# Supplementary material for: Single-cell profiling reveals three endothelial-to-hematopoietic transitions with divergent isoform expression landscapes
Source: Nat Cardiovasc Res. 2025 Nov 11;4(12):1642–61. doi: 10.1038/s44161-025-00740-z (PMC12708354; doi:10.1038/s44161-025-00740-z)
Supplement: Supplementary file 2 — Supplementary Tables 1–5, including an inventory of the tables in the first tab. [file 44161_2025_740_MOESM2_ESM.xlsx]

## Sheet: Table inventory
Supplementary Tables:
All contained in NCVR_2024_09_0957A supplemental_tables_1.xlsx
Table 1: gene signatures used in this study
Table 2: identification of a shared HE profile
a) shared HE gene expression
b) Ontology analyses
Table 3: Identification of differernitally expressed gene between HE populations
a) Differential gene expression
b) Ontology analyses
c) Splice factors
Table 4: Identification of isoform expression differences between HE populations
a) Entropy and dIF hits
b) dIF hits HE_AGM versus HE_YSP
c) dIF hits HE_AGM versus HE_YSA
d) dIF hits HE_YSP versus HE_YSA
e) Ontology analyses
Table 5: Antibodies used in this study

## Sheet: Table 1_gene signatures
Table 1: gene signatures used in this study	Arterial endothelium	Venous endothelium	Yolk-sac endothelium	Notch pathway	EMP	EMP-fate	LMP	LMP-fate	common HE selective gene signature	Relevant Literature
	Bmx	Nr2f2	Lyve1	Jag2	Adgrg1	Hsp90aa1	Abcg3	Itm2b	Runx1	Fadlullah, M.Z.H., et al., Murine AGM single-cell profiling identifies a continuum of hemogenic endothelium differentiation marked by ACE. Blood, 2022. 139(3): p. 343-356.
	Gja5	Nrp2	Stab2	Notch3	Alas2	Ncl	Alcam	Gimap6	Hapln1	Hou, S., et al., Heterogeneity in endothelial cells and widespread venous arterialization during early vascular development in mammals. Cell Res, 2022. 32(4): p. 333-348.
	Tmem100	Aplnr	Mrc1	Jag1	Car2	Ddx39	Bfsp2	Igf2	Gfi1	Thambyrajah, R. and A. Bigas, Notch Signaling in HSC Emergence: When, Why and How. Cells, 2022. 11(3).
	Hey2	Flrt2	Fcgrt	Hey1	Cbfa2t3	Eno1b	Calcrl	Grcc10	Rbp1	Boiers, C. et al. Lymphomyeloid contribution of an immune-restricted progenitor emerging prior to definitive hematopoietic stem cells. Cell Stem Cell 13, 535-548 (2013).
	Itbp4		Maf	Hey2	Cdk6	Rap1b	Ccnd2	B2m	Mycn	Mass, E. et al. Specification of tissue-resident macrophages during organogenesis. Science 353 (2016).
	Dkk2		Gpr182	Hes1	Cited2	Mlec	Cd27	Lcp1	P2ry1	Pijuan-Sala, B. et al. A single-cell molecular map of mouse gastrulation and early organogenesis. Nature 566, 490-495 (2019).
	Synpo		Col14a1	Nrarp	Cited4	Odc1	Cd33	H19	Neurl3
	Adgrg6		Cd36	Notch1	Clint1	Slc22a3	Cd7	Tspan13	Ttpa
	Pdlim1		Tspan7	Dll4	Cox6b2		Cdh17	Neurl3
	Htra1		Oit3	Notch4	Cpox		Clec12a	Mndal
	Gja4		Akr1b8	Crtc1	Dapp1		Ctnnd2	Fam174a
	Unc5b		Npl	Mfng	Diaph1		Cybb	St8sia4
	Dll4		Adamts5	Pofut1	Dnmt3b		Dpysl2	Cd53
	Mecom		Colec12	Mib1	F2r		Dusp6	Psmb8
	Hey1		Tmem37	Notch2	F2rl2		Emcn	Slc35d3
	Efnb2		Col13a1	Rbpj	Fam65a		Entpd1
	Epas1		Fmo1	Maml1	Frrs1		Ets1
	Cxcr4		Mbnl3	Dll1	Fut8		Fgd2
	Igfbp3		Sepp1		Gata1		Flt3
	Vegfc		Gpm6b		Gata2		Gem
			Tmem132e		Gfi1b		Gimap6
			Gimap4		Gp1bb		Gimap7
			Dpp4		Gp9		Gngt2
			Flrt3		Grb10		Gpr171
			Foxf1		Gse1		Gpr65
			Lgmn		H19		Gsn
			Tcn2		Hba-a1		Hmgn3
			Pcolce		Hba-a2		Ifi203
			Tfec		Hba-x		Ifitm3
			Dab2		Hbb-bh1		Gimap7
					Hbb-bt		Gngt2
					Hbb-y		Gpr171
					Hdgf		Gpr65
					Hk1		Gsn
					Ikzf2		Hmgn3
					Itga2b		Ifi203
					Itgb3		Ifitm3
					Kit		Ift57
					Klf1		Il1r2
					Lat		Il7r
					Lmo2		Klrd1
					Meis1		Lax1
					Mfsd2b		Lsp1
					Mpl		Ly86
					Mpo		Marcks
					Mrvi1		Mn1
					Mt1		Mndal
					Mt2		Mycn
					Muc13		Napsa
					Myb		Notch1
					Nedd4		P2ry12
					Nfe2		P2ry14
					Nrgn		Plk2
					Nt5c3		Ppp1r16b
					Parm1		Prss2
					Pbx1		Psmb8
					Pdcd4		Psmb9
					Perp		Ptprc
					Pf4		Pygm
					Podxl		Rag2
					Ppif		Rgs1
					Prkar2b		Runx2
					Ptprcap		Serpinb1a
					Rab27b		Sesn1
					Rabgap1l		Snn
					Rap1b		Sp100
					Rbm38		St8sia4
					Rbpms2		Stc1
					Samd14		Tifa
					Sipa1l1		Tnip3
					Slc22a3		Tnni2
					Slc25a37		Tsc22d1
					Slc4a1		Tshz3
					Smim1		Zcchc18
					Spns1		Rag1
					Spns2
					Tal1
					Tgfb1
					Tgfbr3
					Thbs1
					Tmem14c
					Treml1
					Tspan32
					Tuba4a
					Tuba8
					Ugcg
					Unc119
					Urod
					Vamp5
					Zfpm1

## Sheet: Table_2a_common_HE
Table 2: identification of a shared HE profile	Table_2a_legend			Table_2a	UniqGeneID	transcription/chromatin factor	transcription factor	Membrane	Secreted	logFC_HE_AGM_vs_AGMc1	FDR_HE_AGM_vs_AGMc1	logFC_HE_YSA_vs_Mix	FDR_HE_YSA_vs_Mix	logFC_HE_YSP_vs_YScb1	FDR_HE_YSP_vs_YScb1	logFC_HE_AGM_vs_prog	FDR_HE_AGM_vs_prog	logFC_HE_YSA_vs_prog	FDR_HE_YSA_vs_prog	logFC_HE_YSP_vs_prog	FDR_HE_YSP_vs_prog	pct_detect_AGMc_1	pct_detect_AGMc_3	pct_detect_AGMc_4	pct_detect_mix	pct_detect_YSc_a1	pct_detect_YSc_a2	pct_detect_YSc_b1	pct_detect_YSc_b2	pct_detect_YSc_b3	pct_detect_prog	pct_detect_YSc_EMP	pct_detect_YSc_LMP	common_HE_pct33logfc1	Published_HE_EHT_genes	myc_hits_common_HE	potential Gfi1/1b target	Gene type
	UniqGeneID	offical gene symbol			Adgrg1	NA	notTF	CS	Sec	5.32	8.16e-29	3.63	1.03e-09	4.92	1.57e-68	0.77	0.0398	-0.04	0.895	-1.42	2.22e-06	53	95	100	64	83	97	16	76	93	100	100	95	515 common	Published HE/EHT	NA	Gfi binding	Up Hemato
	transcription/chromatin factor	Gene identified as a trancription or chromatin factor			Ikzf2	tf_chrom	TF	notCS		3.49	1.86e-10	2.54	1.91e-06	2.01	3.38e-13	1.86	0.00116	0.99	0.00851	-0.8	0.0408	41	71	96	43	61	92	6	36	78	94	94	52	515 common	Published HE/EHT	NA	Gfi binding	Up Hemato
	transcription factor	Gene identified as a trancription factor			Runx1	tf_chrom	TF	notCS		6.42	1.17e-84	4.62	7.66e-31	4.42	2.32e-77	0.39	0.35	-0.89	0.000713	-1.9	1.4e-11	9	93	100	22	78	99	6	81	92	99	99	97	515 common	Published HE/EHT	NA	Gfi binding	Up Hemato
	Membrane	Gene identified as a membrane protein			Kdr	NA	notTF	CS	Sec	-4.92	2.59e-16	-2.67	5.11e-20	-2.93	5.66e-37	3.6	5.72e-08	5.01	9.65e-48	5.35	4.06e-56	100	100	61	100	96	78	100	98	80	46	46	17	515 common	Published HE/EHT	NA	Gfi binding	Up Endo
	Secreted	Gene identified as a secreted protein			Mecom	tf_chrom	TF	notCS		-1.19	0.000811	-1.3	9.07e-06	0.85	0.024	7.25	2.35e-105	6.52	2.62e-198	2.59	5.6e-22	100	100	100	100	100	90	36	70	51	10	2	10	515 common	Published HE/EHT	NA	Gfi binding	Up Endo
	logFC_HE_AGM_vs_AGMc1	diferential gene expression: log2 fold change between HE_AGM (clusters AGM_c3+c4) and AGMc1 (AGM arterial endothelium)			Sox7	tf_chrom	TF	notCS		-1.81	0.000309	-3.77	1.03e-31	-0.9	0.0296	6.03	4.57e-41	4.6	2.03e-69	2.75	6.67e-24	99	98	83	100	93	42	64	71	25	1	1	0	515 common	Published HE/EHT	NA	Gfi binding	Up Endo
	FDR_HE_AGM_vs_AGMc1	False discovery rate for the indicated comparison			Tek	NA	notTF	CS	Sec	-2.7	1.53e-09	-1.93	1.75e-16	-1.7	5.77e-15	5.6	1.57e-30	6.1	4.34e-92	5.82	7.82e-83	100	98	96	100	99	91	99	95	95	43	43	20	515 common	Published HE/EHT	NA	Gfi binding	Up Endo
	logFC_HE_YSA_vs_Mix	diferential gene expression: log2 fold change between HE_YSA (clusters YS_a1+a2) and Mix (extra-embryonic arterial endothelium)			Gfi1	tf_chrom	TF	notCS		5.05	3.43e-33	3.25	9.51e-11	1.94	4.91e-15	6.2	3.76e-53	5.32	5.46e-114	2.08	1.26e-17	19	83	100	40	71	92	2	27	52	2	1	2	515 common	Published HE/EHT	NA	Gfi binding	Hec selective
	FDR_HE_YSA_vs_Mix	False discovery rate for the indicated comparison			Hapln1	NA	notTF	notCS	Sec	2.47	6.92e-06	2.31	2.79e-05	1.93	5.97e-07	4.97	1.53e-25	4.97	1.41e-55	4.08	5.57e-33	65	93	100	71	95	94	61	72	91	55	24	55	515 common	Published HE/EHT	NA	Gfi binding	Hec selective
	logFC_HE_YSP_vs_YScb1	diferential gene expression: log2 fold change between HE_YSP (clusters YS_b2+b3) and YScb1 (extra-embryonic yolk-sac endothelium)			Mycn	tf_chrom	TF	notCS		4.93	1.32e-23	4.42	2.59e-14	3.28	1.99e-20	4.88	4.79e-21	4.93	7.26e-49	3.55	3.32e-21	26	76	100	40	77	97	27	59	95	37	37	30	515 common	Published HE/EHT	NA	Gfi binding	Hec selective
	FDR_HE_YSP_vs_YScb1	False discovery rate for the indicated comparison			Itga4	NA	notTF	CS		3.06	3.78e-07	2.39	5.96e-05	2.35	5.31e-14	0.76	0.295	0.54	0.21	-0.4	0.369	31	61	100	45	56	92	16	46	86	91	91	54	515 common	Published HE/EHT	NA	NA	Up Hemato
	logFC_HE_AGM_vs_prog	differential gene expression: log2 fold change between HE-AGM(clusters AGM_c3+c4) and progenitors (EMP+LMP)			Kit	NA	notTF	CS		4.56	3.64e-20	1.67	0.00105	4.4	1.95e-36	0.82	0.0793	0.61	0.04	0.23	0.488	47	85	100	83	84	98	41	83	97	99	99	89	515 common	Published HE/EHT	NA	NA	Up Hemato
	FDR_HE_AGM_vs_prog	False discovery rate for the indicated comparison			Myb	tf_chrom	TF	notCS		4.99	1.05e-30	3.14	6.14e-35	2.08	1.61e-18	0	0.995	-2.45	4.54e-15	-3.05	2.07e-22	3	56	100	2	16	87	1	17	75	100	100	77	515 common	Published HE/EHT	NA	NA	Up Hemato
	logFC_HE_YSA_vs_prog	differential gene expression: log2 fold change between HE_YSA (clusters YS_m1+m2) and progenitors (EMP+LMP)			Procr	NA	notTF	CS		-0.19	0.785	-0.01	0.984	3.28	3.95e-17	6.04	3.04e-35	7.19	1.57e-157	6.76	4.09e-136	92	100	96	97	97	97	62	95	90	25	25	9	515 common	Published HE/EHT	NA	NA	Up endo (ambiguous)
	FDR_HE_YSA_vs_prog	False discovery rate for the indicated comparison			Cdh5	NA	notTF	CS		-2.11	2.44e-14	-1.62	1.59e-14	-1.24	1.05e-09	8.17	6.51e-156	7.59	1.68e-281	7.36	1.35e-249	100	100	100	100	100	98	100	100	96	9	9	3	515 common	Published HE/EHT	NA	NA	Up Endo
	logFC_HE_YSP_vs_prog	differential gene expression: log2 fold change between HE_YSP (clusters YS_b2+b3) and progenitors (EMP+LMP)			Pecam1	NA	notTF	CS		-3.51	2.47e-20	-1.73	4.35e-24	-0.54	0.00864	2	5.55e-05	3.12	3.72e-23	2.84	9.48e-19	100	100	96	100	99	94	99	100	96	88	88	87	515 common	Published HE/EHT	NA	NA	Up Endo
	FDR_HE_YSP_vs_prog	False discovery rate for the indicated comparison			Sox17	tf_chrom	TF	notCS		-6.24	3.46e-30	-3.77	2.95e-34	-2.42	1.91e-10	2.79	4.5e-07	4.77	4.68e-77	2.48	1.51e-20	98	80	13	98	90	44	74	64	12	1	1	0	515 common	Published HE/EHT	NA	NA	Up Endo
	pct_detect	percent of cells in the indicated population that express the gene			Neurl3	NA	notTF	notCS		4.63	2.61e-18	1.13	0.0807	4.1	8.11e-40	4.58	1.65e-20	3.01	7.06e-15	2.82	9.75e-13	42	90	100	60	60	91	16	73	85	54	34	54	515 common	Published HE/EHT	NA	NA	Hec selective
	common_HE_pct33logfc1	Genes commonly upregulated between HEs versus endothelium and/or progenitors (EMP/LMP): logFC of > 1 and expression in at least 1/3 of each HEc analysed			Dtl	NA	notTF	notCS		2.46	1.92e-05	1.97	0.000192	1.85	2.24e-07	-0.22	0.754	-0.7	0.0458	-0.57	0.107	43	85	83	45	59	84	47	64	76	92	91	92	515 common	NA	myc_v2_encode_chea	Gfi binding	Up Hemato
	Published_HE_EHT_genes	genes previously associated with an HE identity in various context (mouse, human, zebrafish, intra and/or extra-embryonic hematopoiesis) references can be found in the "references" tab			Heatr1	NA	notTF	notCS		2.64	2.15e-06	2.12	7.8e-06	1.93	1.7e-08	-1.31	0.0193	-2.46	3.79e-15	-2.08	5.68e-11	39	78	78	33	55	75	36	57	80	98	98	89	515 common	NA	myc_v2_encode_chea	Gfi binding	Up Hemato
	myc_hits_common_HEc	(potential) MYC target genes were significantly enriched in the common HEc profile			Hspd1	NA	notTF	notCS		2.59	1.08e-13	1.94	4.65e-07	1.78	7.54e-12	-0.53	0.0302	-0.85	1.49e-10	-1.11	3.63e-15	92	100	100	91	98	100	87	95	99	100	100	100	515 common	NA	myc_v2_encode_chea	Gfi binding	Up Hemato
	potential Gfi1/1b target	Genes for which Gfi1 and Gfi1b binding has been observed in ChIP and or DamID binding data sets			Ifrd2	NA	notTF	notCS		1.81	0.00109	2.38	5.85e-07	2.15	3.88e-11	-2.55	4.01e-07	-1.71	1.44e-10	-1.95	9.36e-13	44	83	87	53	77	88	51	72	84	98	98	92	515 common	NA	myc_v2_encode_chea	Gfi binding	Up Hemato
	Gene type	"HEc selective" upregulated vs both endothelium and hematopoietic progenitors. "Up endo" high expression in endothelial populations. "Up hemato" high expression in hematopoietic progenitors			Prmt3	NA	notTF	notCS		2.8	4.23e-08	2.23	5.97e-06	2.34	8.41e-13	-1	0.0733	-1.36	8.62e-06	-1.48	1.87e-06	34	78	87	43	70	81	38	58	91	94	94	90	515 common	NA	myc_v2_encode_chea	Gfi binding	Up Hemato
					Pus7	NA	notTF	notCS		2.02	0.000568	2.17	2.92e-05	2.02	2.33e-09	-1.55	0.00671	-0.86	0.00622	-1.95	1.57e-09	47	61	83	53	73	89	40	55	79	96	96	91	515 common	NA	myc_v2_encode_chea	Gfi binding	Up Hemato
		Relevant literature for the genes catagorized as "Published_as_HE_EHT_genes"			Rabepk	NA	notTF	notCS		1.56	0.00941	2.33	2.65e-06	1.98	2.15e-09	-1.69	0.00262	-1.57	4.4e-07	-2.1	3.65e-11	52	63	87	45	58	85	33	58	77	95	95	90	515 common	NA	myc_v2_encode_chea	Gfi binding	Up Hemato
		Ogawa, M. et al. Expression of alpha4-integrin defines the earliest precursor of hematopoietic cell lineage diverged from endothelial cells. Blood 93, 1168-1177 (1999).			Rrp15	NA	notTF	notCS		2.5	8.33e-08	1.55	0.00047	2.28	1.16e-14	-1.56	0.00014	-1.53	1.4e-12	-1.53	3.24e-12	64	88	96	72	85	97	61	84	97	99	99	99	515 common	NA	myc_v2_encode_chea	Gfi binding	Up Hemato
		Kumano, K. et al. Notch1 but not Notch2 is essential for generating hematopoietic stem cells from endothelial cells. Immunity 18, 699-711 (2003).			Uri1	tf_chrom	notTF	notCS		1.91	0.000354	1.63	0.000394	1.69	1.22e-10	0.22	0.722	-1	0.00177	-1.41	1e-05	61	66	91	41	58	78	24	54	71	94	94	83	515 common	NA	myc_v2_encode_chea	Gfi binding	Up Hemato
		Goldie, L.C., Lucitti, J.L., Dickinson, M.E. & Hirschi, K.K. Cell signaling directing the formation and function of hemogenic endothelium during murine embryogenesis. Blood 112, 3194-3204 (2008).			Adsl	NA	notTF	notCS		2.17	7.29e-06	2.18	5.88e-06	2.18	2.99e-11	-1.26	0.00132	-1	5.4e-07	-1.4	2.79e-11	74	93	96	79	92	98	70	89	93	100	100	100	515 common	NA	myc_v2_encode_chea	NA	Up Hemato
		Yokomizo, T. & Dzierzak, E. Three-dimensional cartography of hematopoietic clusters in the vasculature of whole mouse embryos. Development 137, 3651-3661 (2010).			Agpat5	NA	notTF	notCS		2.31	4.32e-06	1.84	6.05e-05	2.24	3.08e-14	-1.48	0.00271	-1.69	6.69e-10	-1.74	4.64e-10	47	66	100	55	71	83	42	69	90	99	99	98	515 common	NA	myc_v2_encode_chea	NA	Up Hemato
		Choi, K.D. et al. Identification of the hemogenic endothelial progenitor and its direct precursor in human pluripotent stem cell differentiation cultures. Cell Rep 2, 553-567 (2012).			Atad3a	NA	notTF	notCS		2.12	3.64e-05	1.84	0.000532	1.89	2.83e-07	-0.9	0.0468	-1.44	1.07e-08	-2.16	2.4e-15	75	93	91	67	85	88	58	74	89	100	100	95	515 common	NA	myc_v2_encode_chea	NA	Up Hemato
		Van Handel, B. et al. Scl represses cardiomyogenesis in prospective hemogenic endothelium and endocardium. Cell 150, 590-605 (2012).			Brix1	NA	notTF	notCS		2.2	8.2e-09	2.35	1.84e-09	2.16	1.35e-15	-0.47	0.188	-0.6	0.00163	-1.12	2.36e-08	79	100	100	74	95	100	65	86	98	100	100	100	515 common	NA	myc_v2_encode_chea	NA	Up Hemato
		Clarke, R.L. et al. The expression of Sox17 identifies and regulates haemogenic endothelium. Nat Cell Biol 15, 502-510 (2013).			Cad	NA	notTF	notCS		3.76	5.63e-15	3.08	6.44e-10	1.94	7.67e-08	0.03	0.951	-1.6	3.62e-08	-1.94	9.11e-11	51	90	100	38	74	86	47	60	86	97	97	94	515 common	NA	myc_v2_encode_chea	NA	Up Hemato
		de Pater, E. et al. Gata2 is required for HSC generation and survival. J Exp Med 210, 2843-2850 (2013).			Cd3eap	NA	notTF	notCS		1.55	0.00916	1.87	0.000134	1.85	1.12e-08	-1.37	0.0187	-1.72	1.49e-07	-1.59	1.93e-06	44	63	91	41	52	75	31	48	78	92	92	87	515 common	NA	myc_v2_encode_chea	NA	Up Hemato
		Lie-A-Ling, M. et al. RUNX1 positively regulates a cell adhesion and migration program in murine hemogenic endothelium prior to blood emergence. Blood 124, e11-20 (2014).			Cdca7	NA	notTF	notCS		1.91	0.000467	1.76	0.000225	2.66	5.83e-14	-0.9	0.0647	-0.16	0.559	-1.06	5.29e-05	69	90	96	79	89	99	57	82	95	100	100	93	515 common	NA	myc_v2_encode_chea	NA	Up Hemato
		Bos, F.L., Hawkins, J.S. & Zovein, A.C. Single-cell resolution of morphological changes in hemogenic endothelium. Development 142, 2719-2724 (2015).			Chchd4	NA	notTF	notCS		3.59	4.77e-14	2.78	1.1e-08	2.23	1.81e-11	-1.29	0.00265	-2.05	3.86e-17	-2.09	4.08e-17	51	83	96	53	72	94	57	71	93	99	99	97	515 common	NA	myc_v2_encode_chea	NA	Up Hemato
		Lizama, C.O. et al. Repression of arterial genes in hemogenic endothelium is sufficient for haematopoietic fate acquisition. Nat Commun 6, 7739 (2015).			Cmss1	NA	notTF	notCS		2.02	4.82e-05	2.39	1.67e-08	1.93	1.87e-11	-0.48	0.367	-1.37	1.27e-06	-1.86	1.1e-10	60	80	96	41	67	86	36	57	82	98	98	93	515 common	NA	myc_v2_encode_chea	NA	Up Hemato
		Solaimani Kartalaei, P. et al. Whole-transcriptome analysis of endothelial to hematopoietic stem cell transition reveals a requirement for Gpr56 in HSC generation. J Exp Med 212, 93-106 (2015).			Dctd	NA	notTF	notCS		3.51	1.59e-10	2.99	1.4e-08	3.57	2.13e-33	-0.59	0.335	-0.45	0.169	-1.44	1.35e-05	36	78	91	47	73	94	19	56	85	95	95	83	515 common	NA	myc_v2_encode_chea	NA	Up Hemato
		Huang, K. et al. Generation and Analysis of GATA2(w/eGFP) Human ESCs Reveal ITGB3/CD61 as a Reliable Marker for Defining Hemogenic Endothelial Cells during Hematopoiesis. Stem Cell Reports 7, 854-868 (2016).			Dctpp1	NA	notTF	notCS		4.09	1.18e-33	2.95	2.95e-15	2.74	6.27e-27	-1.02	0.000187	-1.73	1.65e-26	-2.23	2.53e-36	65	100	100	69	94	99	60	82	99	100	100	100	515 common	NA	myc_v2_encode_chea	NA	Up Hemato
		Lilly, A.J. et al. Interplay between SOX7 and RUNX1 regulates hemogenic endothelial fate in the yolk sac. Development 143, 4341-4351 (2016).			Ddx21	tf_chrom	notTF	notCS		3.38	1.2e-15	2.36	5.77e-08	1.76	2.6e-09	-0.65	0.113	-1.49	6.8e-11	-1.57	1.49e-11	61	98	100	66	87	94	68	85	96	100	100	100	515 common	NA	myc_v2_encode_chea	NA	Up Hemato
		Thambyrajah, R. et al. GFI1 proteins orchestrate the emergence of haematopoietic stem cells through recruitment of LSD1. Nat Cell Biol 18, 21-32 (2016).			Dis3	NA	notTF	notCS		3	7.24e-10	1.81	0.000168	1.54	2.5e-06	-0.24	0.67	-0.9	0.0018	-1.28	1.38e-05	48	80	100	64	80	84	55	67	84	98	98	94	515 common	NA	myc_v2_encode_chea	NA	Up Hemato
		Angelos, M.G., Abrahante, J.E., Blum, R.H. & Kaufman, D.S. Single Cell Resolution of Human Hematoendothelial Cells Defines Transcriptional Signatures of Hemogenic Endothelium. Stem Cells 36, 206-217 (2018).			Dkc1	NA	notTF	notCS		3.19	3.71e-10	3.11	5.84e-09	2.68	7.51e-14	-1.3	0.00139	-1.3	1.89e-10	-1.89	8.64e-17	62	93	100	67	86	100	62	80	92	100	100	99	515 common	NA	myc_v2_encode_chea	NA	Up Hemato
		Kang, H. et al. GATA2 Is Dispensable for Specification of Hemogenic Endothelium but Promotes Endothelial-to-Hematopoietic Transition. Stem Cell Reports 11, 197-211 (2018).			Dna2	NA	notTF	notCS		1.54	0.0125	1.81	0.000539	1.82	1.23e-08	-0.37	0.597	-0.54	0.141	-0.92	0.0113	45	61	83	41	58	75	29	50	76	91	91	76	515 common	NA	myc_v2_encode_chea	NA	Up Hemato
		Yokomizo, T. et al. Hlf marks the developmental pathway for hematopoietic stem cells but not for erythro-myeloid progenitors. J Exp Med 216, 1599-1614 (2019).			Dnajc2	tf_chrom	TF	notCS		2.04	4.34e-07	1.88	5.44e-06	1.67	4.15e-09	-0.62	0.099	-1.1	1.1e-07	-1.56	9.79e-13	81	93	100	71	93	98	69	82	93	100	100	100	515 common	NA	myc_v2_encode_chea	NA	Up Hemato
		Hou, S. et al. Embryonic endothelial evolution towards first hematopoietic stem cells revealed by single-cell transcriptomic and functional analyses. Cell Res 30, 376-392 (2020).			Dnph1	NA	notTF	notCS		3.25	1.03e-11	3.33	3.83e-37	2.36	7.96e-21	-1.05	0.0695	-1.67	1.48e-07	-1.84	1.25e-08	10	51	74	5	43	80	13	40	78	94	94	70	515 common	NA	myc_v2_encode_chea	NA	Up Hemato
		Kwon, H.B. et al. The Orphan G-Protein Coupled Receptor 182 Is a Negative Regulator of Definitive Hematopoiesis through Leukotriene B4 Signaling. ACS Pharmacol Transl Sci 3, 676-689 (2020).			Emg1	NA	notTF	notCS		1.71	1.2e-06	2	7.97e-09	1.64	2.54e-13	-1.3	1.39e-06	-0.87	3.31e-11	-1.02	3.2e-14	86	100	100	84	98	100	86	97	99	100	100	100	515 common	NA	myc_v2_encode_chea	NA	Up Hemato
		Laruy, B., Garcia-Gonzalez, I., Casquero-Garcia, V. & Benedito, R. Endothelial-to-hematopoietic transition is induced by Notch glycosylation and upregulation of Mycn. bioRxiv, 2020.2009.2013.295238 (2020).			Exosc2	NA	notTF	notCS		3.11	1.1e-09	2.69	5.43e-08	1.97	5.96e-09	-0.85	0.093	-1.14	2.64e-05	-1.29	3.29e-06	52	93	96	59	82	89	62	77	92	99	99	94	515 common	NA	myc_v2_encode_chea	NA	Up Hemato
		Oatley, M. et al. Single-cell transcriptomics identifies CD44 as a marker and regulator of endothelial to haematopoietic transition. Nat Commun 11, 586 (2020).			Exosc5	NA	notTF	notCS		1.94	1.28e-05	1.91	2.78e-06	2.74	1e-22	-2.03	5.17e-08	-1.71	6.72e-20	-2.21	8.78e-28	74	90	100	74	89	97	55	78	97	100	100	100	515 common	NA	myc_v2_encode_chea	NA	Up Hemato
		Mahony, C.B. et al. Hapln1b, a central organizer of the ECM, modulates kit signaling to control developmental hematopoiesis in zebrafish. Blood Adv 5, 4935-4948 (2021).			Exosc7	NA	notTF	notCS		2.57	6.04e-08	1.99	5.48e-06	1.84	4.01e-10	-1.9	1.9e-06	-1.47	2.6e-14	-1.74	6.18e-18	63	90	96	79	88	99	71	86	97	100	100	100	515 common	NA	myc_v2_encode_chea	NA	Up Hemato
		Sugden, W.W. & North, T.E. Making Blood from the Vessel: Extrinsic and Environmental Cues Guiding the Endothelial-to-Hematopoietic Transition. Life (Basel) 11 (2021).			Fbl	NA	notTF	notCS		2.15	1.14e-12	1.54	3.8e-06	1.67	3.07e-14	0.45	0.133	-0.9	2.2e-06	-0.67	0.000435	86	98	100	79	89	98	79	92	100	100	100	99	515 common	NA	myc_v2_encode_chea	NA	Up Hemato
		Weinreb, J.T. et al. Excessive R-loops trigger an inflammatory cascade leading to increased HSPC production. Dev Cell 56, 627-640 e625 (2021).			Fxn	NA	notTF	notCS		2.07	0.000141	2.83	3.71e-11	2.4	6.03e-14	-1.85	0.000392	-1.99	6.6e-12	-1.42	9.66e-07	45	59	91	31	59	80	45	69	91	94	94	94	515 common	NA	myc_v2_encode_chea	NA	Up Hemato
		Ceccacci, E. et al. A Refined Single Cell Landscape of Haematopoiesis in the Mouse Foetal Liver. J Dev Biol 11 (2023).			Gart	NA	notTF	notCS		2.33	8.05e-06	2.58	8.86e-08	2.04	2.44e-10	-1.9	1.59e-05	-1.35	1.37e-10	-1.68	3.31e-14	62	90	96	69	90	95	70	86	90	100	100	99	515 common	NA	myc_v2_encode_chea	NA	Up Hemato
		Ning, X. et al. Divergent expression of Neurl3 from hemogenic endothelial cells to hematopoietic stem progenitor cells during development. J Genet Genomics 50, 661-675 (2023).			Gnl3	NA	notTF	notCS		4.09	8.38e-22	2.4	8.33e-07	2.22	6.47e-12	0.24	0.561	-0.63	0.00724	-0.86	0.000335	66	98	100	76	88	100	72	84	95	100	100	97	515 common	NA	myc_v2_encode_chea	NA	Up Hemato
					Gpatch4	NA	notTF	notCS		2.17	5.89e-05	2.17	5.29e-06	1.93	3.66e-09	-1.57	0.00237	-1.68	3.64e-09	-1.6	2.88e-08	50	71	83	53	68	83	47	69	84	96	96	91	515 common	NA	myc_v2_encode_chea	NA	Up Hemato
					Grwd1	tf_chrom	notTF	notCS		2.4	0.00011	2.99	1.61e-07	2.35	6.43e-10	-1.83	0.00068	-1.58	6.21e-09	-1.63	3.51e-09	53	83	96	52	77	91	56	75	90	99	99	92	515 common	NA	myc_v2_encode_chea	NA	Up Hemato
					Gtf3a	NA	TF	notCS		1.84	8.7e-05	1.52	0.000344	2.38	7.94e-16	-1.69	2.72e-05	-1.39	1.62e-11	-1.95	1.02e-18	72	76	100	79	90	95	57	81	91	100	99	100	515 common	NA	myc_v2_encode_chea	NA	Up Hemato
					Gtpbp4	NA	notTF	notCS		2.41	6.5e-08	1.68	0.000489	2.07	6.63e-11	-0.37	0.407	-1.36	1.3e-08	-1.21	5.29e-07	75	98	100	74	83	91	64	86	96	100	100	100	515 common	NA	myc_v2_encode_chea	NA	Up Hemato
					Kat2a	tf_chrom	notTF	notCS		1.83	0.000554	1.8	0.000381	1.61	1.98e-06	0.26	0.654	-0.19	0.577	-0.25	0.449	67	90	96	60	82	86	63	78	86	97	97	89	515 common	NA	myc_v2_encode_chea	NA	Up Hemato
					Lyar	NA	TF	notCS		3.27	5.21e-16	2.7	7.46e-11	2.17	4.3e-15	-0.89	0.0155	-1.71	6.56e-16	-1.44	6.19e-12	59	93	100	60	86	97	67	89	97	100	100	99	515 common	NA	myc_v2_encode_chea	NA	Up Hemato
					Mcm4	NA	TF	notCS		1.91	0.000965	1.77	0.0013	1.84	5.87e-07	-0.89	0.0768	-0.7	0.00584	-0.97	0.000189	71	90	96	76	92	94	70	88	92	99	99	98	515 common	NA	myc_v2_encode_chea	NA	Up Hemato
					Mcm7	NA	TF	notCS		2.22	1.34e-05	2.36	1.29e-05	1.96	6.77e-08	-1.36	0.000542	-1.37	2.28e-12	-1.89	2.22e-18	76	98	100	72	91	95	70	86	96	100	100	100	515 common	NA	myc_v2_encode_chea	NA	Up Hemato
					Mif	NA	notTF	notCS	Sec	3.04	5.4e-34	1.86	3.52e-13	1.95	1.02e-22	-0.77	8.3e-09	-1.24	8.62e-50	-1.74	7.89e-71	96	100	100	100	100	100	94	98	100	100	100	100	515 common	NA	myc_v2_encode_chea	NA	Up Hemato
					Mrpl12	NA	notTF	notCS		1.54	1.42e-05	1.63	8.1e-07	1.58	2.26e-12	-1.64	2.37e-09	-1.27	5.32e-22	-1.44	7.33e-26	89	98	100	86	100	99	86	94	99	100	100	100	515 common	NA	myc_v2_encode_chea	NA	Up Hemato
					Mrpl21	NA	notTF	notCS		2.81	2e-14	1.53	8.66e-05	1.6	2.04e-09	-0.14	0.73	-1.18	1.8e-08	-1.54	1.88e-12	75	95	100	74	91	97	63	82	92	100	100	100	515 common	NA	myc_v2_encode_chea	NA	Up Hemato
					Mrps25	NA	notTF	notCS		1.73	0.000561	1.84	6.1e-05	1.79	8.94e-09	-1.58	0.000462	-1.78	6.19e-13	-2.24	3.4e-18	65	80	96	60	82	88	50	67	87	99	99	99	515 common	NA	myc_v2_encode_chea	NA	Up Hemato
					Mrps35	NA	notTF	notCS		2.02	9.5e-05	1.98	5.38e-05	1.92	6.35e-09	-1.12	0.0179	-1.32	2.39e-07	-1.58	2.43e-09	67	83	100	64	76	94	56	80	90	98	98	93	515 common	NA	myc_v2_encode_chea	NA	Up Hemato
					Mrto4	NA	notTF	notCS		2.2	3.85e-06	2.3	5.68e-07	1.98	1.42e-10	-1.79	7.97e-06	-1.8	7.99e-18	-2.04	8.19e-21	68	93	100	66	87	95	65	83	93	100	100	98	515 common	NA	myc_v2_encode_chea	NA	Up Hemato
					Mthfd1	NA	notTF	notCS		3.6	8.35e-12	2.81	7.59e-08	2.47	2.76e-12	-1.2	0.0176	-1.7	1.32e-09	-1.73	1.01e-09	36	78	100	41	71	86	47	72	85	98	98	97	515 common	NA	myc_v2_encode_chea	NA	Up Hemato
					Mthfd1l	NA	notTF	notCS		2.4	3.2e-05	2.09	3.88e-05	2.54	5.07e-14	-1.87	0.000888	-2.32	1.04e-13	-1.76	1.94e-08	36	56	87	36	56	77	37	58	84	98	98	93	515 common	NA	myc_v2_encode_chea	NA	Up Hemato
					Nhp2	NA	notTF	notCS		2.88	1.2e-18	1.96	3.95e-08	2.44	1.42e-24	-0.92	5.6e-05	-1.36	3.36e-25	-1.2	1.75e-20	85	100	100	88	98	100	79	94	100	100	100	100	515 common	NA	myc_v2_encode_chea	NA	Up Hemato
					Nifk	NA	notTF	notCS		2.43	4.68e-07	1.58	0.000692	2.33	1.55e-13	-1.27	0.00164	-1.24	2.81e-09	-1.31	6.12e-10	70	98	100	79	88	96	72	88	96	100	100	100	515 common	NA	myc_v2_encode_chea	NA	Up Hemato
					Nmd3	NA	notTF	notCS		2.48	3.17e-06	1.68	0.00115	1.78	2.72e-07	-1.08	0.033	-1.57	1.72e-08	-1.83	1.85e-10	56	83	91	64	74	84	55	70	86	99	97	99	515 common	NA	myc_v2_encode_chea	NA	Up Hemato
					Nme4	NA	notTF	notCS		2.65	4.88e-07	1.79	0.000281	3.14	4.88e-30	-1.95	7.59e-05	-1.69	8.28e-11	-2.23	3.65e-16	45	73	91	62	73	93	26	59	88	98	98	95	515 common	NA	myc_v2_encode_chea	NA	Up Hemato
					Nmral1	NA	notTF	notCS		1.79	0.0031	2.96	3.14e-09	2.15	1.06e-09	-1.47	0.00856	-1.58	2.5e-07	-2.19	4.18e-12	54	68	87	36	66	82	36	59	82	92	92	91	515 common	NA	myc_v2_encode_chea	NA	Up Hemato
					Nolc1	NA	notTF	notCS		1.67	0.000329	1.93	1.47e-05	2.17	1.55e-13	-1.82	6.57e-07	-1.57	3.83e-18	-1.56	3.68e-18	81	88	100	83	90	97	76	93	96	100	100	100	515 common	NA	myc_v2_encode_chea	NA	Up Hemato
					Nop10	NA	notTF	notCS		2.98	2.54e-34	1.52	6.42e-08	2.09	7.75e-26	-0.13	0.529	-1.24	4.59e-24	-1.32	8.79e-26	92	100	100	91	97	99	82	97	100	100	100	100	515 common	NA	myc_v2_encode_chea	NA	Up Hemato
					Nop56	NA	notTF	notCS		2.05	1.78e-11	1.95	4.16e-08	1.7	5.07e-13	-0.32	0.182	-0.51	6.61e-05	-0.82	1.4e-09	95	100	100	86	98	100	90	99	100	100	100	100	515 common	NA	myc_v2_encode_chea	NA	Up Hemato
					Nop58	NA	notTF	notCS		2.93	2.89e-13	2.89	2.03e-12	1.56	3.67e-09	-0.85	0.0102	-0.64	0.000138	-1.14	2.88e-10	75	100	100	76	97	99	85	93	97	100	100	100	515 common	NA	myc_v2_encode_chea	NA	Up Hemato
					Nsun2	NA	notTF	notCS		1.64	0.000767	2.13	8.65e-06	1.76	1.55e-07	-1.45	0.000144	-1.12	7.98e-10	-1.79	6.5e-18	81	93	100	79	95	100	71	86	93	100	100	100	515 common	NA	myc_v2_encode_chea	NA	Up Hemato
					Nudt5	tf_chrom	notTF	notCS		2.27	3.4e-08	1.75	5.95e-05	1.9	1.36e-10	-0.38	0.337	-0.96	1.06e-05	-1.27	1.32e-08	79	95	100	78	91	96	69	90	95	100	100	100	515 common	NA	myc_v2_encode_chea	NA	Up Hemato
					Ola1	NA	notTF	notCS		1.72	0.000553	2.06	3.55e-06	2.11	1.37e-12	-1.2	0.00868	-0.8	0.00109	-0.88	0.000406	68	80	96	67	91	92	64	81	98	99	99	95	515 common	NA	myc_v2_encode_chea	NA	Up Hemato
					Pa2g4	tf_chrom	notTF	notCS		1.72	5.99e-07	2.03	5.03e-09	1.93	1.56e-17	-1.49	1.71e-09	-1.06	2.34e-20	-1.18	1.01e-22	93	100	100	91	99	99	88	97	98	100	100	100	515 common	NA	myc_v2_encode_chea	NA	Up Hemato
					Pmf1	tf_chrom	notTF	notCS		2.86	1.54e-11	2.35	1.61e-08	1.6	7.86e-09	-1.16	0.00214	-1.15	1.45e-08	-1.35	8.04e-11	64	100	96	71	91	96	73	90	92	100	100	99	515 common	NA	myc_v2_encode_chea	NA	Up Hemato
					Pold2	NA	notTF	notCS		1.69	0.00559	2.11	5.91e-05	1.56	1.41e-05	-1.42	0.0142	-0.53	0.106	-1.04	0.00138	48	73	100	55	77	87	53	66	84	98	98	74	515 common	NA	myc_v2_encode_chea	NA	Up Hemato
					Polr3h	NA	TF	notCS		1.91	0.00246	2.08	0.000158	1.62	1.03e-05	-2.41	3.15e-05	-2.17	3.84e-12	-3.15	2.99e-22	40	59	83	45	63	75	32	45	71	97	97	86	515 common	NA	myc_v2_encode_chea	NA	Up Hemato
					Ppa1	NA	notTF	notCS		2.11	5.97e-06	2.14	4.95e-06	2.2	9.69e-12	-1.25	0.00108	-1.12	1.14e-08	-1.66	8.86e-15	73	95	100	71	92	97	65	86	95	100	100	100	515 common	NA	myc_v2_encode_chea	NA	Up Hemato
					Ppan	NA	notTF	notCS		2.04	0.000132	1.97	0.000115	1.89	6.32e-08	-1.17	0.0151	-1.28	1.07e-06	-1.89	7.57e-12	64	90	96	62	80	88	57	70	90	100	100	94	515 common	NA	myc_v2_encode_chea	NA	Up Hemato
					Ptrh2	NA	notTF	notCS		2.06	1.25e-05	1.73	0.000105	1.98	1.19e-10	-1.18	0.00585	-1.28	3.79e-08	-2.28	1.14e-19	69	88	96	69	87	98	50	64	95	100	100	100	515 common	NA	myc_v2_encode_chea	NA	Up Hemato
					Qtrt1	NA	notTF	notCS		2.31	4.91e-05	2.98	8.98e-10	1.84	1.09e-07	-1.6	0.0067	-1.18	0.000299	-1.99	2.54e-09	31	68	65	34	58	89	34	52	76	91	91	86	515 common	NA	myc_v2_encode_chea	NA	Up Hemato
					Rcl1	NA	notTF	notCS		1.77	0.00358	2.07	0.000108	2.5	1.65e-12	-2.24	2.24e-05	-1.71	1.75e-10	-2.24	2.28e-15	54	73	87	57	69	91	43	67	89	100	100	94	515 common	NA	myc_v2_encode_chea	NA	Up Hemato
					Rsl1d1	NA	notTF	notCS		2.02	8.12e-07	1.91	1.13e-06	1.64	8.16e-10	-0.93	0.00518	-0.63	0.000203	-0.95	5.09e-08	84	98	100	88	95	100	82	96	97	100	100	100	515 common	NA	myc_v2_encode_chea	NA	Up Hemato
					Rsl24d1	NA	notTF	notCS		1.8	6.3e-05	2.04	4.97e-06	1.89	3.25e-10	-0.95	0.0173	-1.24	1.02e-08	-1.47	6.53e-11	78	95	100	69	89	93	64	84	92	100	100	100	515 common	NA	myc_v2_encode_chea	NA	Up Hemato
					Ruvbl1	tf_chrom	TF	notCS		1.61	0.000109	2.81	5.41e-11	2.23	1.68e-15	-1.4	1.93e-05	-0.96	1.12e-09	-1.3	4.33e-14	86	98	100	71	97	98	74	89	98	100	100	100	515 common	NA	myc_v2_encode_chea	NA	Up Hemato
					Shmt1	NA	notTF	notCS		2.46	2.57e-05	3.58	7.1e-20	2.79	1.52e-16	-3.65	3.78e-10	-3.4	3.48e-28	-2.95	1.23e-21	17	49	91	14	47	81	30	56	84	98	98	95	515 common	NA	myc_v2_encode_chea	NA	Up Hemato
					Shmt2	NA	notTF	notCS		2.44	2.71e-06	1.73	0.00132	2.36	4.3e-11	-2.28	1.71e-08	-2.79	1.66e-37	-2.92	1.92e-38	71	88	100	69	82	94	58	82	88	100	100	99	515 common	NA	myc_v2_encode_chea	NA	Up Hemato
					Slc1a5	NA	notTF	notCS		4.05	1.94e-16	2.87	4.44e-11	2.64	3.33e-16	0.21	0.726	-1.58	1.21e-06	-1.48	7.12e-06	37	80	100	24	59	74	30	58	79	95	95	89	515 common	NA	myc_v2_encode_chea	NA	Up Hemato
					Srm	NA	notTF	notCS		3.6	8.62e-14	1.76	0.000152	2.29	3.02e-13	-1.56	1.58e-06	-1.51	3.61e-20	-1.45	1.35e-19	69	95	100	88	96	100	80	94	100	100	100	99	515 common	NA	myc_v2_encode_chea	NA	Up Hemato
					Tfam	tf_chrom	TF	notCS		1.96	5.6e-05	2.8	4.7e-10	2.17	4.85e-12	0.2	0.716	-0.34	0.267	-0.91	0.00208	67	83	100	47	80	92	47	72	89	97	97	91	515 common	NA	myc_v2_encode_chea	NA	Up Hemato
					Timm9	NA	notTF	notCS		1.99	4.57e-05	1.9	1.71e-05	1.71	1.27e-08	-1.06	0.026	-1.18	6.96e-06	-1.33	6.96e-07	62	80	91	57	76	87	54	73	91	98	98	95	515 common	NA	myc_v2_encode_chea	NA	Up Hemato
					Tomm5	NA	notTF	notCS		2.34	1.66e-13	1.54	9.36e-06	1.63	9.13e-12	-0.51	0.0572	-1.28	2.41e-16	-1.43	1e-18	88	95	100	86	98	100	79	93	99	100	100	100	515 common	NA	myc_v2_encode_chea	NA	Up Hemato
					Uchl3	NA	notTF	notCS		3.24	2.03e-15	1.97	3.86e-06	1.94	8.61e-12	-0.33	0.444	-1.53	4.96e-11	-1.3	1.93e-08	60	88	100	64	86	92	60	79	97	100	100	99	515 common	NA	myc_v2_encode_chea	NA	Up Hemato
					Umps	NA	notTF	notCS		2.32	6.5e-05	2.66	1.48e-06	2.19	1.98e-09	-1.97	5.46e-05	-1.89	2.4e-14	-1.91	3.79e-14	61	93	100	55	82	92	59	78	90	100	100	98	515 common	NA	myc_v2_encode_chea	NA	Up Hemato
					Wdr12	NA	notTF	notCS		3.67	4.44e-14	2.97	4.6e-10	3.06	1.38e-21	-1.88	1.31e-05	-1.56	1.31e-13	-2.12	5.46e-20	47	71	100	60	84	98	52	76	95	100	100	99	515 common	NA	myc_v2_encode_chea	NA	Up Hemato
					Wdr43	tf_chrom	notTF	notCS		2.45	1.1e-08	1.97	1.09e-05	2.03	2.34e-11	-0.81	0.0304	-1.29	4.43e-10	-1.63	8.54e-14	81	93	100	76	88	98	70	89	96	100	100	99	515 common	NA	myc_v2_encode_chea	NA	Up Hemato
					Ccdc85b	NA	notTF	notCS		-0.96	0.0068	-0.83	0.000704	-0.06	0.792	2.26	3.74e-10	2.57	4.16e-28	2.73	2.31e-32	99	98	100	100	99	94	96	98	96	91	91	83	515 common	NA	myc_v2_encode_chea	NA	Up Endo
					Cdc42ep1	NA	notTF	notCS		-1.83	0.000278	-1.62	9.13e-07	-1.24	9.42e-06	3.04	2.16e-09	3.52	1.82e-30	3.37	3.3e-27	99	88	83	100	95	77	95	94	79	51	51	37	515 common	NA	myc_v2_encode_chea	NA	Up Endo
					Nfic	tf_chrom	TF	notCS		-1.76	0.000373	-1.19	0.0093	-1.19	0.000133	2.81	4.35e-10	1.53	8.72e-10	1.55	1.34e-09	94	83	83	78	61	59	75	65	55	48	48	16	515 common	NA	myc_v2_encode_chea	NA	Up Endo
					Sgms1	NA	notTF	notCS		-0.68	0.293	0.05	0.941	0.72	0.0456	2.23	3.66e-05	2.44	7.04e-16	2.41	5.41e-15	80	76	61	78	80	71	62	79	73	47	47	34	515 common	NA	myc_v2_encode_chea	NA	Up Endo
					Nop2	NA	notTF	notCS		2.21	7.96e-05	1.71	0.00131	1.93	4.2e-08	-1.55	0.00146	-1.56	7.96e-10	-1.65	1.47e-10	63	83	96	69	81	89	63	80	90	99	99	99	515 common	NA	myc_v2_encode_chea	NA	Up Hemato
					Aarsd1	NA	notTF	notCS		1.81	0.000997	1.61	0.00204	1.62	1.96e-06	-1.35	0.00679	-1.85	1.59e-11	-1.49	5.33e-08	61	90	91	60	78	81	62	80	84	99	99	93	515 common	NA	NA	Gfi binding	Up Hemato
					Alox5ap	NA	notTF	notCS		3.85	3.91e-15	3.24	1.21e-10	3.89	5.8e-36	-1.58	0.00225	-1.38	5.3e-07	-1.57	2.71e-08	25	78	91	41	72	92	30	67	93	99	96	99	515 common	NA	NA	Gfi binding	Up Hemato
					Angpt1	NA	notTF	CS	Sec	3.27	5.99e-11	1.72	0.00101	2.83	3.61e-28	0.45	0.494	-0.39	0.301	-1.08	0.00284	19	46	100	45	60	79	3	35	83	91	91	74	515 common	NA	NA	Gfi binding	Up Hemato
					Arhgdib	NA	notTF	notCS		1.65	0.00175	2.17	1.43e-05	2.2	5.62e-15	-3.06	3.68e-15	-2.61	2.86e-54	-1.78	8.1e-40	81	85	100	78	93	100	83	95	100	100	100	100	515 common	NA	NA	Gfi binding	Up Hemato
					Dapp1	NA	notTF	notCS		2.05	0.00166	2.36	2.05e-06	3.02	1.87e-22	-3.41	1.63e-07	-3.26	1.02e-19	-3.04	8.22e-17	24	29	78	22	21	84	8	44	78	95	95	92	515 common	NA	NA	Gfi binding	Up Hemato
					Def6	NA	notTF	notCS		1.85	0.00174	2.02	3.71e-05	2.65	4.42e-23	-1.8	0.00101	-2.69	1.38e-18	-2.75	9.27e-19	48	68	96	34	53	73	14	53	74	96	96	94	515 common	NA	NA	Gfi binding	Up Hemato
					Haus1	NA	notTF	notCS		1.99	0.000174	1.62	0.000763	1.65	3.56e-07	-1.55	0.00202	-1.78	1.43e-10	-1.56	2.8e-08	51	61	91	57	73	79	52	74	86	99	99	93	515 common	NA	NA	Gfi binding	Up Hemato
					Nsmaf	NA	notTF	notCS		2.03	0.000375	1.75	0.00097	1.85	1.14e-08	0	0.996	-0.61	0.0776	-1.7	5.03e-07	58	78	100	52	65	88	32	59	70	93	84	93	515 common	NA	NA	Gfi binding	Up Hemato
					Pla2g4a	NA	notTF	notCS		3.51	1.84e-10	3.52	4.34e-25	4.01	7.97e-49	-1.7	0.00677	-2.23	1.26e-10	-1.59	4.96e-06	10	51	87	10	37	85	4	59	84	95	95	90	515 common	NA	NA	Gfi binding	Up Hemato
					Plcl2	NA	notTF	notCS		1.64	0.0037	1.8	9.14e-06	1.78	1.11e-08	0.55	0.421	0.18	0.666	0.74	0.0465	24	39	65	24	46	55	27	53	73	55	55	49	515 common	NA	NA	Gfi binding	Up Hemato
					Ptk2b	NA	notTF	notCS		3.11	5.41e-09	1.7	1.1e-07	1.98	2.1e-17	-0.8	0.233	-2.26	5.07e-11	-2.28	1.06e-11	10	34	91	12	18	67	4	29	47	90	71	90	515 common	NA	NA	Gfi binding	Up Hemato
					Spi1	tf_chrom	notTF	notCS		4.37	8.61e-18	3.81	1.69e-25	3.35	3.07e-33	-2.98	1.34e-08	-4.03	1.43e-44	-4.4	3.11e-49	11	54	100	12	34	86	4	41	84	100	100	97	515 common	NA	NA	Gfi binding	Up Hemato
					Vrk1	NA	notTF	notCS		2.47	8.78e-07	2.54	1.8e-07	1.78	4.31e-08	-1.29	0.00403	-1.71	3.82e-12	-1.6	1.02e-10	63	93	100	53	79	91	62	78	92	99	99	99	515 common	NA	NA	Gfi binding	Up Hemato
					Flrt2	NA	notTF	notCS		0.5	0.498	1.27	0.002	1.95	1.22e-05	1.52	0.0151	1.88	4.02e-11	4.49	1.7e-50	25	37	43	14	33	44	47	70	80	5	3	5	515 common	NA	NA	Gfi binding	Up endo (ambiguous)
					Mmd	NA	notTF	notCS		0.4	0.517	1.94	5.78e-05	0.73	0.0368	2.85	6.83e-09	2.26	1.05e-13	2.14	4.27e-12	80	88	96	48	70	86	64	78	83	56	56	52	515 common	NA	NA	Gfi binding	Up endo (ambiguous)
					Ablim1	NA	notTF	notCS		-3.61	6.3e-10	-2.83	1.23e-11	-4.24	1.78e-34	3.96	9.54e-13	3.86	1.17e-45	1.99	2.84e-13	98	83	70	97	90	53	91	66	23	7	2	7	515 common	NA	NA	Gfi binding	Up Endo
					Acvrl1	NA	notTF	notCS		-5.42	3.85e-21	-3.41	1.23e-18	-4.24	2.45e-36	2.89	4.71e-07	3.8	2.04e-44	2.65	1.83e-21	97	76	48	95	85	41	94	71	25	4	4	1	515 common	NA	NA	Gfi binding	Up Endo
					Adgra2	NA	notTF	CS		-0.02	0.975	-0.75	0.162	-0.99	0.00395	4.02	4.5e-19	2.02	2.23e-19	2.55	6.25e-27	87	85	87	69	63	53	79	78	62	15	15	9	515 common	NA	NA	Gfi binding	Up Endo
					Adgrf5	NA	notTF	notCS		-1.54	0.000574	-1.9	3.03e-06	-3.51	2.31e-25	6.58	1.21e-59	5.12	2.85e-87	3.54	1.46e-35	99	93	87	93	90	69	96	80	45	2	2	1	515 common	NA	NA	Gfi binding	Up Endo
					Anxa5	NA	notTF	notCS		-2.57	1.52e-08	-1.53	5.32e-10	-0.93	2.44e-05	2.61	1e-06	3.52	6.81e-26	3.66	3.01e-28	99	93	96	98	98	92	96	98	92	72	72	63	515 common	NA	NA	Gfi binding	Up Endo
					App	NA	notTF	notCS	Sec	-2.67	2.81e-08	-2.69	1.25e-12	-2.68	1.32e-16	4.61	3.32e-23	3.43	2.86e-37	2.82	3.59e-24	99	98	83	97	83	57	86	82	47	26	8	26	515 common	NA	NA	Gfi binding	Up Endo
					Arhgap28	NA	notTF	notCS		-1.83	0.000905	0.14	0.828	-0.26	0.526	2.82	1.8e-07	3.12	5.04e-23	1.89	1.79e-08	96	85	87	81	85	78	67	68	72	44	39	44	515 common	NA	NA	Gfi binding	Up Endo
					Arhgap31	NA	notTF	notCS		-1.11	0.0525	-1.94	7.72e-06	-2.04	4e-11	4.63	4.84e-23	3.75	2.26e-50	4.09	7.79e-59	97	85	87	95	88	68	96	97	53	14	10	14	515 common	NA	NA	Gfi binding	Up Endo
					Arhgef12	NA	notTF	notCS		-1.78	0.00171	-0.87	0.0989	-2.07	4.23e-10	2.03	5.82e-05	2.36	3.89e-19	1.62	1.25e-09	79	66	48	79	81	55	81	71	43	34	22	34	515 common	NA	NA	Gfi binding	Up Endo
					Arid5b	tf_chrom	TF	notCS		-0.73	0.265	-0.69	0.232	0.27	0.545	4.19	1.1e-15	3.67	1.48e-35	2.37	3.05e-14	92	78	83	88	77	78	53	75	48	30	7	30	515 common	NA	NA	Gfi binding	Up Endo
					Armcx1	NA	notTF	notCS		-3.37	9.68e-09	-2.29	5.7e-06	-1.15	0.00322	2.22	4.43e-05	2.68	4.98e-24	2.66	1.76e-22	88	54	52	78	59	48	67	62	46	16	16	5	515 common	NA	NA	Gfi binding	Up Endo
					Armcx2	NA	notTF	notCS		-1.81	0.000329	-1.92	4.26e-07	-0.48	0.183	3.97	1.64e-15	3.51	2.89e-28	3.62	1.41e-29	99	88	83	97	92	78	83	86	80	40	39	40	515 common	NA	NA	Gfi binding	Up Endo
					Asph	NA	notTF	notCS		-0.89	0.145	-0.34	0.553	-0.22	0.577	2.49	4.11e-06	2.64	2.7e-17	2.25	2.75e-12	83	78	83	79	81	76	72	71	79	57	57	44	515 common	NA	NA	Gfi binding	Up Endo
					Bambi	NA	notTF	notCS		-1.9	0.000871	-0.25	0.699	1.05	0.00592	2.41	4.16e-05	2.6	2.09e-13	2.54	1.44e-12	91	83	78	76	88	71	64	83	73	55	55	54	515 common	NA	NA	Gfi binding	Up Endo
					Calcrl	NA	notTF	CS		-1.25	1.47e-05	-0.74	0.000297	-0.89	6.03e-05	6.32	1.9e-91	6.57	2.33e-200	5.21	7.79e-111	100	100	100	100	99	98	97	99	92	40	20	40	515 common	NA	NA	Gfi binding	Up Endo
					Cald1	NA	notTF	notCS		-5.41	1.07e-23	-3.92	7.89e-25	-4.65	4.74e-52	2.36	4.93e-05	2.03	5.39e-11	1.82	9.31e-09	100	76	48	97	80	25	97	76	38	24	23	24	515 common	NA	NA	Gfi binding	Up Endo
					Camk2d	NA	notTF	notCS		-2.07	0.000117	-1.98	2.16e-08	-1.14	0.00156	3.02	2.23e-08	3.24	1.82e-24	1.97	5.46e-09	98	90	83	98	96	67	79	83	61	61	26	61	515 common	NA	NA	Gfi binding	Up Endo
					Cd109	NA	notTF	CS		-2.97	2.16e-06	-2.52	8.71e-08	-2.27	1.89e-09	2.37	1.81e-05	3.63	1.17e-41	3.26	4.28e-32	80	51	39	91	82	38	78	77	34	1	1	0	515 common	NA	NA	Gfi binding	Up Endo
					Cd38	NA	notTF	CS		-3.15	6.01e-08	-2.54	4.44e-11	-1.35	1.82e-05	2.94	3.83e-07	3.4	6.32e-28	4.2	1.31e-44	94	85	61	93	92	50	90	95	68	31	31	23	515 common	NA	NA	Gfi binding	Up Endo
					Cd93	NA	notTF	CS		-1.28	0.000233	-1.89	8.08e-18	-1.32	6.81e-11	6.02	1.66e-48	5.64	5.01e-71	5.52	1.8e-67	100	100	100	100	100	91	100	99	97	44	44	43	515 common	NA	NA	Gfi binding	Up Endo
					Cd99l2	NA	notTF	notCS	Sec	-1.09	0.0972	0.11	0.883	-0.4	0.32	2.07	0.000229	1.7	6.02e-09	1.55	2.11e-07	67	56	52	47	50	49	53	49	52	37	37	13	515 common	NA	NA	Gfi binding	Up Endo
					Cgnl1	NA	notTF	notCS		-2.31	4.24e-06	-2.53	7.82e-18	-2.41	6.68e-12	4.63	4.99e-20	4.65	8.45e-55	2.91	3.19e-18	99	90	91	100	98	70	90	86	50	39	9	39	515 common	NA	NA	Gfi binding	Up Endo
					Col4a1	NA	notTF	notCS	Sec	-2.74	2.76e-17	-2.64	4.92e-32	-2.84	1.91e-37	7.87	1.6e-102	7.1	3.37e-161	6.77	4.36e-137	100	100	100	100	99	93	100	96	88	10	10	7	515 common	NA	NA	Gfi binding	Up Endo
					Col4a2	NA	notTF	notCS	Sec	-2.94	3.19e-18	-2.99	8.43e-31	-2.77	2.46e-27	7.36	2.68e-95	6.18	4.17e-137	5.85	5.42e-115	100	100	96	100	97	78	99	98	80	6	6	5	515 common	NA	NA	Gfi binding	Up Endo
					Creb3l2	tf_chrom	TF	notCS		-3.95	1.58e-12	-1.99	5.4e-05	-2.37	3.78e-11	2.07	0.000362	2.29	1.22e-13	1.81	1.08e-08	96	71	48	88	77	50	85	75	41	28	27	28	515 common	NA	NA	Gfi binding	Up Endo
					Ctnna1	NA	notTF	notCS		-2.79	2.86e-12	-1.46	5.27e-11	-2.13	6.07e-28	2.28	1.25e-06	3.24	1.28e-29	2.74	2.53e-20	100	95	100	100	99	91	97	99	87	81	81	70	515 common	NA	NA	Gfi binding	Up Endo
					Ctnnd1	NA	notTF	notCS		-1.24	0.00712	-0.87	0.0405	-0.09	0.815	3.16	2.11e-11	2.5	7.06e-15	2.58	1.31e-15	97	95	96	93	94	80	83	88	86	77	77	53	515 common	NA	NA	Gfi binding	Up Endo
					Dab2ip	NA	notTF	notCS		-2.3	2.89e-05	-2	2.21e-05	-0.29	0.461	2.87	3.7e-08	1.98	1.11e-11	1.59	1.02e-07	93	80	74	83	66	59	58	66	48	36	36	28	515 common	NA	NA	Gfi binding	Up Endo
					Dag1	NA	notTF	CS		-1.97	2.28e-05	-0.89	0.0376	0.06	0.869	2.19	6.3e-06	1.89	2.8e-10	1.56	4.44e-07	96	93	91	90	82	87	76	80	83	67	60	67	515 common	NA	NA	Gfi binding	Up Endo
					Ddah1	NA	notTF	notCS		-3	2.88e-06	-1.46	0.0131	-4.1	2.57e-31	3.12	1.37e-07	2.91	8.16e-24	2.12	4.73e-13	92	54	83	74	71	51	89	58	34	13	13	6	515 common	NA	NA	Gfi binding	Up Endo
					Dock1	NA	notTF	notCS		-0.36	0.523	-0.27	0.616	0.01	0.987	3.67	1.39e-15	3.09	1.98e-25	2.89	1.17e-21	91	85	100	90	88	83	83	89	80	47	45	47	515 common	NA	NA	Gfi binding	Up Endo
					Dock6	NA	notTF	notCS		-1.59	7.55e-05	-1.88	6.11e-09	-0.97	0.000956	5.69	1.33e-46	4.66	1.72e-69	4.54	3.83e-64	100	100	91	100	94	81	92	96	82	25	19	25	515 common	NA	NA	Gfi binding	Up Endo
					Dpysl2	NA	notTF	notCS		0.72	0.0219	-1.31	1.06e-05	-0.6	0.0733	6.09	7.53e-73	4.26	2.48e-46	3.11	5.01e-22	97	100	100	100	95	94	88	92	83	56	55	56	515 common	NA	NA	Gfi binding	Up Endo
					Dpysl3	NA	notTF	notCS		-1.61	0.0141	-1.09	0.0639	-1.76	5.01e-05	4.73	2.48e-17	4.15	2.7e-46	2.41	2.13e-15	92	85	78	79	87	53	69	61	39	8	6	8	515 common	NA	NA	Gfi binding	Up Endo
					Dysf	NA	notTF	notCS		-3.42	4.09e-10	-2.67	1.41e-09	-2.63	2.66e-15	2.5	4e-07	3.15	4.16e-39	3.06	2.94e-35	88	71	39	90	86	26	86	73	38	1	1	0	515 common	NA	NA	Gfi binding	Up Endo
					Efna1	NA	notTF	notCS	Sec	-5.43	1.36e-17	-3.36	8.82e-33	-1.24	3.9e-05	4.13	1.23e-10	6.09	4.83e-116	6.41	2.2e-136	100	88	57	100	99	62	94	97	78	6	6	1	515 common	NA	NA	Gfi binding	Up Endo
					Efnb2	NA	notTF	notCS		-1.87	7.17e-05	-2.4	3.36e-11	-1.08	0.00158	5.37	6.76e-38	4.25	8.48e-78	2.41	2.83e-26	100	100	61	100	97	55	62	73	27	1	1	1	515 common	NA	NA	Gfi binding	Up Endo
					Egfl7	NA	notTF	notCS	Sec	-2.01	1.23e-17	-0.79	2.58e-08	-0.32	0.00143	1.9	9.11e-10	2.61	3.42e-32	3.12	2.78e-47	100	100	100	100	100	98	100	100	100	95	95	89	515 common	NA	NA	Gfi binding	Up Endo
					Eng	NA	notTF	CS		-3.51	2.52e-21	-1.15	7.54e-08	-1.57	5.73e-24	3.06	3.01e-11	3.92	4.94e-39	3.98	2.08e-40	100	98	96	100	99	91	100	100	99	75	75	74	515 common	NA	NA	Gfi binding	Up Endo
					Entpd1	NA	notTF	CS		-3.04	6.41e-07	-2.05	3.21e-07	-0.69	0.108	2.37	0.000215	3.38	2.34e-22	1.99	1.05e-07	93	83	57	93	93	60	72	61	75	45	20	45	515 common	NA	NA	Gfi binding	Up Endo
					Epas1	tf_chrom	TF	notCS		-4.79	1.1e-16	-3.83	7.9e-31	-3.5	3.91e-21	4.64	7.8e-16	4.72	1.81e-61	3.2	5.97e-25	100	95	65	100	96	56	91	88	35	6	4	6	515 common	NA	NA	Gfi binding	Up Endo
					Erc1	NA	notTF	notCS		-1.53	0.0133	-0.85	0.125	-1.13	0.00235	1.85	0.00214	1.89	4.28e-08	1.58	9.18e-06	83	66	70	79	82	61	76	73	62	65	65	36	515 common	NA	NA	Gfi binding	Up Endo
					Erg	tf_chrom	TF	notCS		-1.3	0.019	-0.43	0.432	0.14	0.702	1.77	0.000385	2.42	1e-19	2.69	1.1e-23	82	71	74	81	71	76	72	79	78	53	53	8	515 common	NA	NA	Gfi binding	Up Endo
					Esam	NA	notTF	CS		-2.64	9.06e-13	-1.02	1.2e-09	0.27	0.155	5.72	9.82e-32	7.08	1.59e-85	7.09	1.52e-86	100	98	96	100	100	96	95	100	100	39	31	39	515 common	NA	NA	Gfi binding	Up Endo
					Ets1	tf_chrom	TF	notCS		-2.12	0.000518	-1.55	0.00416	-2.09	1.88e-11	2.78	4.76e-07	2.13	4.58e-14	3.79	2.23e-42	86	78	78	78	66	52	95	90	67	20	11	20	515 common	NA	NA	Gfi binding	Up Endo
					Evi5	NA	notTF	notCS		1.48	0.00968	0.5	0.389	0.05	0.898	3.35	5.13e-12	2.28	6.59e-17	1.96	2.78e-12	59	88	96	57	60	77	57	64	65	41	13	41	515 common	NA	NA	Gfi binding	Up Endo
					Exoc6b	NA	notTF	notCS		-0.96	0.14	-1.23	0.0204	-1.18	0.00131	2.19	5.2e-05	2.3	3.92e-16	1.83	2.45e-10	74	61	61	74	65	61	69	58	54	25	24	25	515 common	NA	NA	Gfi binding	Up Endo
					F11r	NA	notTF	CS		-1.46	2.07e-05	-1.65	6e-17	-0.95	8.26e-05	5.51	4.04e-44	5.64	7.65e-86	4.8	4.28e-56	100	100	100	100	98	95	94	97	84	40	31	40	515 common	NA	NA	Gfi binding	Up Endo
					F2r	NA	notTF	CS		-2.04	7.65e-08	-0.32	0.358	0.54	0.121	5.47	4.8e-28	5.77	5.94e-52	5.02	1.03e-36	99	100	96	97	97	97	89	92	97	75	75	15	515 common	NA	NA	Gfi binding	Up Endo
					F2rl3	NA	notTF	notCS		1.09	0.123	-0.15	0.843	0.23	0.548	1.65	0.0106	2.73	9.8e-16	4.47	2.45e-46	36	44	61	67	65	71	76	86	83	39	39	13	515 common	NA	NA	Gfi binding	Up Endo
					Fads1	NA	notTF	notCS		-0.44	0.342	-0.73	0.08	-0.55	0.126	3.65	6.12e-17	2.68	7.66e-16	1.79	5.41e-07	97	93	100	95	92	88	83	92	78	69	64	69	515 common	NA	NA	Gfi binding	Up Endo
					Fam181b	NA	notTF	notCS		0.08	0.926	0.15	0.836	2.1	1.23e-15	3.23	6.3e-10	2.51	5.29e-23	2.41	3.02e-20	65	54	87	57	46	68	7	33	71	10	6	10	515 common	NA	NA	Gfi binding	Up Endo
					Flt1	NA	notTF	CS		-4.7	5.53e-17	-4.36	4.85e-42	-4.32	3.4e-47	1.85	0.00631	1.56	0.000159	1.5	0.000335	100	93	78	100	94	47	100	91	49	86	12	86	515 common	NA	NA	Gfi binding	Up Endo
					Fmnl3	NA	notTF	notCS		-1.29	0.0201	-2.16	8.1e-07	-0.56	0.152	3.87	2.38e-15	2.71	4.24e-21	1.91	1.27e-10	93	93	87	88	83	61	64	72	50	29	22	29	515 common	NA	NA	Gfi binding	Up Endo
					Fn1	NA	notTF	CS	Sec	-0.65	0.000163	-0.8	6.07e-07	-5.47	3.33e-28	9.46	4.67e-109	8.62	8.74e-101	2.91	1.78e-06	100	100	100	100	100	99	99	65	67	42	42	25	515 common	NA	NA	Gfi binding	Up Endo
					Frmd6	NA	notTF	notCS		-0.49	0.476	-0.28	0.677	0.04	0.934	1.77	0.000797	2.05	5.51e-15	2.2	7.22e-16	53	46	48	53	58	43	48	53	58	20	20	9	515 common	NA	NA	Gfi binding	Up Endo
					Gap43	NA	notTF	notCS		0.01	0.994	-1.28	0.0419	-3.84	3.65e-26	3.01	5.15e-07	2.64	1.83e-20	2.53	5.9e-18	56	56	52	67	60	43	89	71	27	6	6	3	515 common	NA	NA	Gfi binding	Up Endo
					Ghr	NA	notTF	notCS	Sec	-1.6	0.00896	-1.48	0.0047	-1.62	4.28e-06	2.74	7.98e-08	2.65	6.3e-27	1.64	6.22e-12	78	66	43	78	67	43	64	44	41	9	9	7	515 common	NA	NA	Gfi binding	Up Endo
					Hacd4	NA	notTF	notCS		0.66	0.331	0.51	0.39	1.73	1.32e-06	2.33	3.46e-05	2.82	3.16e-18	2.57	8.2e-15	69	73	87	72	79	81	53	69	84	58	58	37	515 common	NA	NA	Gfi binding	Up Endo
					Heg1	NA	notTF	notCS		-2.89	8.93e-10	-2.59	2.24e-11	-2.21	2.12e-10	3.95	1.15e-14	2.67	4.34e-15	2.08	3.72e-09	99	93	87	95	84	68	91	76	63	56	56	26	515 common	NA	NA	Gfi binding	Up Endo
					Hmcn1	NA	notTF	notCS	Sec	-4.27	4.11e-18	-4.02	2.12e-28	-1.43	6.07e-06	1.63	0.000345	2.63	9.93e-29	4.35	4.88e-73	93	54	26	98	81	39	93	97	76	6	3	6	515 common	NA	NA	Gfi binding	Up Endo
					Hspg2	NA	notTF	CS		-2.5	8.81e-14	-2.95	1.38e-23	-2.98	5.56e-28	5.77	1.49e-60	3.83	9.38e-53	3.28	4.57e-36	100	95	100	100	95	83	99	96	79	21	21	14	515 common	NA	NA	Gfi binding	Up Endo
					Id3	tf_chrom	TF	notCS		-2.73	9.66e-11	-3.13	1.7e-25	-2.55	8.22e-15	6.76	4.9e-52	5.73	4e-75	5.1	5.34e-53	100	98	87	100	94	55	94	84	68	14	12	14	515 common	NA	NA	Gfi binding	Up Endo
					Igf1	NA	notTF	notCS	Sec	1.34	0.0313	1.91	0.000567	-0.27	0.397	2.59	3.65e-06	3.54	1.8e-38	5.82	1.99e-131	33	44	74	47	66	80	89	93	90	17	9	17	515 common	NA	NA	Gfi binding	Up Endo
					Igf2r	NA	notTF	CS		-0.74	0.0439	-1.25	0.00103	-1.85	2.01e-11	6.1	6.7e-76	4.06	2.49e-67	3.63	6.55e-51	98	100	100	95	90	81	94	91	79	24	23	24	515 common	NA	NA	Gfi binding	Up Endo
					Itga5	NA	notTF	CS		-2.13	1.07e-09	-1.59	1.2e-09	-1.13	7.08e-05	4.58	1.7e-28	4.2	1.18e-43	3.27	6.57e-24	100	98	100	98	98	89	90	94	82	58	58	45	515 common	NA	NA	Gfi binding	Up Endo
					Klf7	tf_chrom	TF	notCS		-1.12	0.0581	-1.12	0.0217	-2.04	5.56e-11	2.17	6.61e-05	1.84	8.61e-09	2.04	2.13e-10	86	76	70	83	84	60	91	83	66	54	40	54	515 common	NA	NA	Gfi binding	Up Endo
					Klhl6	NA	notTF	notCS		0.17	0.725	0.56	0.112	2.21	1.52e-12	1.65	6.14e-05	2.04	4.28e-14	1.62	7.67e-09	95	98	100	95	98	98	77	93	98	90	86	90	515 common	NA	NA	Gfi binding	Up Endo
					Laptm4b	NA	notTF	notCS		-1.51	0.000263	0.49	0.116	1.7	2.27e-09	3.07	2.17e-11	4.41	1.23e-49	3.87	1.72e-36	98	95	91	93	100	97	78	97	98	67	67	64	515 common	NA	NA	Gfi binding	Up Endo
					Limch1	NA	notTF	notCS		-4	8.92e-14	-2.18	1.65e-05	0.22	0.54	1.99	6.3e-05	2.36	1.22e-22	5.66	2.36e-136	93	44	39	81	68	32	86	96	89	5	5	1	515 common	NA	NA	Gfi binding	Up Endo
					Lpp	NA	notTF	notCS		-2.7	8.03e-07	-2.19	1.18e-10	-2.32	5.26e-16	1.98	0.000981	2.54	1.72e-13	2.42	5.03e-12	97	78	83	98	91	75	95	96	70	82	28	82	515 common	NA	NA	Gfi binding	Up Endo
					Luzp1	NA	notTF	notCS		-1.59	1.44e-05	-1.05	7.47e-05	-0.67	0.00199	1.86	3.8e-06	2.16	1.41e-17	2.06	9.55e-16	100	98	87	97	99	92	97	95	96	84	84	80	515 common	NA	NA	Gfi binding	Up Endo
					Maged2	NA	notTF	notCS		-3.28	1.7e-17	-1.89	3.65e-33	-1.26	2.01e-17	2.6	2.63e-07	3.92	2.33e-31	3.92	1.48e-31	100	100	96	100	100	94	100	98	100	86	86	70	515 common	NA	NA	Gfi binding	Up Endo
					Map4k4	NA	notTF	notCS		-0.91	0.0765	-1.61	1.16e-05	-0.57	0.0498	2.25	3.07e-06	1.97	3.82e-11	2.43	1.34e-16	94	100	96	95	90	82	91	94	85	75	52	75	515 common	NA	NA	Gfi binding	Up Endo
					Marcks	NA	notTF	notCS		-0.62	0.164	-1.88	2.43e-09	-2.03	5.08e-22	4.14	6.04e-26	3.04	2.49e-30	3.8	1.26e-48	99	100	87	100	99	78	100	98	89	79	16	79	515 common	NA	NA	Gfi binding	Up Endo
					Mast4	NA	notTF	notCS		-2.31	3.62e-08	-2.07	5.98e-11	-0.46	0.159	2.85	1.05e-10	2.32	1.03e-16	1.65	1.46e-08	98	95	87	98	92	79	82	88	71	71	71	55	515 common	NA	NA	Gfi binding	Up Endo
					Meis2	tf_chrom	TF	notCS		-2.8	3.61e-07	-2.51	2.69e-09	-3.44	2.07e-27	3.11	2.24e-10	3.31	2.18e-44	1.83	2.98e-16	90	76	39	95	80	47	86	60	18	2	2	1	515 common	NA	NA	Gfi binding	Up Endo
					Mpzl1	NA	notTF	CS		-1.86	1.61e-05	-0.83	0.00428	-1.01	0.000319	5.51	2.33e-30	6.05	1.09e-75	5.26	2.69e-51	100	95	100	97	98	90	92	96	84	34	32	34	515 common	NA	NA	Gfi binding	Up Endo
					Mtss2	NA	notTF	notCS		-0.2	0.763	-0.37	0.503	0.8	0.0126	2.67	2.02e-09	1.95	1.87e-21	2.92	6.31e-39	68	76	78	64	58	51	53	67	73	8	8	6	515 common	NA	NA	Gfi binding	Up Endo
					Mtus1	NA	notTF	notCS		-2.03	0.000401	-0.03	0.966	0.57	0.158	3.63	7.41e-12	3.98	8.69e-44	3.04	9.57e-24	93	80	87	79	86	84	60	79	64	24	24	13	515 common	NA	NA	Gfi binding	Up Endo
					Myzap	NA	notTF	notCS		-1.35	0.013	-1.14	0.00871	-1.52	7.02e-05	5.9	1.08e-35	5.7	1.39e-101	4.68	2.8e-55	97	98	96	97	92	79	89	95	58	10	6	10	515 common	NA	NA	Gfi binding	Up Endo
					Nav1	NA	notTF	notCS		-2.18	0.000253	-1.48	0.00381	-1.16	0.000944	1.73	0.00387	1.51	1.03e-05	2.29	1.2e-11	88	71	52	88	70	53	82	81	72	67	67	24	515 common	NA	NA	Gfi binding	Up Endo
					Nckap1	NA	notTF	notCS		-1.91	0.00206	-1.92	0.000153	-1.59	7.92e-06	3.35	2.67e-10	2.95	2.27e-30	3.65	4.15e-44	86	80	61	83	80	39	86	82	60	12	12	3	515 common	NA	NA	Gfi binding	Up Endo
					Nfib	tf_chrom	TF	notCS		-4.29	1.01e-17	-3	2.98e-14	-1.14	0.000531	2.42	3.29e-07	3.1	8.21e-41	4.02	1.03e-64	97	78	17	97	85	45	87	90	66	5	3	5	515 common	NA	NA	Gfi binding	Up Endo
					Nrg1	tf_chrom	notTF	notCS		0.82	0.212	0.23	0.767	0.73	0.0841	1.53	0.0138	1.99	4.77e-10	3.64	3.84e-31	25	32	48	48	55	54	61	75	72	26	26	11	515 common	NA	NA	Gfi binding	Up Endo
					Palld	NA	notTF	notCS		-3.41	1.12e-09	-1.31	0.00428	-0.87	0.00123	3.09	4.81e-08	3.86	1.21e-38	5.19	4.19e-81	97	78	78	90	79	83	94	95	92	32	16	32	515 common	NA	NA	Gfi binding	Up Endo
					Pam	NA	notTF	notCS		0	0.992	-0.61	0.0819	0.51	0.136	6.35	2.76e-88	4.95	1.89e-88	3.69	1.23e-42	98	100	100	95	93	96	80	92	78	33	32	33	515 common	NA	NA	Gfi binding	Up Endo
					Pbx1	tf_chrom	TF	notCS		1.42	0.00162	0.37	0.524	0.91	0.0135	4.83	1.78e-33	3.28	1.46e-26	1.57	2.68e-06	88	98	96	83	85	92	53	72	66	57	57	34	515 common	NA	NA	Gfi binding	Up Endo
					Pdlim1	tf_chrom	TF	notCS		-0.95	0.059	-0.14	0.714	3	2.22e-15	5.42	1.12e-29	6.61	3.91e-112	5.35	8.56e-64	92	100	87	98	99	96	57	89	91	41	41	21	515 common	NA	NA	Gfi binding	Up Endo
					Pik3c2b	NA	notTF	notCS		-0.03	0.954	-1.72	5.02e-05	-0.05	0.901	5.16	1.6e-42	2.5	1.41e-22	2.02	1.25e-14	94	100	91	91	80	62	63	73	61	36	36	17	515 common	NA	NA	Gfi binding	Up Endo
					Plcg1	NA	notTF	notCS		-0.97	0.0215	-0.86	0.0125	-0.25	0.436	2.88	6.83e-11	2.53	2.28e-16	2.27	7.66e-13	99	98	96	97	95	93	92	95	90	76	76	66	515 common	NA	NA	Gfi binding	Up Endo
					Pls3	NA	notTF	notCS		-3.88	1.64e-10	-1.93	0.000264	-0.9	0.032	2.3	5.97e-05	3.21	7.01e-31	2.59	9.64e-20	89	61	57	79	78	44	62	68	40	8	8	8	515 common	NA	NA	Gfi binding	Up Endo
					Plvap	NA	notTF	notCS		-2.61	1.91e-16	-2.27	4.57e-29	-2.43	1.8e-39	7.82	3.57e-75	7.32	5.19e-105	7.28	2.48e-102	100	100	100	100	99	96	100	99	95	25	25	21	515 common	NA	NA	Gfi binding	Up Endo
					Podxl	NA	notTF	CS		-1	0.0763	-0.31	0.614	-0.59	0.109	3.33	4.44e-11	2.22	1.57e-12	2.26	1.07e-12	92	85	83	78	87	60	77	72	83	59	59	18	515 common	NA	NA	Gfi binding	Up Endo
					Ppp1r13b	NA	TF	notCS		0.47	0.425	-1.07	0.0263	-0.11	0.777	3.08	1.19e-10	1.58	4.39e-07	1.67	1.49e-07	86	83	96	84	76	74	74	73	72	55	51	55	515 common	NA	NA	Gfi binding	Up Endo
					Prex2	NA	notTF	notCS		-5.33	3.76e-22	-4.14	8.25e-35	-2.43	3.09e-14	2.99	5.31e-08	3.77	6.85e-47	4.29	1.12e-59	99	80	30	98	90	36	94	92	54	3	3	2	515 common	NA	NA	Gfi binding	Up Endo
					Ptk2	NA	notTF	notCS		-2.13	2.23e-05	-1.62	6.55e-06	-1.01	0.00049	2.36	5.53e-06	2.75	3.4e-19	2.91	1.96e-21	99	88	83	95	90	80	91	93	76	61	59	61	515 common	NA	NA	Gfi binding	Up Endo
					Ptpn14	tf_chrom	notTF	notCS		-1.48	0.00814	-1.2	0.0128	-0.67	0.0773	4.21	1.11e-18	3.78	3.13e-51	2.28	1.59e-18	95	83	87	86	82	69	67	60	55	11	10	11	515 common	NA	NA	Gfi binding	Up Endo
					Ptprb	NA	notTF	notCS		-3.54	5.87e-16	-2.03	2.48e-15	-1.95	1.88e-13	6.14	2.61e-45	6.5	1.47e-188	5.72	3.01e-125	100	98	83	100	99	79	97	98	83	6	2	6	515 common	NA	NA	Gfi binding	Up Endo
					Ptprm	NA	notTF	CS		-3.97	1.48e-10	-2.83	2.77e-11	-1.3	0.00147	3.37	1.94e-08	3.84	3.12e-41	3.58	6.28e-34	95	83	48	93	83	52	82	83	50	7	6	7	515 common	NA	NA	Gfi binding	Up Endo
					Ralb	NA	notTF	notCS		-1.98	6.14e-09	-1.07	7.37e-09	-0.86	2.66e-07	2.22	2.45e-08	3.16	1.28e-36	2.97	8.98e-32	99	100	100	100	100	97	98	100	97	89	89	76	515 common	NA	NA	Gfi binding	Up Endo
					Rbfox2	tf_chrom	notTF	notCS		-1.65	0.00502	-0.95	0.0764	-0.24	0.548	2.84	3.15e-08	2.47	3.79e-20	2.4	2.7e-18	86	78	74	74	73	53	62	65	63	21	21	20	515 common	NA	NA	Gfi binding	Up Endo
					Rbms1	NA	notTF	notCS		-1.97	8.02e-05	-1.31	0.000462	-1.55	1.16e-10	1.53	0.00434	1.86	3.88e-09	2.48	3.21e-16	98	95	83	97	92	76	99	92	89	71	71	63	515 common	NA	NA	Gfi binding	Up Endo
					Rgs3	NA	notTF	notCS		-3.05	7.72e-11	-2.82	9.26e-20	-1.72	2.57e-06	4.12	3.25e-16	3.64	2.22e-30	2.03	3.6e-09	100	98	91	98	97	62	81	81	48	57	13	57	515 common	NA	NA	Gfi binding	Up Endo
					Rin2	NA	notTF	notCS		-2.52	8.78e-05	-0.54	0.417	-0.09	0.848	2.1	0.000231	3.21	1.58e-32	2.58	2.07e-20	87	63	48	72	77	64	58	75	47	9	4	9	515 common	NA	NA	Gfi binding	Up Endo
					Rnf144a	NA	notTF	notCS		-1.91	0.0013	-0.44	0.49	-0.55	0.122	1.83	0.000287	1.92	8.8e-16	1.74	3.57e-15	69	59	22	59	55	36	53	52	21	9	6	9	515 common	NA	NA	Gfi binding	Up Endo
					Ryk	NA	notTF	CS		0.15	0.83	-0.04	0.951	0.02	0.964	2	5.62e-05	2.02	1.14e-15	1.89	2.7e-13	54	63	61	62	64	53	55	56	54	30	30	11	515 common	NA	NA	Gfi binding	Up Endo
					S1pr1	NA	notTF	CS		-0.67	0.102	-1.87	6.31e-10	-1.61	1.47e-11	3.34	5.46e-17	2.19	2.76e-14	2.39	1.03e-16	100	98	91	98	100	84	98	97	90	72	72	55	515 common	NA	NA	Gfi binding	Up Endo
					Sh3pxd2b	NA	notTF	notCS		-2.1	8.4e-05	-0.69	0.188	1.14	0.00148	3.34	1.41e-10	3	6.74e-23	1.9	3.37e-09	98	80	87	81	78	75	42	71	52	43	30	43	515 common	NA	NA	Gfi binding	Up Endo
					She	NA	notTF	notCS		-2	0.000618	-1.14	0.0279	-0.58	0.128	4.22	6.21e-17	3.93	1.73e-54	4.28	2.76e-63	92	90	74	86	81	58	79	82	74	6	6	3	515 common	NA	NA	Gfi binding	Up Endo
					Shroom2	NA	notTF	notCS		-2.87	2.51e-06	-2.42	4.66e-06	-2.03	5.81e-08	1.66	0.00317	1.73	3.67e-10	2.61	3.25e-19	86	46	39	83	66	29	86	79	39	17	17	11	515 common	NA	NA	Gfi binding	Up Endo
					Ski	tf_chrom	TF	notCS		-0.24	0.681	-1.48	0.00137	-0.8	0.0187	4.21	2.62e-23	1.91	2.28e-12	1.54	2.9e-08	97	90	96	84	66	63	71	55	66	40	40	34	515 common	NA	NA	Gfi binding	Up Endo
					Slc18a2	NA	notTF	notCS		0.39	0.369	-0.29	0.417	2.66	1.71e-14	4.54	3.44e-30	4.37	9.89e-49	1.8	3.58e-07	94	98	100	95	97	96	41	73	83	81	81	44	515 common	NA	NA	Gfi binding	Up Endo
					Sox18	tf_chrom	TF	notCS		-2.66	1.65e-08	-0.83	0.0018	-0.4	0.0522	5.87	2.6e-34	7.17	1.67e-170	7.35	1.79e-181	99	93	100	98	99	97	97	98	92	15	15	11	515 common	NA	NA	Gfi binding	Up Endo
					Sparc	NA	notTF	notCS	Sec	-3.74	2.05e-18	-2.27	4.17e-45	-1.83	7.5e-50	3.29	3.01e-08	4.37	8.89e-26	4.96	1.1e-33	100	100	100	100	100	91	100	100	99	82	65	82	515 common	NA	NA	Gfi binding	Up Endo
					Srgap1	NA	notTF	notCS		-1.81	0.00227	-2.25	4.66e-06	-1.9	5.89e-08	2.43	1.22e-06	1.67	3.77e-14	2.32	4.48e-21	82	63	52	78	61	30	79	71	48	7	6	7	515 common	NA	NA	Gfi binding	Up Endo
					Srgap2	NA	notTF	notCS		-1.84	0.00187	0.01	0.993	-1.04	0.00264	1.68	0.00251	2.25	3.28e-14	2.55	1.45e-17	87	78	61	71	84	59	85	89	64	36	36	25	515 common	NA	NA	Gfi binding	Up Endo
					Stab1	NA	notTF	CS		-5.03	1.71e-15	-5.01	2.59e-42	-3.9	5.64e-48	3	3.64e-06	2.76	2.16e-18	4.98	2.96e-69	99	76	57	100	88	31	100	99	60	12	12	7	515 common	NA	NA	Gfi binding	Up Endo
					Stk25	NA	notTF	notCS		-1.81	0.0033	-2.11	9.2e-06	-0.34	0.437	2.21	0.000323	1.68	4.96e-06	1.72	4.23e-06	88	71	91	88	70	61	69	76	59	51	51	38	515 common	NA	NA	Gfi binding	Up Endo
					Stxbp1	NA	notTF	notCS		-2.34	5.61e-05	-2.14	8.26e-06	-1.47	5.12e-05	2.73	2.75e-07	2.36	6.87e-18	2.17	9e-15	91	63	52	83	77	42	74	70	48	22	22	13	515 common	NA	NA	Gfi binding	Up Endo
					Syne2	NA	notTF	notCS		-3.18	2.65e-07	-2.24	2.24e-07	-2.82	3.22e-15	2.65	1.72e-05	3.31	2.77e-25	2.5	8.05e-14	93	85	70	97	80	63	90	86	38	29	13	29	515 common	NA	NA	Gfi binding	Up Endo
					Tcf7l2	tf_chrom	TF	notCS		0.29	0.63	-0.93	0.0403	-0.2	0.574	2.65	2.6e-09	1.52	1.12e-08	1.9	9.93e-13	87	90	87	86	86	66	82	88	74	62	25	62	515 common	NA	NA	Gfi binding	Up Endo
					Tgfbr3	NA	notTF	CS		-2.14	0.000157	-2.46	4.74e-10	-0.6	0.0709	2.94	5.17e-08	2.81	2.35e-20	3.89	2.08e-40	93	71	83	93	87	60	91	88	86	56	56	11	515 common	NA	NA	Gfi binding	Up Endo
					Tgm2	NA	notTF	notCS		0.71	0.201	-0.49	0.414	1.81	3.06e-07	5.98	1.43e-43	4.56	2.57e-52	2.56	1.33e-14	82	98	96	81	86	73	23	52	65	24	3	24	515 common	NA	NA	Gfi binding	Up Endo
					Tjp1	NA	notTF	notCS		-2.69	2.24e-09	-3.08	6.39e-26	-2.5	1.62e-17	5.13	3.18e-34	4.63	3.97e-94	3.86	1.45e-60	100	98	78	100	97	53	96	92	49	5	5	3	515 common	NA	NA	Gfi binding	Up Endo
					Tpm4	NA	notTF	notCS		-0.84	0.00181	-0.36	0.0467	-0.83	7.46e-15	3.43	9.23e-21	3.85	1.14e-38	4.09	1.19e-43	99	100	100	100	100	100	99	100	100	91	72	91	515 common	NA	NA	Gfi binding	Up Endo
					Tspan14	NA	notTF	notCS		-0.73	0.0951	-0.15	0.698	1.15	7.67e-05	2.16	3.77e-06	2.61	2.71e-17	2.37	4.47e-14	99	98	96	95	98	98	87	96	95	85	82	85	515 common	NA	NA	Gfi binding	Up Endo
					Tspan18	NA	notTF	notCS		-1.89	9.5e-08	-1.94	1.42e-20	-1.4	2.65e-12	6.21	3.1e-59	6.21	5.42e-130	6.02	3.97e-120	100	100	96	100	100	93	99	99	90	37	37	9	515 common	NA	NA	Gfi binding	Up Endo
					Tspan9	NA	notTF	notCS		-3.48	3e-11	-2.35	4.54e-09	-2.73	7.08e-16	3.74	4.22e-13	3.49	3.78e-37	2.57	2.6e-19	97	90	91	95	88	61	89	82	45	20	11	20	515 common	NA	NA	Gfi binding	Up Endo
					Vat1	NA	notTF	notCS		-0.53	0.238	-1.12	0.00201	-2.15	5.86e-20	2.96	9.17e-17	1.87	5.52e-21	2.06	6.8e-24	96	85	96	88	86	80	97	94	73	49	49	25	515 common	NA	NA	Gfi binding	Up Endo
					Vegfc	NA	notTF	notCS	Sec	-2.28	0.000113	-2.44	2.61e-11	1.96	2.06e-07	3.14	4.77e-08	3.47	2.98e-28	2.47	1.28e-13	95	90	65	95	94	66	37	66	78	51	6	51	515 common	NA	NA	Gfi binding	Up Endo
					Vim	NA	notTF	notCS		-1.27	3.3e-11	-0.89	7.11e-15	0.02	0.902	5.3	3.04e-42	5.52	5.49e-55	5.57	7.02e-56	100	100	100	100	100	99	100	100	100	88	88	56	515 common	NA	NA	Gfi binding	Up Endo
					Wwtr1	tf_chrom	notTF	notCS		-2.5	2.81e-05	-1.9	5e-05	-0.51	0.209	2.59	3.07e-06	2.99	1.65e-25	2.56	4.2e-18	88	71	65	86	76	63	67	79	50	29	29	10	515 common	NA	NA	Gfi binding	Up Endo
					Zcchc24	NA	notTF	notCS		-0.04	0.964	-0.26	0.7	-0.79	0.0417	2.45	5.78e-06	1.57	2.8e-09	1.99	7.2e-13	61	61	61	53	56	44	65	71	51	18	13	18	515 common	NA	NA	Gfi binding	Up Endo
					Zfp521	NA	TF	notCS		0.21	0.78	-0.9	0.0868	1.49	4.71e-05	3.58	2.82e-12	2.99	9.12e-24	2.35	3.58e-14	81	78	70	81	78	76	48	74	79	33	33	29	515 common	NA	NA	Gfi binding	Up Endo
					Zfp608	NA	TF	notCS		0.18	0.756	0.07	0.903	-0.22	0.469	1.97	6.39e-06	1.6	8.4e-09	1.51	7.65e-08	90	93	96	91	92	89	88	90	91	77	73	77	515 common	NA	NA	Gfi binding	Up Endo
					Zfp69	tf_chrom	TF	notCS		-1.34	0.0127	-0.59	0.258	0.68	0.113	3.84	1.56e-12	3.37	4.02e-21	2.37	5.51e-10	96	88	91	86	93	79	70	80	79	47	47	44	515 common	NA	NA	Gfi binding	Up Endo
					P2ry1	NA	notTF	notCS		2.82	1.13e-07	3.52	5.34e-28	1.57	4.55e-07	2.53	5.35e-06	3.01	2.34e-25	2.07	4.51e-12	10	59	74	12	50	86	23	47	68	34	34	11	515 common	NA	NA	Gfi binding	Hec selective
					Mmrn1	NA	notTF	CS		1.81	0.00228	1.57	0.00412	3.26	1.55e-19	0.79	0.265	1.01	0.00816	3.78	7.83e-29	16	34	65	29	31	71	43	78	88	61	61	16	515 common	NA	NA	NA	Up Hemato (Ambiguous)
					Rab38	NA	notTF	notCS		2.97	6.16e-08	2.66	3.29e-14	1.85	1.75e-11	1.59	0.0115	1.11	0.00185	0.53	0.152	6	34	87	12	20	76	10	27	60	59	59	10	515 common	NA	NA	NA	Up Hemato (Ambiguous)
					Stat4	tf_chrom	TF	notCS		2.78	5.56e-07	2.26	1.52e-06	4.52	8e-76	1.58	0.00645	0.36	0.349	1.93	1.18e-08	36	76	70	31	59	73	7	75	90	68	56	68	515 common	NA	NA	NA	Up Hemato (Ambiguous)
					Ankrd49	NA	notTF	notCS		3.09	1.5e-12	1.78	1.59e-05	1.5	2.6e-07	-0.46	0.338	-2.33	6.17e-19	-2.11	2.34e-15	53	80	100	47	71	84	52	68	88	97	97	95	515 common	NA	NA	NA	Up Hemato
					3110082I17Rik	NA	notTF	notCS		2.54	2.35e-06	1.82	0.000151	1.75	8.68e-08	-0.79	0.176	-1.71	6.27e-08	-1.75	5.47e-08	36	83	96	36	55	73	36	48	79	96	96	82	515 common	NA	NA	NA	Up Hemato
					AI467606	NA	notTF	notCS		2.19	0.000491	2.62	4.63e-06	3.01	7.6e-24	-0.6	0.431	0.26	0.559	-0.6	0.156	26	61	70	38	67	78	9	66	66	83	71	83	515 common	NA	NA	NA	Up Hemato
					Bola1	NA	TF	notCS	Sec	2.41	3.98e-07	1.73	7.91e-05	1.95	1.55e-11	-0.96	0.0459	-1.67	4.8e-10	-1.89	4.02e-12	56	73	96	52	73	83	41	60	91	97	97	91	515 common	NA	NA	NA	Up Hemato
					Bri3bp	NA	notTF	notCS		3.51	3.36e-14	2.31	4.56e-07	2.07	7.82e-12	-2.05	2.07e-06	-2.42	5.05e-25	-3.52	2.14e-43	39	76	100	55	77	95	36	62	79	100	100	99	515 common	NA	NA	NA	Up Hemato
					Cdc6	NA	notTF	notCS		1.99	0.00214	2.07	7.56e-05	1.51	0.000405	-1.34	0.0685	-1.76	1.51e-05	-0.79	0.0632	14	51	61	19	43	50	38	54	66	80	80	66	515 common	NA	NA	NA	Up Hemato
					Cdt1	NA	notTF	notCS		2.94	4.44e-07	1.98	0.000546	1.85	1.34e-06	-0.47	0.452	-1.43	1.8e-05	-1.18	0.000452	47	80	96	52	65	84	52	70	83	93	93	90	515 common	NA	NA	NA	Up Hemato
					Coro1a	NA	notTF	notCS		3.51	3.02e-09	3.89	1.49e-13	4.89	1.17e-70	-4.99	6.99e-21	-4.98	4.4e-79	-4.88	1.94e-75	27	61	96	28	63	82	6	59	91	100	100	100	515 common	NA	NA	NA	Up Hemato
					Ctps	NA	notTF	notCS		1.97	0.00102	2.41	7.08e-06	1.93	1.29e-07	-0.78	0.19	-0.65	0.0422	-0.92	0.00429	55	80	100	53	74	91	53	69	88	96	96	86	515 common	NA	NA	NA	Up Hemato
					Dnmt3b	tf_chrom	TF	notCS		2.59	8.96e-06	2.09	0.00031	4.39	4.22e-33	-1.79	0.000131	-1.79	6.22e-15	-1.98	9.14e-17	69	90	100	76	90	96	41	78	96	100	98	100	515 common	NA	NA	NA	Up Hemato
					Dock2	NA	notTF	notCS		1.54	0.00198	2.55	7.4e-20	2.92	4.72e-31	-1.98	0.000354	-1.64	1.16e-06	-1.09	0.00192	8	41	57	7	31	70	3	45	72	79	76	79	515 common	NA	NA	NA	Up Hemato
					Dok2	NA	notTF	notCS		3.39	4.67e-09	2.78	3.54e-07	3.04	1.02e-26	0.33	0.637	-0.34	0.403	-1.63	2.08e-05	33	63	96	34	51	82	3	45	70	80	80	77	515 common	NA	NA	NA	Up Hemato
					Dpy30	tf_chrom	notTF	notCS		2.43	4.33e-15	1.6	1.11e-06	1.64	7.17e-13	-0.27	0.354	-0.84	1.84e-07	-1.2	1.14e-12	86	100	100	88	97	99	78	91	99	100	100	100	515 common	NA	NA	NA	Up Hemato
					Dut	NA	notTF	notCS		3.45	4.39e-19	2.04	1.35e-06	2.01	2.49e-14	-0.85	0.00324	-1.38	2.28e-16	-1.14	1.81e-12	70	98	100	83	95	98	78	94	100	100	100	100	515 common	NA	NA	NA	Up Hemato
					Eef1akmt1	NA	notTF	notCS		1.8	0.0012	1.56	0.00211	2.19	2.01e-11	-0.95	0.0835	-1.28	1.92e-05	-1.45	1.9e-06	58	76	87	55	70	82	41	66	80	94	94	93	515 common	NA	NA	NA	Up Hemato
					Eef1akmt4	NA	notTF	notCS		1.86	0.00194	1.58	0.00339	2.1	1.53e-09	-1.81	0.0011	-1.58	1.52e-07	-2	1.17e-10	47	71	78	55	65	87	38	64	82	97	97	90	515 common	NA	NA	NA	Up Hemato
					Exo1	NA	notTF	notCS		2.42	2.53e-05	3.15	1.91e-11	1.61	2.24e-05	-1.71	0.00504	-1.59	2.35e-06	-1.56	5.26e-06	26	76	70	24	65	73	44	60	72	94	94	89	515 common	NA	NA	NA	Up Hemato
					Fdx2	NA	notTF	notCS		1.86	0.000144	1.69	0.000197	1.76	4.29e-09	-1.18	0.00837	-1.21	7.48e-07	-1.06	1.52e-05	65	90	100	67	81	93	65	86	90	98	98	98	515 common	NA	NA	NA	Up Hemato
					Gcsh	NA	notTF	notCS		1.64	0.00113	1.95	3.39e-05	2.2	4.31e-12	-0.49	0.316	-0.19	0.483	-0.39	0.132	75	85	100	74	91	98	62	90	96	99	99	98	515 common	NA	NA	NA	Up Hemato
					Gmps	NA	notTF	notCS		1.61	0.000119	1.93	1.6e-05	2.36	6.15e-15	-0.01	0.98	-0.33	0.166	-0.43	0.0675	85	98	100	76	93	96	69	88	96	99	99	98	515 common	NA	NA	NA	Up Hemato
					Hells	tf_chrom	notTF	notCS		2.81	1.56e-09	2.11	3.81e-06	1.5	1.4e-06	-0.54	0.258	-1.22	2.45e-06	-1.28	1.06e-06	64	85	100	57	87	90	67	77	91	100	99	100	515 common	NA	NA	NA	Up Hemato
					Hspa14	NA	notTF	notCS		2.53	3.09e-08	2.44	8.73e-08	1.82	3.08e-09	-0.89	0.0268	-0.86	4.72e-05	-1.31	4.57e-09	72	95	100	72	94	93	67	91	90	100	99	100	515 common	NA	NA	NA	Up Hemato
					Ifitm1	NA	notTF	CS		2.87	9.88e-06	2.74	3.86e-06	1.52	3.54e-07	0.82	0.263	1.96	1.35e-07	-1.82	8.36e-06	42	66	83	57	82	95	9	30	59	82	30	82	515 common	NA	NA	NA	Up Hemato
					Impa2	NA	notTF	notCS		1.68	0.00304	2	5.44e-06	2.02	5.87e-11	-2.24	0.000102	-2.61	9.5e-16	-2.25	1.31e-11	27	49	78	26	40	68	26	49	78	92	92	87	515 common	NA	NA	NA	Up Hemato
					Inip	NA	notTF	notCS		2.27	1.22e-06	2.45	5.82e-08	1.82	8.09e-09	0.17	0.747	-0.38	0.2	-1.37	2.06e-06	67	90	100	53	83	95	49	72	89	95	95	95	515 common	NA	NA	NA	Up Hemato
					Katna1	NA	notTF	notCS		1.51	0.0123	1.58	0.003	1.99	9.42e-09	-1.26	0.0277	-1.57	7.44e-07	-1.65	3.28e-07	53	73	83	48	65	76	40	62	79	91	91	90	515 common	NA	NA	NA	Up Hemato
					Lage3	NA	notTF	notCS		1.53	0.00111	1.5	0.000374	1.73	1.26e-09	-1.25	0.00348	-1.11	1.93e-06	-1.32	2.82e-08	73	76	100	71	85	92	61	83	87	100	99	100	515 common	NA	NA	NA	Up Hemato
					Lgals9	NA	notTF	notCS	Sec	3.95	2.41e-10	3.37	2.74e-07	2.28	4.08e-09	0.13	0.886	0.02	0.976	1.92	9.92e-08	21	54	91	40	56	94	70	89	97	93	93	66	515 common	NA	NA	NA	Up Hemato
					Lyz2	NA	notTF	notCS	Sec	3.11	9.45e-08	4.19	7.44e-40	4.26	1.17e-53	-0.22	0.791	0.41	0.343	1.03	0.01	5	37	83	5	20	93	4	52	87	79	79	45	515 common	NA	NA	NA	Up Hemato
					Mri1	NA	notTF	notCS		1.57	0.0085	2.06	3.97e-05	2.41	1.06e-13	-1.84	0.00106	-1.45	3.79e-06	-1.54	1.39e-06	45	56	83	43	57	85	33	59	84	93	93	85	515 common	NA	NA	NA	Up Hemato
					Mrpl47	NA	notTF	notCS		2.52	1.36e-07	1.74	0.000116	1.85	1.13e-09	-0.41	0.445	-1.42	4.01e-07	-1.07	0.00016	55	78	96	50	76	84	53	78	86	95	95	91	515 common	NA	NA	NA	Up Hemato
					Msh6	NA	notTF	notCS		1.89	0.00183	1.65	0.00277	3.03	5.14e-19	-1.03	0.08	-0.9	0.00536	-1	0.00219	52	73	96	55	68	89	36	65	89	99	92	99	515 common	NA	NA	NA	Up Hemato
					Myg1	NA	notTF	notCS		1.5	0.00485	1.75	0.000501	1.58	2.46e-06	-0.64	0.218	-1.08	0.000121	-1.13	7.28e-05	71	90	100	64	83	84	59	84	84	94	94	94	515 common	NA	NA	NA	Up Hemato
					Naa10	NA	notTF	notCS		1.58	7.62e-05	1.85	6.09e-07	1.83	1.02e-12	-1.6	2.65e-06	-1.45	8.32e-16	-1.92	7.89e-24	79	90	100	79	95	95	69	88	95	100	100	100	515 common	NA	NA	NA	Up Hemato
					Nfe2	tf_chrom	TF	notCS		3.63	2.19e-10	2.59	5.61e-12	1.65	8.47e-10	0.1	0.908	-1.35	0.000741	-2.71	6.16e-13	21	49	96	10	35	84	4	15	66	100	100	38	515 common	NA	NA	NA	Up Hemato
					Noc2l	tf_chrom	notTF	notCS		3.14	7.73e-11	2.17	3.37e-06	1.55	2.46e-06	-0.31	0.597	-1.24	4.78e-05	-1.45	2.42e-06	39	76	100	41	68	82	47	58	89	96	96	87	515 common	NA	NA	NA	Up Hemato
					Nrm	NA	notTF	notCS		2.47	1.97e-05	1.99	0.000258	1.97	5.67e-08	-0.95	0.0993	-1.26	5.96e-05	-1.56	1.11e-06	47	73	91	52	77	75	46	69	82	92	89	92	515 common	NA	NA	NA	Up Hemato
					Nup37	NA	notTF	notCS		2.39	9.88e-06	2.65	2.51e-08	1.51	8.15e-06	-1.81	0.000481	-1.4	6.58e-07	-1.61	2.47e-08	47	71	74	47	76	87	55	73	84	100	100	87	515 common	NA	NA	NA	Up Hemato
					Nup85	NA	notTF	notCS		2.99	7.2e-09	2.13	4.14e-05	1.56	3.8e-06	-1.72	8.4e-05	-2	1.24e-17	-2.02	8.29e-18	58	90	100	64	83	89	70	81	92	100	100	100	515 common	NA	NA	NA	Up Hemato
					Pabpc4	NA	notTF	notCS		3.34	1.29e-16	1.94	5.2e-06	2.07	5.86e-13	0.07	0.886	-1.71	5.14e-12	-1.59	2.4e-10	64	100	100	52	79	93	53	76	90	100	100	97	515 common	NA	NA	NA	Up Hemato
					Phgdh	NA	notTF	notCS		4.55	4.88e-15	5.32	7.04e-23	3.01	1.02e-13	-3.73	6.88e-15	-3.7	4.73e-60	-3.59	2.36e-60	31	78	100	24	68	96	53	77	88	100	100	100	515 common	NA	NA	NA	Up Hemato
					Pitrm1	NA	notTF	notCS		2.35	7.39e-08	1.68	7.58e-05	1.81	5.83e-10	-0.41	0.355	-0.52	0.0252	-0.86	0.000283	74	93	100	76	94	99	72	88	100	100	100	94	515 common	NA	NA	NA	Up Hemato
					Pola1	NA	notTF	notCS		2.85	8.33e-08	2.44	7.87e-07	1.62	2.36e-06	-0.54	0.349	-1.13	0.00026	-0.84	0.00731	45	90	91	48	76	83	60	77	85	98	98	92	515 common	NA	NA	NA	Up Hemato
					Prdx3	NA	notTF	notCS		2.21	9.59e-05	2.51	6.35e-07	2.39	4.3e-15	-2.02	3.08e-05	-1.13	7.3e-07	-0.52	0.0163	58	85	96	67	91	96	70	93	99	100	100	98	515 common	NA	NA	NA	Up Hemato
					Prps1	NA	notTF	notCS		1.96	0.0013	2.9	9.07e-08	2.97	4.38e-16	-1.94	0.0002	-1.19	2.74e-06	-2.1	6.62e-14	60	71	91	62	82	95	46	74	89	99	99	97	515 common	NA	NA	NA	Up Hemato
					Psat1	NA	notTF	notCS		3.24	4.81e-08	4.07	1.3e-14	2.72	1.37e-14	-3.03	4.52e-09	-2.48	1.33e-24	-1.88	2.16e-17	38	80	91	43	78	92	55	80	96	100	100	99	515 common	NA	NA	NA	Up Hemato
					Ptgs1	NA	notTF	notCS		2.08	0.000423	2.27	1.64e-09	2.26	1.97e-09	-4.04	5.66e-12	-4.22	1.61e-39	-1.36	3.7e-06	14	34	70	14	30	62	54	78	88	98	98	92	515 common	NA	NA	NA	Up Hemato
					Ptpn6	NA	notTF	notCS		4.14	5.89e-13	3.36	1.3e-11	5.21	4.03e-80	-3.74	6.87e-11	-4.32	2.35e-47	-2.45	1.55e-24	14	78	87	21	45	85	17	74	95	100	100	100	515 common	NA	NA	NA	Up Hemato
					Rfc5	NA	notTF	notCS		2.42	5.83e-05	2.62	1.58e-06	1.85	7.6e-07	-2.78	6.11e-08	-2.43	9.8e-22	-2.85	1.35e-26	48	71	91	53	73	85	55	70	84	100	100	99	515 common	NA	NA	NA	Up Hemato
					Rnaseh2a	NA	notTF	notCS		2.19	4.8e-05	1.75	0.000417	2.5	1.71e-14	-1.48	0.0024	-1.26	8.95e-07	-1.12	1.55e-05	58	88	96	67	81	93	55	78	91	98	98	95	515 common	NA	NA	NA	Up Hemato
					Ruvbl2	tf_chrom	TF	notCS		1.96	8.12e-06	1.83	4.17e-05	2.31	1.03e-13	-1.62	1.39e-06	-1.69	4.61e-22	-1.95	5.99e-26	82	93	100	84	90	100	68	91	97	100	100	100	515 common	NA	NA	NA	Up Hemato
					Sec11c	NA	notTF	notCS		2.24	7.02e-06	1.95	2.04e-05	1.75	1.6e-09	-2.12	1.64e-06	-1.93	2.03e-16	-1.19	8.24e-08	54	76	96	60	80	92	71	84	97	100	99	100	515 common	NA	NA	NA	Up Hemato
					Sephs2	NA	notTF	notCS		2.31	6.17e-07	1.6	0.000814	1.97	1.83e-09	-0.78	0.0665	-1.47	1.22e-09	-2.33	4.24e-19	68	100	100	76	86	93	53	72	89	100	100	93	515 common	NA	NA	NA	Up Hemato
					Siva1	NA	notTF	notCS		2.24	1.43e-10	1.85	4.57e-06	1.75	2.82e-10	-0.29	0.372	-1.1	1.05e-09	-1.43	1.02e-13	83	95	100	78	97	96	74	90	96	100	100	100	515 common	NA	NA	NA	Up Hemato
					Skp2	NA	notTF	notCS		2.33	2.27e-05	2.56	4.53e-07	1.54	1.25e-05	0.74	0.197	0.99	0.00182	0.24	0.515	57	83	96	57	90	90	61	79	84	86	86	85	515 common	NA	NA	NA	Up Hemato
					Snrnp25	NA	notTF	notCS		2.69	1.05e-07	2.88	7.54e-11	2.31	1.53e-13	-2.4	2e-07	-2.43	9.38e-23	-2.09	2.24e-17	42	59	91	43	69	88	50	72	91	100	100	99	515 common	NA	NA	NA	Up Hemato
					Spc24	NA	notTF	notCS		4.21	1.4e-18	4.39	2.17e-26	1.95	9.56e-09	-0.97	0.0298	-2.35	1.49e-18	-1.48	3.51e-09	42	85	100	22	72	78	64	79	93	99	99	95	515 common	NA	NA	NA	Up Hemato
					Stoml2	NA	notTF	notCS		1.72	2.24e-05	2.01	1.81e-07	2.17	4.98e-15	-1.14	0.000572	-0.78	1.31e-06	-1.21	5.31e-12	84	95	100	81	97	99	69	93	98	100	100	100	515 common	NA	NA	NA	Up Hemato
					Tex30	NA	notTF	notCS		2.58	4.65e-08	1.56	0.000336	1.74	6.06e-09	-1.22	0.0108	-2.28	2.54e-17	-1.58	5.45e-09	47	83	74	45	60	73	48	67	89	100	100	97	515 common	NA	NA	NA	Up Hemato
					Thyn1	NA	notTF	notCS		2.27	2.72e-07	1.73	6.05e-05	2.12	5.44e-13	-0.75	0.0703	-1.01	1e-05	-1.28	5.05e-08	71	93	100	74	89	96	60	88	93	100	100	99	515 common	NA	NA	NA	Up Hemato
					Timm10	NA	notTF	notCS		2.94	2.34e-09	1.77	0.000386	2.13	1.41e-10	-0.55	0.285	-1.18	2.18e-05	-1.44	4.7e-07	56	80	96	60	79	91	50	75	89	96	96	89	515 common	NA	NA	NA	Up Hemato
					Timm8a1	NA	notTF	notCS		4.4	2.43e-25	2.72	2.75e-09	2.5	3.25e-17	-0.89	0.0243	-1.31	1.41e-09	-1.17	4.15e-08	46	90	96	64	84	97	64	83	99	100	100	98	515 common	NA	NA	NA	Up Hemato
					Tipin	NA	notTF	notCS		3.29	7.64e-13	2.84	3.58e-09	1.8	9.3e-09	-0.76	0.067	-1.13	5.15e-07	-1.2	1.67e-07	61	90	100	62	93	94	71	84	98	100	99	100	515 common	NA	NA	NA	Up Hemato
					Tk1	NA	notTF	notCS		3.24	1.96e-08	3.17	1.24e-09	1.53	4.82e-05	-1.18	0.0345	-1.98	1.42e-10	-1.35	8.37e-06	42	80	91	34	70	75	61	77	85	99	99	90	515 common	NA	NA	NA	Up Hemato
					Tnfaip8	NA	notTF	notCS		1.93	0.000335	1.7	0.00185	2.47	1.25e-15	-0.59	0.26	-1.62	3.45e-08	-2.57	1e-16	68	85	96	55	78	82	28	64	82	97	97	97	515 common	NA	NA	NA	Up Hemato
					Wdr46	NA	notTF	notCS		1.57	0.00617	1.61	0.00163	1.62	2.09e-06	-2.19	1.61e-05	-2.02	1.24e-13	-2.64	1.54e-20	56	71	91	53	71	82	45	57	78	98	98	92	515 common	NA	NA	NA	Up Hemato
					Wdr55	NA	notTF	notCS		1.55	0.0153	2.14	6.71e-06	1.51	2.82e-06	-2.2	0.000411	-2.14	1.67e-09	-2.57	7.69e-13	30	54	70	22	49	63	22	32	68	93	93	75	515 common	NA	NA	NA	Up Hemato
					Wdr61	NA	notTF	notCS		1.69	7.4e-05	1.75	2.21e-05	2.15	4.61e-14	-0.94	0.0129	-0.95	2.66e-06	-1.27	2.41e-09	79	93	100	83	93	96	65	84	97	100	100	100	515 common	NA	NA	NA	Up Hemato
					Wdr77	tf_chrom	notTF	notCS		2.2	4.95e-05	2.12	2.43e-05	2.14	4.55e-10	-1.62	0.000305	-1.1	3.39e-07	-1.54	3.36e-11	68	85	100	69	89	95	67	81	92	100	99	100	515 common	NA	NA	NA	Up Hemato
					Xrcc6	NA	notTF	notCS		2.69	2.24e-06	1.6	0.00368	2.27	1.35e-10	-1.83	0.000535	-2.14	1.16e-13	-2.58	6.32e-18	42	78	83	55	64	83	41	61	79	99	99	95	515 common	NA	NA	NA	Up Hemato
					Ctla2a	NA	notTF	notCS	Sec	2.17	0.00054	2.05	0.000216	0.9	0.00414	2.06	0.00068	1.79	7.83e-07	4.14	5.48e-39	47	61	87	43	60	81	82	91	96	71	71	24	515 common	NA	NA	NA	Up endo (ambiguous)
					Ica1	NA	notTF	notCS		1.59	0.00731	1.02	0.0575	0.68	0.0409	2.02	0.000266	2.29	5.72e-12	2.72	8.64e-17	64	78	91	74	78	92	80	89	90	75	75	51	515 common	NA	NA	NA	Up endo (ambiguous)
					Serpina3g	NA	notTF	notCS		2.44	0.000561	0.52	0.512	0.32	0.495	3.05	3.64e-06	1.89	4.33e-06	3.12	1.52e-15	44	71	61	59	50	68	92	75	75	35	35	26	515 common	NA	NA	NA	Up endo (ambiguous)
					Slfn9	NA	notTF	notCS		2.14	0.000546	2.71	7.64e-08	0.45	0.281	2.2	0.000247	2.27	1.83e-11	1.66	2.27e-06	36	54	91	31	65	77	52	60	64	45	45	25	515 common	NA	NA	NA	Up endo (ambiguous)
					Acer2	NA	notTF	notCS		-3.28	6.16e-08	-3.46	2.33e-15	-3.84	5.2e-28	1.88	0.000879	2.46	5.44e-18	1.62	1.04e-08	80	71	35	91	76	30	82	48	38	18	17	18	515 common	NA	NA	NA	Up Endo
					Adamts1	NA	notTF	notCS	Sec	-2.33	0.000522	-2.06	0.000351	-3.57	9.92e-24	1.8	0.00249	2.13	9.35e-14	2.51	3.67e-17	70	59	43	72	59	38	89	68	40	11	11	9	515 common	NA	NA	NA	Up Endo
					Afap1l1	NA	notTF	notCS		-1.73	3.46e-05	-0.88	0.00321	0	0.997	3.78	1.72e-15	4.1	1.39e-36	3.31	5.34e-22	100	100	100	100	99	91	90	93	84	66	66	48	515 common	NA	NA	NA	Up Endo
					Amotl2	NA	notTF	notCS		-2.82	7.78e-06	-2.46	4.97e-06	-2.36	8.12e-10	2.81	7.97e-07	1.82	3.75e-12	2.17	7.59e-15	85	63	57	74	58	29	74	62	35	14	14	6	515 common	NA	NA	NA	Up Endo
					Ano6	NA	notTF	CS		-1.65	0.00079	-0.76	0.0532	-0.32	0.368	2.33	6.48e-06	2.66	3.92e-17	1.97	3.57e-09	95	95	96	93	94	87	84	92	87	82	82	75	515 common	NA	NA	NA	Up Endo
					Anxa2	NA	notTF	CS	Sec	-4.97	5.69e-11	-3.37	9.32e-21	-6.17	1.68e-56	2.83	0.000611	4.6	4.24e-31	2.13	3.37e-06	97	68	43	98	94	51	99	77	27	29	29	14	515 common	NA	NA	NA	Up Endo
					Aplp2	NA	notTF	notCS		-2.77	2.61e-11	-2.17	4.4e-23	-2.11	1.33e-22	3.45	9.4e-11	3.88	5.6e-25	3.45	3.21e-19	99	100	96	100	99	90	99	99	89	76	76	70	515 common	NA	NA	NA	Up Endo
					Apoe	NA	notTF	notCS	Sec	1.3	0.0239	0.9	0.00723	-1.22	1.39e-16	2.33	0.000112	3.5	2.87e-15	2.88	1.45e-10	95	98	100	98	99	100	100	97	99	98	98	72	515 common	NA	NA	NA	Up Endo
					Arap3	NA	notTF	notCS		-0.81	0.0153	-1.62	2.17e-09	-0.95	3.5e-05	4.04	4.71e-28	3	5.68e-25	3.01	5.3e-25	100	100	100	98	98	86	96	98	95	75	75	66	515 common	NA	NA	NA	Up Endo
					Arhgap29	NA	notTF	notCS		-3.31	1.91e-09	-2.11	1.07e-07	-1.25	3.19e-05	1.5	0.0102	2.74	2.84e-18	3.49	6.18e-30	94	76	57	95	88	64	94	92	80	51	51	40	515 common	NA	NA	NA	Up Endo
					Arhgef15	NA	notTF	notCS		-3.42	4.18e-12	-3.07	1.36e-17	-3.78	1.28e-45	3.18	2.58e-12	3.33	5.04e-51	3.46	5.31e-52	97	93	30	98	90	41	99	90	29	4	4	3	515 common	NA	NA	NA	Up Endo
					Armcx4	NA	notTF	notCS		-0.69	0.317	-0.89	0.123	-1.15	0.00222	3.07	5.92e-09	2.44	5.09e-20	2.11	8.65e-15	78	85	61	72	76	47	70	58	54	21	21	13	515 common	NA	NA	NA	Up Endo
					Armcx6	NA	notTF	notCS		-2.41	8.27e-05	-1.57	0.00444	-0.86	0.029	1.87	0.000826	1.86	4.82e-11	2.2	6.46e-14	77	46	57	66	58	42	64	52	54	21	16	21	515 common	NA	NA	NA	Up Endo
					Bcl6b	tf_chrom	TF	notCS		-3.37	5.91e-08	-1.91	0.000275	-0.89	0.0275	2.1	0.000185	3.53	8.48e-38	4.14	2.05e-50	83	63	43	86	82	52	79	84	58	5	5	1	515 common	NA	NA	NA	Up Endo
					C1qtnf6	NA	notTF	notCS	Sec	-1.27	0.0242	-0.53	0.34	0.94	0.00234	2.08	1.06e-05	1.77	4.99e-15	1.96	1.04e-16	82	59	52	74	66	63	40	70	62	16	16	7	515 common	NA	NA	NA	Up Endo
					Capn2	NA	notTF	notCS		-1.54	0.00253	-0.74	0.0876	-0.74	0.00528	4	1.5e-15	3.99	6.45e-37	4.72	3.92e-55	96	90	100	91	90	86	93	95	93	44	44	40	515 common	NA	NA	NA	Up Endo
					Card10	NA	notTF	notCS		-2.24	0.000999	-1.96	0.000959	-0.73	0.0934	2.62	1.03e-05	1.61	1.5e-09	2.2	1.87e-14	82	73	39	67	57	24	60	66	29	8	8	6	515 common	NA	NA	NA	Up Endo
					Caskin2	NA	notTF	notCS		-2.56	1.85e-06	-1.52	0.0012	-1.32	5.49e-05	2.54	1.79e-07	2.78	3.91e-30	3.19	1.67e-37	96	68	57	81	78	62	84	78	66	18	18	15	515 common	NA	NA	NA	Up Endo
					Cavin1	NA	notTF	notCS		-1.78	7.74e-06	-1.86	4.4e-11	-2.07	2.18e-13	6.3	8.49e-61	5.78	1.56e-136	4.8	1.38e-79	99	98	96	98	97	85	95	97	73	18	18	6	515 common	NA	NA	NA	Up Endo
					Cavin3	NA	notTF	notCS		-1.87	1.54e-07	-1.75	3.87e-23	-1.54	3.43e-07	6.51	1.37e-67	7.27	2.52e-200	4.93	3.03e-65	99	100	96	100	99	90	92	96	65	31	31	3	515 common	NA	NA	NA	Up Endo
					Ccm2l	NA	notTF	notCS		-0.76	0.293	-0.58	0.37	0.02	0.97	2.56	3.89e-06	2.44	4.15e-20	2.11	1.22e-14	77	73	57	74	70	62	54	60	58	12	12	10	515 common	NA	NA	NA	Up Endo
					Cd276	NA	notTF	CS		-1.67	0.000239	-1.1	0.00105	1.4	1.7e-05	2.77	1.24e-08	2.98	5.32e-22	2.78	1.56e-18	99	85	100	97	90	93	72	93	87	66	66	55	515 common	NA	NA	NA	Up Endo
					Cdkn1c	tf_chrom	notTF	notCS		1.29	4.99e-05	-0.9	0.0388	-0.38	0.322	7.8	1.14e-186	4.77	2.21e-95	2.2	2.82e-19	97	100	100	95	94	81	60	66	51	13	6	13	515 common	NA	NA	NA	Up Endo
					Cemip2	NA	notTF	notCS		-5.22	3.32e-21	-3.17	1.48e-29	-2.68	3.61e-25	1.99	0.00246	3.11	1.51e-17	3.15	6.25e-18	100	98	65	100	98	67	99	94	78	62	62	52	515 common	NA	NA	NA	Up Endo
					Cfl2	NA	notTF	notCS		-0.59	0.294	0.26	0.598	0.17	0.627	2.99	4.45e-10	3.87	1.02e-43	3.28	1.96e-29	89	95	78	86	92	96	81	93	85	56	56	56	515 common	NA	NA	NA	Up Endo
					Cldn5	NA	notTF	notCS		-3.68	4.89e-11	-2.97	7.75e-49	-0.86	0.000104	7.36	8.69e-39	8.29	1.31e-226	8.63	3.71e-261	100	100	83	100	100	83	98	100	89	4	4	1	515 common	NA	NA	NA	Up Endo
					Clec14a	NA	notTF	notCS		-2.66	5.01e-09	-1.4	1.1e-16	-2.56	1.15e-27	7.38	2.66e-60	8.97	0	7.26	7.56e-175	99	95	96	100	99	96	99	99	79	4	4	1	515 common	NA	NA	NA	Up Endo
					Clu	NA	notTF	CS	Sec	-1.27	0.0555	0.51	0.453	0.95	0.0296	3.89	1.44e-10	4.07	5.9e-31	3.68	4.99e-24	86	76	96	71	84	72	62	75	65	32	31	32	515 common	NA	NA	NA	Up Endo
					Col18a1	NA	notTF	CS	Sec	-2.25	3.25e-22	-1.68	6.59e-30	0.22	0.388	7.69	4.5e-77	7.48	8.02e-94	6.88	1.01e-77	100	100	100	100	100	98	96	100	99	46	46	23	515 common	NA	NA	NA	Up Endo
					Cpd	NA	notTF	notCS		-0.67	0.231	-0.65	0.221	-0.69	0.0413	4.27	3.69e-20	3.09	5.4e-26	3.53	1.01e-33	93	88	100	83	81	72	86	88	79	34	34	31	515 common	NA	NA	NA	Up Endo
					Cpxm1	NA	notTF	CS	Sec	-1.37	0.0201	-1.12	0.00365	-1.75	1.36e-05	4.6	3.49e-18	5.18	2.15e-72	2.53	9.55e-14	92	90	87	97	91	82	80	73	50	25	15	25	515 common	NA	NA	NA	Up Endo
					Crip2	NA	notTF	notCS		-2.24	6.94e-10	-1.13	7.98e-12	-2.92	1.05e-32	7.53	4.52e-77	8.57	1.96e-241	6.45	5.3e-98	100	95	96	100	100	97	99	98	64	14	10	14	515 common	NA	NA	NA	Up Endo
					Crtap	NA	notTF	CS	Sec	-1.08	0.045	-0.08	0.882	0.91	0.00582	1.69	0.00187	2.35	8.86e-14	2.14	4.06e-11	92	93	83	91	91	93	77	91	92	72	72	68	515 common	NA	NA	NA	Up Endo
					Csrp2	NA	notTF	notCS		-1.52	0.00037	-1.02	0.00557	-0.39	0.232	3.29	3.47e-13	2.82	1.1e-19	2.49	6.64e-15	97	98	100	95	92	83	88	86	90	69	69	52	515 common	NA	NA	NA	Up Endo
					Ctnnb1	tf_chrom	notTF	notCS		-1.17	4.99e-12	-0.43	0.00221	0.14	0.4	2.62	1.02e-25	2.61	7.74e-37	1.9	4.22e-19	100	100	100	100	100	100	98	100	99	100	96	100	515 common	NA	NA	NA	Up Endo
					Dll4	NA	notTF	notCS		-5.29	1.1e-14	-2.53	8.46e-08	-1.41	0.00349	3.01	1.37e-05	4.57	6.76e-49	3.32	3.32e-23	95	80	52	91	89	46	70	74	41	3	3	1	515 common	NA	NA	NA	Up Endo
					Dock9	NA	notTF	notCS		-0.54	0.41	-1.63	0.00176	0.19	0.639	3.79	1.1e-13	1.89	3.4e-10	1.53	6.47e-07	89	85	91	79	58	58	46	65	42	32	32	17	515 common	NA	NA	NA	Up Endo
					Dusp3	NA	notTF	notCS		1.2	0.033	-0.18	0.793	-1.43	7.64e-06	3.24	5.09e-11	1.71	1.06e-07	2.36	1.36e-13	71	78	87	71	70	76	92	81	77	65	65	34	515 common	NA	NA	NA	Up Endo
					Ece1	NA	notTF	CS		-2.34	1.35e-11	-1.45	3.5e-09	-1.65	1.82e-11	5.32	5.14e-38	5.17	1.46e-66	4.3	2.13e-42	100	100	100	98	97	86	96	98	87	43	36	43	515 common	NA	NA	NA	Up Endo
					Ecm1	NA	notTF	CS	Sec	-2.52	7.55e-07	-2.8	1.63e-22	-0.01	0.987	4.15	1.09e-15	4.34	1.23e-46	3.52	3.01e-28	99	98	96	100	91	72	80	81	74	44	44	17	515 common	NA	NA	NA	Up Endo
					Ecscr	NA	notTF	notCS		-1.87	4.09e-09	-1.44	5.45e-15	-1.12	4.62e-05	5.72	1.01e-58	6.07	2.09e-139	4.19	4.67e-52	100	100	100	100	100	95	94	93	77	28	22	28	515 common	NA	NA	NA	Up Endo
					Ehd2	NA	notTF	notCS		-5.2	1.12e-18	-3.96	6.96e-24	-2.81	9.26e-13	2.88	1.14e-06	3.3	5.5e-32	2.03	3.94e-13	98	73	48	98	86	33	78	67	25	7	7	1	515 common	NA	NA	NA	Up Endo
					Elk3	tf_chrom	TF	notCS		-1.66	4.98e-06	-1.2	2.98e-07	-1.01	2.88e-07	3.35	1.88e-16	3.72	7.82e-42	3.6	1.92e-38	100	100	96	98	100	93	96	98	96	75	66	75	515 common	NA	NA	NA	Up Endo
					Emcn	NA	notTF	notCS		-3.49	3.26e-10	-2.59	5.07e-10	-0.36	0.471	5.55	5.34e-25	4.81	1.81e-61	4.26	2.73e-43	99	98	74	95	82	63	69	72	53	3	3	2	515 common	NA	NA	NA	Up Endo
					Ephb4	NA	notTF	CS		-3.53	6.25e-11	-1.7	0.000132	-2.01	1.7e-09	3.84	9.29e-14	4.22	4.81e-63	3.86	1.05e-49	98	88	87	91	87	64	87	90	58	10	10	5	515 common	NA	NA	NA	Up Endo
					Ets2	tf_chrom	TF	notCS		2.27	2.78e-05	-0.77	0.0799	-1.37	2.98e-09	3.06	8.87e-10	2.74	5.53e-17	3.65	1.19e-31	61	93	100	98	90	90	99	98	88	63	60	63	515 common	NA	NA	NA	Up Endo
					Eva1b	NA	notTF	notCS		-2.34	1.33e-06	-0.91	0.0175	-0.79	0.00166	1.7	0.000858	2.59	3.21e-19	3.2	3.84e-30	95	85	74	95	95	82	93	91	92	63	44	63	515 common	NA	NA	NA	Up Endo
					Exoc3l	NA	notTF	notCS		-2.35	5.03e-05	-2.03	1.57e-06	-1.26	5.87e-05	3.34	1.06e-09	3.52	3.31e-32	4.28	6.12e-49	91	83	78	91	78	72	92	92	73	32	32	16	515 common	NA	NA	NA	Up Endo
					Fam129b	NA	notTF	notCS		-2.47	3.71e-06	-1.23	0.0156	-0.82	0.0223	3.74	4.88e-13	3.03	8.86e-25	3.48	2.89e-32	97	90	78	84	78	70	84	85	63	26	24	26	515 common	NA	NA	NA	Up Endo
					Fam171a1	NA	notTF	notCS		-0.87	0.209	-0.83	0.157	-1.25	0.00129	3.11	5.71e-08	2.84	6.44e-20	2.52	3.72e-15	81	78	65	79	74	60	77	72	61	24	24	23	515 common	NA	NA	NA	Up Endo
					Fam57a	NA	notTF	notCS		-1.8	0.00379	-2.19	8.06e-07	-1.06	0.00508	2.32	2.71e-05	3.03	4.79e-27	2.34	6.39e-16	86	71	61	90	81	56	74	78	41	25	25	17	515 common	NA	NA	NA	Up Endo
					Fas	NA	notTF	CS		-1.55	0.0245	-0.14	0.858	0.34	0.439	2.6	4.2e-06	3.87	3.6e-46	2.74	5.28e-23	70	51	35	69	64	64	45	58	41	2	2	0	515 common	NA	NA	NA	Up Endo
					Fat4	NA	notTF	CS		-3.55	5.33e-11	-1.93	0.000141	-1.19	0.000923	2.14	1.12e-05	2.32	1.66e-23	2.2	3.46e-20	86	66	30	76	54	35	59	65	24	2	2	1	515 common	NA	NA	NA	Up Endo
					Fbln1	NA	notTF	notCS	Sec	-2.85	9.88e-07	0.13	0.857	1.03	0.0091	3.76	1.08e-10	4.54	1.61e-49	1.6	3.96e-06	96	85	74	74	91	71	28	48	48	26	14	26	515 common	NA	NA	NA	Up Endo
					Fbn2	NA	notTF	CS	Sec	-1.21	0.0846	-0.86	0.202	0.79	0.0177	4.34	1.33e-14	2.91	3.02e-25	1.84	1.01e-11	82	93	61	62	70	39	19	33	45	2	1	2	515 common	NA	NA	NA	Up Endo
					Fcho2	NA	notTF	notCS		-0.09	0.874	-0.27	0.585	-0.69	0.0206	2.79	7.07e-11	2.19	2.62e-16	1.71	5.47e-10	89	83	96	81	92	85	82	85	80	75	68	75	515 common	NA	NA	NA	Up Endo
					Fermt2	NA	notTF	notCS		-2.81	2.48e-07	-0.88	0.0614	-2.16	2.4e-16	2.59	3.37e-07	3.87	6.82e-54	4.4	3.5e-70	92	66	57	86	88	71	97	94	75	17	15	17	515 common	NA	NA	NA	Up Endo
					Fgd5	NA	notTF	notCS		-1.05	0.0421	-0.33	0.519	-0.18	0.59	4.63	3.91e-23	4.56	1.45e-59	4.62	4.8e-61	96	95	96	88	92	88	91	90	93	39	39	15	515 common	NA	NA	NA	Up Endo
					Fkbp10	NA	notTF	notCS		-2.75	3.04e-07	-1.4	0.000558	0.1	0.826	4.13	1.91e-14	4.41	1.6e-48	4.2	9.74e-42	98	98	91	95	87	75	75	90	78	28	28	15	515 common	NA	NA	NA	Up Endo
					Foxo1	tf_chrom	TF	notCS		-0.53	0.452	-0.3	0.638	-0.8	0.031	2.27	4.5e-05	2.62	1.53e-18	2.34	1.95e-14	75	76	65	78	78	67	75	83	62	36	36	31	515 common	NA	NA	NA	Up Endo
					Fstl1	NA	notTF	CS	Sec	-2.45	3.98e-20	-1.49	1.31e-18	-1.64	3.08e-12	6.55	4.68e-66	6.57	7.8e-101	5.04	5.61e-52	100	100	100	100	100	97	99	100	93	39	39	37	515 common	NA	NA	NA	Up Endo
					Fzd4	NA	notTF	CS		-3.61	1.4e-08	-2.6	8.48e-07	-2.04	6.75e-07	2.66	9.04e-06	2.77	2.19e-22	2.61	3.9e-19	92	63	52	88	70	35	74	69	33	8	8	2	515 common	NA	NA	NA	Up Endo
					Gata3	tf_chrom	TF	notCS		-4.49	1.61e-15	-2.48	6.56e-07	1.11	0.00051	1.53	0.00762	2.27	7.81e-15	1.88	3.16e-10	95	76	30	81	68	42	21	46	62	23	6	23	515 common	NA	NA	NA	Up Endo
					Gdpd5	NA	notTF	notCS		-4.86	5.64e-17	-2.49	1.81e-06	-0.43	0.323	2.08	0.000236	2.92	3.11e-26	2.04	1.03e-13	94	68	39	83	64	43	44	60	25	5	0	5	515 common	NA	NA	NA	Up Endo
					Gimap6	NA	notTF	notCS		0.37	0.447	-0.04	0.945	2.1	1.44e-14	3.73	5.67e-17	3.28	1.83e-21	4.62	3.37e-47	96	95	100	90	88	94	86	100	99	85	42	85	515 common	NA	NA	NA	Up Endo
					Gja4	NA	notTF	notCS		-4.96	3.08e-18	-3.53	5.71e-50	-0.24	0.708	5.86	1.77e-23	6.9	4.43e-131	2.41	1.05e-09	100	95	78	100	100	66	43	59	26	15	6	15	515 common	NA	NA	NA	Up Endo
					Gm16104	NA	notTF	notCS		1.55	0.000729	-0.27	0.596	0.49	0.0988	3.37	7.07e-18	2.06	1.77e-19	1.61	5.86e-12	74	78	100	84	86	85	58	80	78	52	52	10	515 common	NA	NA	NA	Up Endo
					Gna11	NA	notTF	notCS		-0.47	0.437	-0.26	0.659	-1.56	6.09e-06	4.2	1.64e-18	3.66	8.05e-35	2.68	2.14e-17	86	93	100	83	86	79	85	76	70	40	40	26	515 common	NA	NA	NA	Up Endo
					Gng11	NA	notTF	notCS		0.59	0.0458	-0.12	0.721	0.32	0.0579	4.91	1.84e-59	4.33	2.82e-70	4.98	1.24e-96	99	100	100	100	98	98	97	98	100	71	56	71	515 common	NA	NA	NA	Up Endo
					Grasp	NA	notTF	notCS		-2.06	0.000246	-0.5	0.397	0	0.997	3.01	5.97e-10	2.08	1.35e-19	1.73	1.24e-13	92	73	65	69	64	49	46	54	50	13	7	13	515 common	NA	NA	NA	Up Endo
					Grb10	NA	notTF	notCS		-2.4	2.11e-08	-1.11	0.00786	-2.7	8.41e-21	4.25	8.1e-20	3.53	2.31e-28	2.89	8.27e-18	100	100	78	97	91	82	96	84	64	66	66	11	515 common	NA	NA	NA	Up Endo
					Grn	NA	notTF	CS	Sec	-1.65	0.00148	-0.82	0.0262	-0.77	0.0199	2.63	1.85e-06	3.22	2.39e-21	2.36	8.21e-11	97	90	96	95	94	89	87	88	83	64	64	60	515 common	NA	NA	NA	Up Endo
					H19	NA	notTF	notCS		-0.36	0.0144	-1.02	3.14e-11	-0.93	8.33e-05	7.02	1.22e-31	5.85	5.23e-23	4.62	3.87e-14	100	100	100	100	100	100	100	100	98	93	43	93	515 common	NA	NA	NA	Up Endo
					Hdac7	tf_chrom	notTF	notCS		-0.78	0.0834	-1.59	7.91e-05	-1.28	6.86e-05	3.85	6.6e-19	2.2	8.07e-12	1.86	1.94e-08	100	95	96	98	90	75	90	88	65	56	56	52	515 common	NA	NA	NA	Up Endo
					Hid1	NA	notTF	notCS		-4.68	2.12e-16	-1.52	0.00115	-0.09	0.847	2.84	2.72e-07	4.71	2.76e-75	2.26	5.68e-18	93	68	43	88	83	62	40	56	35	1	1	1	515 common	NA	NA	NA	Up Endo
					Hip1	NA	notTF	notCS		-3.17	1.88e-09	-1.26	0.00395	-0.7	0.0431	2.26	7.84e-05	2.71	1.9e-16	2.62	5.04e-15	100	80	70	91	89	72	82	92	78	66	28	66	515 common	NA	NA	NA	Up Endo
					Hspa12b	NA	notTF	notCS		-1.52	0.0108	-1.84	0.000244	-0.92	0.00893	2.34	3.09e-06	2.07	1.25e-17	1.64	1.45e-11	71	61	61	79	60	39	58	47	45	18	18	8	515 common	NA	NA	NA	Up Endo
					Icam2	NA	notTF	CS		-1.37	8.99e-05	-1.87	1.47e-22	-1.73	5.66e-16	4.17	3.43e-21	4.28	2.62e-36	3.47	1.37e-22	100	100	100	100	100	92	99	99	79	81	81	57	515 common	NA	NA	NA	Up Endo
					Ifitm2	NA	notTF	CS		0.68	9.48e-07	-0.08	0.55	0.72	8.99e-09	2.65	3.15e-57	2.34	9.11e-62	1.72	1.54e-32	100	100	100	100	100	100	97	100	100	96	96	91	515 common	NA	NA	NA	Up Endo
					Ifitm3	NA	notTF	CS		0.05	0.913	-0.59	0.0247	0.57	0.0838	5.42	2.64e-47	5.35	1.93e-73	3.88	8.79e-34	98	98	100	98	99	97	78	94	89	62	26	62	515 common	NA	NA	NA	Up Endo
					Igf2	NA	notTF	notCS	Sec	0.2	0.137	-0.74	1.1e-12	-0.98	1.25e-08	6.89	3.45e-43	6.31	1.44e-37	4.82	1.33e-21	100	100	100	100	100	100	100	100	99	93	41	93	515 common	NA	NA	NA	Up Endo
					Igfbp4	NA	notTF	notCS	Sec	-2.06	1.34e-17	-1.07	7.69e-16	-0.92	1.47e-23	2.32	3.44e-11	2.81	5.29e-26	3.24	4.57e-35	100	100	100	100	100	100	100	100	100	97	92	97	515 common	NA	NA	NA	Up Endo
					Il11ra1	NA	notTF	notCS		-1.88	0.000323	-0.6	0.18	1.82	6.73e-09	2.37	3.56e-06	3.21	7.93e-29	3.58	2.84e-36	90	83	83	90	89	86	65	89	88	65	65	24	515 common	NA	NA	NA	Up Endo
					Impdh1	NA	notTF	notCS		-1.03	0.0946	-0.85	0.0824	0.27	0.496	2.19	8.32e-05	2.72	5.54e-18	2.46	2.34e-14	81	76	87	84	82	78	69	78	73	53	53	38	515 common	NA	NA	NA	Up Endo
					Itga9	NA	notTF	notCS		-2.18	0.000483	-1.55	0.00358	-0.68	0.0661	2.45	1.13e-05	2.74	3.85e-22	4.01	7.94e-47	82	66	57	74	79	47	82	82	72	20	12	20	515 common	NA	NA	NA	Up Endo
					Itm2c	NA	notTF	notCS		-4.19	9.42e-16	-2.82	2.6e-16	-0.81	0.0305	1.71	0.00394	2.3	3.95e-12	1.58	5.12e-06	97	93	65	98	86	65	74	80	54	56	56	37	515 common	NA	NA	NA	Up Endo
					Jcad	NA	notTF	notCS		-3.52	8.88e-10	-2.78	1.18e-12	-0.6	0.119	2.04	0.000597	2.85	1.69e-19	2.99	7.01e-21	97	63	61	93	83	54	76	81	66	37	37	24	515 common	NA	NA	NA	Up Endo
					Klhl4	NA	notTF	notCS		-3.75	1.83e-08	-2.05	0.000205	-1.42	0.000843	2.47	9.94e-05	3.26	3.04e-27	3.32	4.95e-27	89	73	43	79	84	39	79	81	42	14	2	14	515 common	NA	NA	NA	Up Endo
					Lama4	NA	notTF	CS	Sec	-4.35	1.17e-12	-2.62	1.03e-06	-3.33	1.19e-18	2.21	0.000198	2.46	2.71e-18	1.53	1.52e-08	94	56	43	81	65	37	80	48	28	9	9	3	515 common	NA	NA	NA	Up Endo
					Lbp	NA	notTF	notCS	Sec	0.09	0.914	0.28	0.713	0.55	0.216	3.34	4.97e-08	3.06	1.39e-17	3.19	8.1e-19	70	68	83	66	62	75	58	68	70	40	40	16	515 common	NA	NA	NA	Up Endo
					Ldb2	tf_chrom	TF	notCS		-0.51	0.368	-0.86	0.00536	-0.9	5.1e-05	5.74	3.61e-40	6.48	4.16e-192	6.53	2.89e-204	97	100	91	98	100	92	98	100	89	11	9	11	515 common	NA	NA	NA	Up Endo
					Lrrc8a	NA	notTF	notCS		0.8	0.0333	-1.13	0.00118	-0.81	0.00366	4.25	6.96e-34	2.56	2.09e-20	2.22	5.95e-15	99	98	100	95	95	86	91	96	85	72	66	72	515 common	NA	NA	NA	Up Endo
					Lxn	NA	notTF	notCS		-0.31	0.555	-0.74	0.0351	-0.09	0.778	1.86	4.13e-05	1.8	7.8e-10	2.03	2.51e-12	92	90	96	93	93	88	90	94	96	85	85	78	515 common	NA	NA	NA	Up Endo
					Maged1	tf_chrom	TF	notCS		-4.67	3.81e-14	-2.21	1.43e-11	-1.1	8.35e-05	1.74	0.0191	3.38	3.52e-18	3.92	2.26e-25	99	93	70	95	92	74	94	95	91	53	53	48	515 common	NA	NA	NA	Up Endo
					Map4k2	NA	notTF	notCS		-1.53	0.00491	-0.99	0.0385	1.1	0.00144	2.26	2.77e-05	1.88	9.9e-09	2.49	9.55e-15	95	88	96	84	84	74	70	83	85	57	57	48	515 common	NA	NA	NA	Up Endo
					Mapk12	NA	notTF	notCS		-0.74	0.288	-0.78	0.205	-0.89	0.0261	1.97	0.000225	1.9	5.48e-15	2.35	7.83e-19	52	51	30	50	47	35	60	57	45	4	4	2	515 common	NA	NA	NA	Up Endo
					Marveld1	NA	notTF	notCS		-0.64	0.379	0.3	0.664	-0.83	0.0325	2.71	1.01e-06	2.14	4.2e-15	1.6	5.04e-09	67	66	61	48	58	50	52	43	43	17	17	9	515 common	NA	NA	NA	Up Endo
					Mest	NA	notTF	notCS		-6.37	3.06e-06	-2.66	1.64e-21	-2.39	3.2e-38	3.62	0.0153	7.96	1.01e-63	8.85	1.16e-88	100	76	52	100	100	80	100	100	89	14	14	10	515 common	NA	NA	NA	Up Endo
					Mmp14	NA	notTF	notCS	Sec	-2.41	6.26e-07	-2.77	2.94e-12	-4.66	2.28e-49	5.67	3.46e-36	3.9	6.86e-52	2.25	5.87e-18	100	93	96	97	82	57	92	72	16	8	8	1	515 common	NA	NA	NA	Up Endo
					Mmp2	NA	notTF	notCS		-1.91	1.08e-05	-2.46	8.66e-12	-2	2.34e-05	6.23	1.41e-43	4.84	3.4e-50	1.5	8.56e-05	97	98	96	97	95	72	70	64	35	21	19	21	515 common	NA	NA	NA	Up Endo
					Mmrn2	NA	notTF	notCS	Sec	-3.96	2.79e-17	-3.02	3.35e-23	-2.66	5.09e-15	6.19	5.39e-40	5.65	9.18e-103	4.6	4.16e-56	100	100	83	100	97	68	97	92	52	4	4	3	515 common	NA	NA	NA	Up Endo
					Mospd2	NA	notTF	notCS		-0.52	0.438	0.14	0.835	0.79	0.0284	1.82	0.000559	2.98	5.01e-28	3.42	5.02e-36	66	54	74	67	65	80	65	73	78	26	26	26	515 common	NA	NA	NA	Up Endo
					Myct1	NA	notTF	notCS		-1.49	0.00127	-1.15	0.00383	-0.13	0.736	5.07	5.45e-37	4.51	9.51e-96	3.26	6.08e-46	100	85	78	95	88	88	69	83	55	14	14	1	515 common	NA	NA	NA	Up Endo
					N4bp3	NA	notTF	notCS		-1.26	0.0687	-1.07	0.0672	0.15	0.749	2.58	1.56e-05	2.62	1.67e-16	3.05	1.33e-21	75	76	61	74	73	52	62	82	48	31	14	31	515 common	NA	NA	NA	Up Endo
					Ndn	tf_chrom	TF	notCS		-0.72	0.188	-0.5	0.179	-0.56	0.182	3.56	6.25e-12	4.2	1.82e-35	1.84	3.41e-06	91	90	96	95	94	91	72	70	77	58	58	52	515 common	NA	NA	NA	Up Endo
					Nectin2	NA	notTF	CS		-1.46	0.00315	-2	1.24e-08	-3.23	4.19e-24	5.74	2.43e-38	5.11	5.16e-84	3.67	1.51e-35	96	98	91	100	93	72	94	79	53	19	19	5	515 common	NA	NA	NA	Up Endo
					Nes	NA	notTF	notCS		-2.45	2.92e-05	-1.07	0.0636	-1.2	0.00176	3	4.98e-08	1.68	1.18e-08	1.91	2.86e-10	90	71	74	64	63	38	69	69	41	25	19	25	515 common	NA	NA	NA	Up Endo
					Nhsl2	NA	notTF	notCS		-0.42	0.573	-1.62	0.00105	-0.68	0.0823	3.59	4.36e-11	3.27	5.28e-29	3.29	1.83e-28	67	83	74	88	76	64	77	77	65	25	25	14	515 common	NA	NA	NA	Up Endo
					Nid1	NA	notTF	CS	Sec	-5.21	1.04e-17	-3.02	4.57e-17	-2.78	2.85e-22	4.1	3.88e-11	4.67	3.25e-55	5.27	1.87e-74	100	88	65	98	90	73	100	94	76	12	12	8	515 common	NA	NA	NA	Up Endo
					Nkx2-3	tf_chrom	TF	notCS		-0.99	0.0841	-2.02	1.57e-07	-0.12	0.78	5.41	9.82e-32	4.88	8.78e-86	4.62	1.46e-72	84	95	96	97	85	74	79	83	70	6	2	6	515 common	NA	NA	NA	Up Endo
					Nos3	NA	notTF	notCS		-3.45	3.49e-12	-2.88	1.97e-19	-2.18	5.01e-12	4.58	8.3e-22	4.56	1.55e-78	4.01	1.22e-55	100	95	78	100	96	64	93	90	54	9	6	9	515 common	NA	NA	NA	Up Endo
					Notch4	NA	TF	notCS		-4.65	2.89e-17	-4.47	2.51e-29	-2.34	1.61e-10	2.76	3.61e-07	1.87	7.89e-14	1.53	1.26e-09	99	85	30	100	67	26	74	59	23	9	6	9	515 common	NA	NA	NA	Up Endo
					Npr1	NA	notTF	notCS		-3.17	5.22e-10	-2.36	1.32e-08	-2.18	3.72e-17	2.94	5.95e-10	2.82	4.6e-33	4.53	9.77e-87	92	85	57	93	78	54	99	96	87	19	19	9	515 common	NA	NA	NA	Up Endo
					Nrep	NA	notTF	notCS		-0.68	0.0412	-2.29	2.59e-25	-1.58	1.36e-08	6.96	7.52e-93	6.01	9.19e-117	4.9	5.65e-66	100	100	96	100	100	89	96	100	76	26	26	23	515 common	NA	NA	NA	Up Endo
					Nrp1	NA	notTF	CS		-4.29	1.85e-15	-3.55	1.55e-38	-3.23	3.54e-16	5.84	2.31e-25	6.02	1.41e-85	3.93	5.39e-25	100	100	70	100	99	60	94	91	39	16	6	16	515 common	NA	NA	NA	Up Endo
					Orai1	NA	notTF	notCS		0.7	0.181	-0.5	0.34	0.42	0.229	3.52	1.18e-15	1.86	3.55e-10	1.55	3.53e-07	86	90	96	81	73	81	60	73	73	63	63	34	515 common	NA	NA	NA	Up Endo
					Pea15a	NA	notTF	notCS		-3.66	3.48e-13	-2.57	2.28e-24	-1.09	2.71e-06	3.59	3.79e-10	4.48	4.8e-39	4.93	2.48e-50	99	88	87	100	96	79	94	98	91	45	42	45	515 common	NA	NA	NA	Up Endo
					Pear1	NA	notTF	notCS		-2.33	9.92e-06	-0.68	0.22	0.4	0.296	3.25	2.29e-09	2.69	1.29e-15	3.25	1.01e-22	97	68	96	79	78	75	74	84	84	48	48	34	515 common	NA	NA	NA	Up Endo
					Phactr2	NA	notTF	notCS		0.03	0.963	-1.1	0.02	-1.13	0.00143	4.41	1.38e-23	2.56	1.74e-15	1.88	2.03e-08	94	93	96	90	84	75	81	75	71	49	49	48	515 common	NA	NA	NA	Up Endo
					Plagl1	tf_chrom	TF	notCS		-2.43	3.24e-06	-2.81	3.42e-14	-1.81	7.55e-05	6.11	2.15e-35	5.19	1.96e-73	3.03	1.25e-20	99	90	83	98	95	64	76	76	30	6	6	1	515 common	NA	NA	NA	Up Endo
					Plaur	NA	notTF	CS	Sec	0.51	0.485	-0.38	0.584	1.45	8.78e-05	3.27	5.54e-09	2.26	4.2e-12	2	2.06e-09	64	76	83	60	57	63	34	55	61	45	45	10	515 common	NA	NA	NA	Up Endo
					Plcb3	NA	notTF	notCS		-1.71	0.00324	0.01	0.993	0.32	0.423	2.15	0.00014	2.13	8.59e-11	1.78	1.17e-07	87	76	91	69	80	66	61	68	68	48	45	48	515 common	NA	NA	NA	Up Endo
					Plec	NA	notTF	notCS		-0.74	0.0426	-0.97	0.000317	-0.82	0.00128	3.33	5.8e-17	2.96	1.35e-23	2.34	4.92e-14	100	98	100	100	99	96	93	99	92	85	85	67	515 common	NA	NA	NA	Up Endo
					Plk2	NA	notTF	notCS		-2.56	0.000223	-3.07	1.41e-14	-3.5	1.31e-17	4.6	9.64e-11	4.42	8.48e-25	3.32	1.37e-12	95	90	78	95	89	64	96	88	42	44	8	44	515 common	NA	NA	NA	Up Endo
					Plp2	NA	notTF	notCS		0.31	0.515	0.18	0.694	1.4	6.67e-06	4.25	3.06e-28	3.95	1.17e-48	2.78	9.72e-22	97	98	96	91	97	94	67	94	79	57	40	57	515 common	NA	NA	NA	Up Endo
					Plpp2	NA	notTF	notCS		-0.47	0.542	-0.22	0.758	-1.46	8.2e-05	1.55	0.0151	2.79	3.88e-16	2.27	1.62e-10	64	59	57	69	81	64	79	80	59	48	48	24	515 common	NA	NA	NA	Up Endo
					Plxnd1	NA	notTF	notCS		-2.05	1.12e-18	-1.53	6.48e-20	-1.08	5.2e-16	4.51	7.49e-50	4.18	1.83e-69	4.51	3.28e-82	100	100	100	100	100	96	100	99	99	75	64	75	515 common	NA	NA	NA	Up Endo
					Pon3	NA	notTF	notCS	Sec	-1.81	0.00301	-2.68	8.86e-10	0.03	0.944	2.56	1.14e-05	1.94	1.04e-08	2.48	2.31e-13	87	83	61	91	76	53	69	77	63	59	59	22	515 common	NA	NA	NA	Up Endo
					Ppic	NA	notTF	notCS		-0.65	0.000586	-0.35	0.0138	0.19	0.177	1.98	8.1e-20	2.16	1.91e-41	1.81	2.52e-28	100	100	100	100	100	100	99	100	99	99	99	87	515 common	NA	NA	NA	Up Endo
					Prkch	NA	notTF	notCS		-2.29	0.00014	-1.72	0.000932	-0.34	0.411	2.87	1.44e-07	2.37	4.24e-17	2.73	3.53e-21	91	71	70	81	68	51	67	72	55	20	15	20	515 common	NA	NA	NA	Up Endo
					Prnp	NA	notTF	CS		-2.59	3.44e-05	-2.19	3.59e-08	0.1	0.847	2.33	0.00026	3.22	3.53e-20	1.57	3.34e-05	90	80	52	93	82	67	55	69	47	60	3	60	515 common	NA	NA	NA	Up Endo
					Pxdn	NA	notTF	CS	Sec	-2.33	1.28e-06	-2.05	8.96e-08	-1.08	0.0031	6.1	1.63e-41	5.1	2.24e-87	4.76	1.72e-70	98	100	91	95	88	73	88	83	77	5	5	1	515 common	NA	NA	NA	Up Endo
					Rab11fip3	NA	notTF	notCS		-0.92	0.175	-0.66	0.272	0.55	0.164	2.87	1.56e-07	3.08	1.14e-28	3.69	2.84e-40	76	71	61	74	69	64	62	77	67	17	17	14	515 common	NA	NA	NA	Up Endo
					Rab13	NA	notTF	notCS		-2.01	0.000748	-0.24	0.73	-1.53	3.49e-05	1.75	0.000635	2.32	2.94e-20	2.24	6.63e-18	74	44	61	57	53	56	70	62	46	11	11	10	515 common	NA	NA	NA	Up Endo
					Ramp2	NA	notTF	notCS		-2.05	6.6e-13	-1.66	5.12e-24	-1.2	1.06e-18	6.17	2.31e-47	6.3	3.56e-71	6.56	6.3e-78	100	100	100	100	100	95	100	100	99	57	47	57	515 common	NA	NA	NA	Up Endo
					Rasgrp3	NA	notTF	notCS		-2.45	0.000264	-2.02	0.000109	-1.14	0.00128	1.9	0.00224	2.5	5.27e-16	4.01	1.19e-42	81	78	39	86	69	58	90	92	67	28	5	28	515 common	NA	NA	NA	Up Endo
					Rasip1	NA	notTF	notCS		-1.53	0.00193	-1.39	7.98e-05	-0.45	0.0554	5.13	8.73e-31	5.11	2.67e-94	6.26	5.96e-170	97	95	87	100	92	82	96	99	97	22	18	22	515 common	NA	NA	NA	Up Endo
					Rcn1	NA	notTF	notCS		-1.73	0.000124	-0.29	0.532	-0.39	0.3	3.04	3.41e-10	3.07	1e-22	1.62	3.15e-06	99	90	96	90	91	90	75	78	75	68	68	63	515 common	NA	NA	NA	Up Endo
					Rhoc	NA	notTF	notCS		-1.32	0.00503	-2.01	4.08e-12	-1.74	3.82e-12	3.94	2.66e-18	3.95	6.69e-45	3.85	1.54e-41	97	93	91	100	97	79	96	95	79	38	38	37	515 common	NA	NA	NA	Up Endo
					Rhoj	NA	notTF	notCS		-2.99	1.38e-07	-1.21	0.00968	-0.51	0.074	2.26	6.18e-05	3.3	9.97e-29	4.98	8.13e-75	96	66	70	91	81	74	93	98	87	46	46	5	515 common	NA	NA	NA	Up Endo
					S100a16	NA	notTF	notCS		-1.56	0.0121	-1.15	1.69e-05	-0.79	0.0076	5.64	5.26e-26	7.53	2.59e-251	6.63	3.51e-155	92	93	78	100	98	87	96	90	75	5	5	5	515 common	NA	NA	NA	Up Endo
					Sbf2	NA	notTF	notCS		-0.24	0.753	-0.66	0.266	-1.55	1.83e-05	1.72	0.00199	1.5	1.79e-07	1.62	3.81e-08	61	63	57	67	57	58	77	66	57	27	27	18	515 common	NA	NA	NA	Up Endo
					Scarf1	NA	notTF	notCS		-2.26	2.01e-05	-0.24	0.641	-0.03	0.944	4.77	6.29e-22	5.63	2.69e-113	5.28	1.67e-93	97	85	91	90	98	90	86	90	87	24	24	1	515 common	NA	NA	NA	Up Endo
					Sept8	NA	notTF	notCS		0.11	0.881	1.79	0.000242	0.48	0.211	1.63	0.00289	2.29	3.53e-15	2.77	4.41e-21	55	39	70	38	58	69	62	76	66	33	33	24	515 common	NA	NA	NA	Up Endo
					Serpinh1	NA	notTF	notCS		-0.82	0.0383	-1.54	1.4e-05	-2.17	9.25e-19	5.21	8.68e-58	3.31	1.15e-72	3.25	3.97e-67	100	98	100	97	94	82	99	95	76	6	6	6	515 common	NA	NA	NA	Up Endo
					Sgce	NA	notTF	CS		-2.11	0.000471	-1.73	0.000197	-1.26	0.000694	2.53	7.91e-06	2.88	1.99e-21	2.43	6.92e-15	89	66	65	88	81	64	75	75	53	31	21	31	515 common	NA	NA	NA	Up Endo
					Sh3d19	NA	TF	notCS		1.32	0.0343	-0.53	0.39	-0.48	0.193	3.64	6.94e-13	1.86	7.14e-13	1.51	5.01e-10	58	88	74	62	59	54	52	45	33	15	15	11	515 common	NA	NA	NA	Up Endo
					Sh3tc1	NA	notTF	notCS		-2.43	8.23e-05	-1.6	0.00256	-0.52	0.195	2.17	0.00029	2.16	3.46e-11	2.75	3.79e-17	85	63	70	81	67	57	70	79	60	34	31	34	515 common	NA	NA	NA	Up Endo
					Slc38a4	NA	notTF	notCS		-1.22	0.0727	-0.02	0.982	-3.45	1.97e-23	2.96	2e-07	3.74	3.89e-39	2.21	2.5e-13	75	68	61	74	79	65	84	53	53	33	33	6	515 common	NA	NA	NA	Up Endo
					Slc9a3r2	NA	notTF	notCS		-3.68	5.28e-10	-2.15	5.27e-12	-0.12	0.689	1.99	0.00368	3.39	4.03e-20	4.39	1.76e-36	98	93	61	100	93	79	91	97	92	61	61	48	515 common	NA	NA	NA	Up Endo
					Slit2	NA	notTF	CS	Sec	1.69	0.0134	0.79	0.242	0.28	0.498	4.88	6.58e-20	4.24	1.6e-53	2.43	2.63e-17	64	90	87	60	67	85	31	41	63	5	3	5	515 common	NA	NA	NA	Up Endo
					Smtn	NA	notTF	notCS		-2.88	8.35e-07	-2.59	7.62e-10	-1.65	1.5e-07	1.65	0.00773	1.83	1.6e-07	2.88	2.24e-17	95	80	65	93	86	52	91	86	71	48	48	44	515 common	NA	NA	NA	Up Endo
					Sncg	NA	notTF	notCS		-1.35	0.0219	-1.04	0.0512	0.48	0.0926	4.22	1.55e-18	3.39	1.34e-45	1.78	6.36e-17	82	80	70	72	73	49	25	53	21	0	0	0	515 common	NA	NA	NA	Up Endo
					Snrk	NA	notTF	notCS		-3.11	2.39e-07	-2.49	1.01e-08	-1.51	9.7e-09	1.53	0.0207	1.66	1e-05	3.76	4.5e-29	93	76	61	93	80	55	96	97	82	63	44	63	515 common	NA	NA	NA	Up Endo
					Sorbs3	NA	notTF	notCS	Sec	-1.51	0.00434	-1.3	0.000858	-1.53	7.39e-09	2.35	1.27e-06	3.21	1.16e-33	3.56	3.69e-41	92	66	74	93	92	74	97	96	78	38	31	38	515 common	NA	NA	NA	Up Endo
					Tead2	tf_chrom	TF	notCS		-0.55	0.228	-0.87	0.0182	-0.98	0.00236	5.62	5.31e-56	5.04	2.13e-134	2.51	1e-29	100	98	100	98	92	96	74	78	50	13	12	13	515 common	NA	NA	NA	Up Endo
					Thsd1	NA	notTF	notCS		-2.61	2.91e-05	-1.85	1.52e-05	0.21	0.609	2.49	0.000157	3	2.81e-15	3.86	1.01e-26	96	83	70	93	88	67	79	92	83	48	42	48	515 common	NA	NA	NA	Up Endo
					Tie1	NA	notTF	notCS		-2.73	2.63e-24	-1.44	1.98e-13	-0.33	0.136	5.45	1.78e-47	5.17	2.25e-66	4.96	1.44e-59	100	100	100	100	100	97	99	100	98	67	67	41	515 common	NA	NA	NA	Up Endo
					Timp3	NA	notTF	notCS	Sec	-0.06	0.953	0.42	0.585	-3.71	5.48e-23	3.93	1.15e-10	4.19	6.41e-47	2.77	7.69e-19	66	44	91	66	74	68	92	74	37	7	6	7	515 common	NA	NA	NA	Up Endo
					Tmem109	NA	notTF	notCS		-1.72	0.00223	-1.1	0.0102	-1.2	0.000105	3.45	7.62e-10	3.65	5.55e-27	3.68	4.42e-27	94	85	87	90	92	70	88	90	84	47	30	47	515 common	NA	NA	NA	Up Endo
					Tmem176a	NA	notTF	notCS		-0.84	0.164	0.05	0.933	3.31	2.05e-21	2.29	4.89e-05	3.17	9.49e-22	2.18	8.66e-10	90	90	87	88	89	93	36	83	79	56	56	56	515 common	NA	NA	NA	Up Endo
					Tmem176b	NA	notTF	notCS		-1.35	0.00919	-0.21	0.604	3.58	2e-19	2.89	2.75e-07	3.97	2.8e-29	2.45	4.15e-10	93	90	91	95	96	94	42	84	84	64	54	64	515 common	NA	NA	NA	Up Endo
					Tmem246	NA	notTF	notCS		-1.29	0.067	-0.46	0.521	0.97	0.00476	1.85	0.00196	2.23	1.59e-13	1.51	6.08e-07	58	44	61	55	49	47	22	43	35	23	23	8	515 common	NA	NA	NA	Up Endo
					Tmem26	NA	notTF	notCS		0.95	0.139	-0.15	0.84	0.29	0.465	2.65	5.34e-07	3.25	2.37e-37	2.1	4.16e-17	36	39	65	66	55	69	39	52	33	3	2	3	515 common	NA	NA	NA	Up Endo
					Tmem47	NA	notTF	notCS		-2.09	0.000256	-1.8	0.000108	-0.74	0.0348	2.92	5.94e-09	2.91	3.42e-31	1.51	3.41e-10	89	76	57	86	79	54	53	54	34	19	19	10	515 common	NA	NA	NA	Up Endo
					Tns2	NA	notTF	notCS		-2.31	0.000112	-1.87	8.26e-05	-2.16	2.47e-09	3.85	2.07e-13	3.95	4.49e-54	3.21	3.56e-34	95	68	74	93	77	63	83	83	38	4	4	0	515 common	NA	NA	NA	Up Endo
					Trim47	NA	notTF	notCS		-2.24	5.41e-07	-1.09	0.00701	1.79	2.45e-06	5.33	2.73e-31	4.85	1.25e-61	2.59	5.92e-15	99	93	100	91	85	84	33	62	57	25	25	22	515 common	NA	NA	NA	Up Endo
					Tspan6	NA	notTF	notCS		-0.53	0.177	-0.41	0.302	-0.23	0.576	3.54	1.83e-15	2.97	1.08e-16	1.8	6.54e-06	97	100	91	97	96	93	90	86	89	85	85	74	515 common	NA	NA	NA	Up Endo
					Ttc28	NA	notTF	notCS		-1.11	0.0466	-1.48	0.00156	-0.86	0.0129	3.16	4.47e-11	2.19	2.28e-16	2.14	4.68e-15	86	80	91	86	72	64	81	72	60	33	22	33	515 common	NA	NA	NA	Up Endo
					Ushbp1	NA	notTF	notCS		-4.48	1.09e-14	-3.67	1.01e-16	-3.7	4.2e-27	1.81	0.0011	2.65	2.15e-22	2.89	1.54e-24	89	56	26	86	66	37	89	79	16	4	4	3	515 common	NA	NA	NA	Up Endo
					Wasl	NA	TF	notCS		-0.43	0.405	0.02	0.968	0.34	0.275	2.04	2.68e-06	2.23	6.21e-18	1.56	5.84e-09	92	80	83	90	86	94	72	86	79	67	67	67	515 common	NA	NA	NA	Up Endo
					Zcchc14	NA	notTF	notCS		-2.45	1.53e-05	-0.61	0.301	-1.45	3.94e-05	2.53	2.51e-07	2.54	1.34e-27	2.07	1.04e-18	87	66	26	64	66	37	65	57	40	2	2	2	515 common	NA	NA	NA	Up Endo
					Zfp36l1	NA	TF	notCS		0.23	0.551	-1.54	5.52e-09	-0.52	0.0153	3.3	2.74e-24	2.17	5.95e-19	2.64	1.86e-28	99	100	96	100	99	96	98	97	93	89	58	89	515 common	NA	NA	NA	Up Endo
					Zfp57	tf_chrom	TF	notCS		-2.12	0.00019	-3.21	4.29e-18	-1.22	0.000918	4.12	1.35e-16	3.6	1.59e-46	3.27	2.05e-36	95	80	87	100	85	54	74	80	51	10	10	6	515 common	NA	NA	NA	Up Endo
					Zfp948	tf_chrom	notTF	notCS		1.07	0.0926	0.44	0.478	-0.22	0.594	3.36	4.62e-11	2.52	2.72e-23	2.59	3.94e-23	57	71	65	53	63	57	63	68	54	23	23	8	515 common	NA	NA	NA	Up Endo
					Rbp1	NA	notTF	notCS		1.72	3.2e-05	1.01	0.0358	2.73	3.36e-14	6.32	4.41e-69	5.37	6.53e-83	3.76	1.17e-33	84	100	100	81	86	96	39	72	84	32	29	32	515 common	NA	NA	NA	Hec selective
					Ttpa	NA	notTF	notCS		1.45	0.0163	1.04	0.0608	1.61	5.28e-08	2.39	1.03e-05	2.72	6.91e-21	2.31	8.46e-15	43	63	74	59	64	87	25	61	75	32	31	32	515 common	NA	NA	NA	Hec selective

## Sheet: Table_2b_ontology
Table 2: identification of a shared HE profile	Table_2b_legend		Table_2b	database	Gene set analyzed	Term	# of gene hits	# of genes in the ontology	P.value	Adjusted.P.value	Odds.Ratio	Combined.Score	Myc targets	Gfi targets	Genes
	Ontology analyses			KEGG	universal Hec	Leukocyte transendothelial migration	15	114	2.3758e-07	2.88659e-05	5.87455	89.603	0	8	ITGA4;MMP2;CTNND1;CD99L2;F11R;PTK2;MAPK12;CDH5;CLDN5;PECAM1;CTNNA1;PTK2B;CTNNB1;ESAM;PLCG1
	gene lists of interest were submitted to https://maayanlab.cloud/Enrichr to identify enriched ontologies			KEGG	universal Hec	Ribosome biogenesis in eukaryotes	13	108	4.16506e-06	0.000253027	5.28559	65.4821	13	1	NOP56;NOP58;HEATR1;NMD3;GTPBP4;WDR43;GNL3;RCL1;FBL;EMG1;DKC1;NHP2;NOP10
	To select the most promising ontologies, hits where filtered on			KEGG	universal Hec	Adherens junction	10	71	1.32585e-05	0.000536968	6.30547	70.8159	0	6	TJP1;TCF7L2;PTPRB;CTNND1;CTNNA1;PTPRM;CTNNB1;PTPN6;WASL;NECTIN2
	adjusted p-value			KEGG	universal Hec	DNA replication	7	36	3.14635e-05	0.000955705	9.24464	95.8362	4	0	RFC5;POLA1;RNASEH2A;MCM7;POLD2;MCM4;DNA2
	the number of gene hits (> 5)			KEGG	universal Hec	Pyrimidine metabolism	8	56	8.7735e-05	0.00213196	6.38955	59.686	5	1	DCTD;ENTPD1;DUT;CAD;NME4;TK1;UMPS;DCTPP1
	Odds ratio (> 2)
	Ontology list were limited to the top 30			database	Gene set analyzed	Term	# of gene hits	# of genes in the ontology	P.value	Adjusted.P.value	Odds.Ratio	Combined.Score	Myc targets	Gfi targets	Genes
	Relevant literature:			MSigDB	universal Hec	Myc Targets V2	17	58	5.51902e-14	2.70432e-12	16.189	494.219	17	3	NOP56;PRMT3;NOP2;PPAN;NOLC1;PA2G4;RABEPK;WDR43;GNL3;SRM;HSPD1;RCL1;EXOSC5;GRWD1;MRTO4;MCM4;DCTPP1
	Chen EY, Tan CM, Kou Y, Duan Q, Wang Z, Meirelles GV, Clark NR, Ma'ayan A.			MSigDB	universal Hec	Epithelial Mesenchymal Transition	27	200	1.97808e-12	4.84629e-11	6.17625	166.443	1	12	FBN2;ECM1;SPARC;MCM7;FBLN1;FSTL1;CALD1;DPYSL3;SERPINH1;TIMP3;SLIT2;MEST;TGM2;TPM4;IGFBP4;MMP2;FN1;PLAUR;VEGFC;TGFBR3;MMP14;COL4A2;COL4A1;FAS;ITGA5;VIM;FERMT2
	Enrichr: interactive and collaborative HTML5 gene list enrichment analysis tool. BMC Bioinformatics. 2013; 128(14).			MSigDB	universal Hec	TGF-beta Signaling	7	54	0.000447728	0.00274233	5.69886	43.9458	0	5	CDKN1C;SKI;TJP1;WWTR1;CTNNB1;ID3;ENG
	Kuleshov MV, Jones MR, Rouillard AD, Fernandez NF, Duan Q, Wang Z, Koplev S, Jenkins SL, Jagodnik KM, Lachmann A, McDermott MG, Monteiro CD, Gundersen GW, Ma'ayan A.
	Enrichr: a comprehensive gene set enrichment analysis web server 2016 update. Nucleic Acids Research. 2016; gkw377 .			database	Gene set analyzed	Term	# of gene hits	# of genes in the ontology	P.value	Adjusted.P.value	Odds.Ratio	Combined.Score			Genes
				ENCODE	universal Hec	MYC ENCODE	80	1515	5.30952e-10	5.46881e-08	2.31327	49.403	80	8	MCM7;PPAN;OLA1;GPATCH4;NUDT5;DNPH1;RABEPK;WDR43;CHCHD4;FBL;RUVBL1;RRP15;ADSL;DIS3;MRPS25;NSUN2;IFRD2;PRMT3;CAD;GTF3A;CD3EAP;MIF;UCHL3;PUS7;ATAD3A;GTPBP4;GNL3;QTRT1;DNAJC2;KAT2A;MTHFD1;PPA1;DKC1;PTRH2;GRWD1;MRTO4;NHP2;CDC42EP1;MCM4;TFAM;DNA2;GART;DCTPP1;FXN;DTL;AGPAT5;SGMS1;MRPS35;TIMM9;HEATR1;NOLC1;DDX21;SLC1A5;MRPL12;SRM;HSPD1;EXOSC7;EXOSC5;EMG1;MTHFD1L;CCDC85B;POLD2;BRIX1;LYAR;EXOSC2;NOP56;NOP5…
	Xie Z, Bailey A, Kuleshov MV, Clarke DJB., Evangelista JE, Jenkins SL, Lachmann A, Wojciechowicz ML, Kropiwnicki E, Jagodnik KM, Jeon M, & Ma’ayan A.			ENCODE	universal Hec	MYC CHEA	39	573	3.79462e-08	9.77115e-07	2.90769	49.684	39	3	URI1;MCM7;MRPS35;SHMT2;SHMT1;CDCA7;NOLC1;DDX21;GPATCH4;NMD3;PMF1;SRM;HSPD1;EMG1;BRIX1;EXOSC2;RRP15;NOP58;NIFK;DIS3;CAD;GTF3A;NME4;PA2G4;MIF;ATAD3A;NMRAL1;GNL3;DCTD;RCL1;RSL1D1;DKC1;PTRH2;GRWD1;MRTO4;NHP2;UMPS;DCTPP1;NOP10
	Gene set knowledge discovery with Enrichr. Current Protocols, 1, e90. 2021. doi: 10.1002/cpz1.90			ENCODE	universal Hec	TP63 CHEA	71	1399	2.90061e-08	9.77115e-07	2.18636	37.9459	8	31	NRP1;PPP1R13B;FAM57A;NRM;ETS1;ELK3;ZCCHC14;LAPTM4B;CSRP2;MYB;SH3PXD2B;ARHGDIB;TIMP3;TK1;ERC1;TGM2;CARD10;RBFOX2;ANXA2;CD93;DIS3;MTUS1;PLAUR;SHROOM2;ARAP3;VRK1;INIP;MMP14;RBP1;CDC42EP1;TFAM;RAB38;ERG;ITGA5;UMPS;FXN;RIN2;FBN2;GRN;EPAS1;CDCA7;CD99L2;SLC1A5;NID1;FOXO1;FAM129B;EXOSC7;EFNB2;PDLIM1;ABLIM1;ZFP57;TMEM246;FLRT2;SH3TC1;SERPINH1;STAT4;SNCG;PTK2B;LRRC8A;PLCG1;MPZL1;SLC38A4;WWTR1;RYK;IGF1;MEIS…
				ENCODE	universal Hec	GATA2 CHEA	44	772	7.74296e-07	1.59505e-05	2.40693	33.8687	6	21	ACVRL1;COL18A1;TNFAIP8;SPI1;RALB;SGMS1;DOCK9;DYSF;ICAM2;ICA1;ECE1;SLC1A5;F11R;FSTL1;PTGS1;HDAC7;SHE;CDH5;FBL;RGS3;IMPA2;ARHGDIB;CAPN2;S1PR1;PTK2B;EPHB4;MAP4K4;TGM2;NFE2;EGFL7;TPM4;NOS3;MMP2;ARAP3;ARHGAP28;HSPG2;RUNX1;DOK2;NFIB;PPA1;CDC42EP1;FAM181B;DTL;ENG
				ENCODE	universal Hec	TCF3 CHEA	52	1006	1.44054e-06	2.47294e-05	2.18159	29.3434	3	27	CDKN1C;IFITM1;IFITM2;SHE;DNMT3B;DAG1;CD38;EPHB4;RFC5;RBFOX2;HEG1;ARID5B;NME4;NAV1;MSH6;TGFBR3;ARMCX1;RCN1;MYCN;DDAH1;KIT;RAB38;NSMAF;ITGA9;SGMS1;LUZP1;NOTCH4;SLC1A5;LPP;PTGS1;ZFP36L1;PDLIM1;DLL4;ZFP57;TSPAN9;PODXL;SERPINH1;STAT4;SLC38A4;MAP4K4;WWTR1;FN1;DAB2IP;VEGFC;ARHGAP28;MARCKS;NFIB;ID3;PTPN6;AMOTL2;VIM;NES
				ENCODE	universal Hec	NANOG CHEA	35	595	5.44886e-06	8.01761e-05	2.46419	29.8663	3	18	PRPS1;COL18A1;IFITM1;SPARC;IFITM2;SGMS1;NOTCH4;NOLC1;GATA3;F11R;LPP;ZFP36L1;PDLIM1;ZFP57;TSPAN9;PODXL;STAT4;CD38;RBFOX2;MTUS1;VEGFC;ARHGAP28;IGF1;MSH6;ARMCX1;RCN1;MYCN;MTHFD1;DDAH1;NFIB;KIT;RAB38;VIM;NSMAF;ITGA9
				ENCODE	universal Hec	SOX2 CHEA	41	775	1.14112e-05	0.000130594	2.2097	25.1484	2	23	AGPAT5;IFITM1;IFITM2;RALB;EPAS1;CRIP2;FBLN1;NREP;ETS1;LPP;FOXO1;ZCCHC14;ZFP36L1;PDLIM1;DLL4;PODXL;CALD1;PLS3;CD38;SLC38A4;MAP4K4;FN1;MTUS1;VEGFC;ARID5B;ANO6;MSH6;RCL1;ARMCX1;RCN1;MYCN;COL4A2;NFIB;BAMBI;CD109;KIT;CTNNB1;ESAM;TEK;VIM;PPIC
				ENCODE	universal Hec	SALL4 CHEA	22	355	0.000145265	0.00121715	2.56653	22.6803	1	13	ARID5B;CDC6;NREP;NID1;MSH6;PDLIM1;FBL;RCN1;MYCN;SOX17;DDAH1;ASPH;TSPAN9;NFIB;COL4A1;CPD;ARHGDIB;SERPINH1;ID3;VIM;MAP4K4;NSMAF
				ENCODE	universal Hec	SMAD4 CHEA	29	584	0.000617528	0.00397533	2.03526	15.0401	1	16	NRP1;SGMS1;PTPRM;LDB2;F11R;FOXO1;ETS2;SHE;ABLIM1;SOX17;EXO1;PLAGL1;MYB;ITGA4;ANGPT1;FZD4;LIMCH1;ANXA5;ARID5B;NRG1;FMNL3;KLF7;ARHGAP31;GAP43;BAMBI;PALLD;ID3;FAS;ITGA9
				database	Gene set analyzed	Term	# of gene hits	# of genes in the ontology	P.value	Adjusted.P.value	Odds.Ratio	Combined.Score			Genes
				CellMarker	universal Hec	Gonadal Endothelial cell:Fetal Gonad	88	459	2.57768e-51	2.17041e-48	10.6177	1236.81	4	41	APP;NRP1;PLVAP;PLXND1;MAST4;DOCK9;ICA1;PTPRM;LDB2;PEAR1;ETS1;ETS2;ELK3;TTC28;CSRP2;RGS3;EVA1B;GRB10;KDR;TIMP3;PLS3;EPHB4;ZCCHC24;MAP4K2;ENTPD1;EGFL7;ANXA2;IGFBP4;LIMCH1;F2R;GTF3A;NAV1;ARMCX2;EMCN;CD109;PXDN;KIT;RHOJ;CDC42EP1;RBMS1;ITGA5;ENG;ITGA9;RAMP2;CALCRL;RNASEH2A;RALB;LUZP1;LAMA4;CDCA7;CRIP2;GATA3;GDPD5;NID1;FSTL1;THSD1;RASIP1;HDAC7;SLC9A3R2;EFNB2;FAM171A1;FLRT2;S100A16;CCDC85B;SH3TC1;SNCG;M…
				CellMarker	universal Hec	Endothelial cell:White Adipose Tissue	40	100	1.98029e-37	8.33704e-35	27.2632	2304.07	0	18	ACVRL1;PLVAP;RAMP2;SPARC;CALCRL;EPAS1;NOTCH4;LAMA4;ECSCR;DYSF;CLEC14A;LDB2;PEAR1;CDH5;SHE;FGD5;MYCT1;SOX17;SOX18;GJA4;STAB1;KDR;TNS2;AFAP1L1;CD93;ARHGEF15;MMP2;TIE1;CLDN5;PTPRB;EMCN;COL4A2;COL4A1;BCL6B;ADGRF5;MMRN2;RHOJ;ERG;TEK;ENG
				CellMarker	universal Hec	MKI67+ Progenitor cell:Large Intestine	40	110	1.85063e-35	5.1941e-33	23.3564	1867.93	0	18	ACVRL1;NRP1;PLVAP;RAMP2;CALCRL;FLT1;HIP1;ECSCR;CLEC14A;LDB2;GIMAP6;CDH5;SHE;MYCT1;SOX18;PODXL;KDR;HMCN1;TK1;EGFL7;CD93;FZD4;NOS3;HEG1;TIE1;F2R;ARHGAP29;ARAP3;GNG11;HSPA12B;CLDN5;PTPRB;EMCN;MMRN1;ADGRF5;MMRN2;PECAM1;ESAM;ERG;ENG
				CellMarker	universal Hec	Endothelial cell:Embryoid Body	38	99	8.65007e-35	1.82084e-32	25.3673	1989.63	0	12	ACVRL1;PLVAP;RAMP2;SPARC;FLT1;NPR1;LAMA4;ECSCR;CLEC14A;LDB2;NID1;PEAR1;FSTL1;TMEM47;CDH5;FGD5;MYCT1;SOX17;CALD1;GJA4;KDR;AFAP1L1;ARHGEF15;MMP2;TIE1;GNG11;CLDN5;PTPRB;EMCN;COL4A2;COL4A1;BCL6B;ADGRF5;MMRN2;RHOJ;ERG;FAT4;TEK
				CellMarker	universal Hec	Endothelial Precursor cell:Peripheral Blood	37	98	1.38426e-33	1.94258e-31	24.6481	1864.88	0	14	ACVRL1;PLVAP;CALCRL;FLT1;NOTCH4;ECSCR;DYSF;CLEC14A;LDB2;GIMAP6;PREX2;CDH5;SHE;FGD5;MYCT1;SOX17;GJA4;STAB1;KDR;SCARF1;CD93;ARHGEF15;TIE1;TMEM176B;TMEM176A;CLDN5;EMCN;MMRN1;BCL6B;ADGRF5;MMRN2;RHOJ;PECAM1;ESAM;ERG;TEK;ITGA9
				CellMarker	universal Hec	Smooth Muscle cell:Adipose Tissue	37	98	1.38426e-33	1.94258e-31	24.6481	1864.88	0	17	ACVRL1;PLVAP;SPARC;CALCRL;FLT1;NOTCH4;LAMA4;ECSCR;DYSF;CLEC14A;GIMAP6;CDH5;SHE;FGD5;MYCT1;SOX17;GJA4;STAB1;KDR;S1PR1;SCARF1;CD93;ARHGEF15;TIE1;CLDN5;PTPRB;EMCN;MMRN1;BCL6B;ADGRF5;MMRN2;RHOJ;PECAM1;ESAM;ERG;TEK;ENG
				CellMarker	universal Hec	Cancer Stem-Like cell:Brain	37	100	3.3467e-33	4.0256e-31	23.8631	1784.42	0	15	ACVRL1;PLVAP;CALCRL;FLT1;PLXND1;NOTCH4;ECSCR;DYSF;CLEC14A;GIMAP6;ETS2;CDH5;SHE;FGD5;MYCT1;SOX17;GJA4;STAB1;KDR;LGALS9;SCARF1;CD93;ARHGEF15;TIE1;TMEM176B;TMEM176A;PTPRB;EMCN;MMRN1;BCL6B;ADGRF5;MMRN2;PECAM1;ESAM;ERG;TEK;ENG
				CellMarker	universal Hec	Pericyte:Subcutaneous Adipose Tissue	36	101	1.19309e-31	1.25573e-29	22.4545	1598.84	0	15	ACVRL1;PLVAP;RAMP2;CALCRL;FLT1;NOTCH4;LAMA4;ECSCR;CLEC14A;LDB2;GIMAP6;PREX2;CDH5;SHE;FGD5;MYCT1;SOX17;GJA4;STAB1;KDR;CD93;ARHGEF15;TIE1;CLDN5;PTPRB;EMCN;MMRN1;BCL6B;ADGRF5;MMRN2;RHOJ;PECAM1;ESAM;ERG;TEK;ENG
				CellMarker	universal Hec	Stem cell:Submandibular Gland	35	98	7.77942e-31	7.27808e-29	22.4792	1558.45	0	14	ACVRL1;PLVAP;RAMP2;CALCRL;FLT1;EPAS1;NPR1;NOTCH4;ECSCR;CLEC14A;LDB2;PREX2;CDH5;SHE;FGD5;MYCT1;SOX17;SOX18;GJA4;KDR;TIMP3;TNS2;ARHGEF15;TIE1;CLDN5;PTPRB;EMCN;BCL6B;ADGRF5;MMRN2;RHOJ;ESAM;ERG;TEK;ITGA9
				CellMarker	universal Hec	Endothelial cell:Heart	34	96	7.65772e-30	6.4478e-28	22.1441	1484.58	0	14	ACVRL1;PLVAP;FLT1;CALCRL;NOTCH4;DYSF;ECSCR;CLEC14A;LDB2;CDH5;SHE;FGD5;MYCT1;SOX17;GJA4;STAB1;KDR;SCARF1;ARHGEF15;CD93;TIE1;TMEM176B;CLDN5;PTPRB;EMCN;MMRN1;BCL6B;ADGRF5;MMRN2;PECAM1;ESAM;ERG;TEK;ITGA9
				CellMarker	universal Hec	Endothelial Progenitor cell:Blood	34	99	2.56108e-29	1.13957e-27	21.1188	1390.35	0	12	ACVRL1;PLVAP;RAMP2;CALCRL;FLT1;NOTCH4;ECSCR;CLEC14A;LDB2;GIMAP6;PREX2;CDH5;SHE;FGD5;MYCT1;SOX17;GJA4;STAB1;KDR;CD93;ARHGEF15;TIE1;TMEM176B;TMEM176A;CLDN5;EMCN;MMRN1;BCL6B;ADGRF5;KIT;PECAM1;ERG;TEK;ITGA9
				CellMarker	universal Hec	Mesodermal Embryonic Stem cell:Germ	34	99	2.56108e-29	1.13957e-27	21.1188	1390.35	0	15	ACVRL1;PLVAP;RAMP2;SPARC;CALCRL;FLT1;NOTCH4;ECSCR;CLEC14A;LDB2;PREX2;CDH5;SHE;FGD5;MYCT1;SOX17;GJA4;STAB1;KDR;S1PR1;CD93;ARHGEF15;TIE1;CLDN5;EMCN;MMRN1;BCL6B;ADGRF5;RHOJ;PECAM1;ESAM;ERG;TEK;ITGA9
				CellMarker	universal Hec	Vascular Endothelial cell:Placenta	34	99	2.56108e-29	1.13957e-27	21.1188	1390.35	0	13	ACVRL1;PLVAP;CALCRL;FLT1;NOTCH4;ECSCR;CLEC14A;GIMAP6;CDH5;SHE;FGD5;MYCT1;SOX17;GJA4;STAB1;KDR;SCARF1;CD93;ARHGEF15;TIE1;TMEM176B;TMEM176A;CLDN5;EMCN;MMRN1;BCL6B;ADGRF5;MMRN2;RHOJ;PECAM1;ESAM;ERG;TEK;ENG
				CellMarker	universal Hec	Stromal Vascular Fraction cell:Adipose Tissue	34	100	3.78953e-29	1.13957e-27	20.7978	1361.06	0	14	ACVRL1;PLVAP;RAMP2;CALCRL;FLT1;NOTCH4;ECSCR;CLEC14A;LDB2;PREX2;CDH5;SHE;FGD5;MYCT1;SOX17;GJA4;STAB1;KDR;CD93;ARHGEF15;TIE1;CLDN5;PTPRB;EMCN;MMRN1;BCL6B;ADGRF5;MMRN2;RHOJ;PECAM1;ESAM;ERG;TEK;ITGA9
				CellMarker	universal Hec	Hematopoietic Progenitor cell:Umbilical Cord Blood	34	100	3.78953e-29	1.13957e-27	20.7978	1361.06	0	14	ACVRL1;PLVAP;RAMP2;CALCRL;FLT1;NOTCH4;ECSCR;CLEC14A;LDB2;PREX2;CDH5;SHE;FGD5;MYCT1;SOX17;GJA4;STAB1;KDR;CD93;ARHGEF15;TIE1;CLDN5;PTPRB;EMCN;MMRN1;BCL6B;ADGRF5;MMRN2;RHOJ;PECAM1;ESAM;ERG;TEK;ITGA9
				CellMarker	universal Hec	Cardiomyocyte Progenitor cell:Myocardium	34	100	3.78953e-29	1.13957e-27	20.7978	1361.06	0	14	ACVRL1;PLVAP;RAMP2;CALCRL;FLT1;NOTCH4;ECSCR;CLEC14A;LDB2;PREX2;CDH5;SHE;FGD5;MYCT1;SOX17;GJA4;STAB1;KDR;CD93;ARHGEF15;TIE1;CLDN5;PTPRB;EMCN;MMRN1;BCL6B;ADGRF5;MMRN2;RHOJ;PECAM1;ESAM;ERG;TEK;ITGA9
				CellMarker	universal Hec	Submandibular Gland Stem cell:Submandibular Gland	34	100	3.78953e-29	1.13957e-27	20.7978	1361.06	0	14	ACVRL1;PLVAP;RAMP2;CALCRL;FLT1;NOTCH4;ECSCR;CLEC14A;LDB2;PREX2;CDH5;SHE;FGD5;MYCT1;SOX17;GJA4;STAB1;KDR;CD93;ARHGEF15;TIE1;CLDN5;PTPRB;EMCN;MMRN1;BCL6B;ADGRF5;MMRN2;RHOJ;PECAM1;ESAM;ERG;TEK;ITGA9
				CellMarker	universal Hec	Endothelial cell:Corpus Luteum	34	100	3.78953e-29	1.13957e-27	20.7978	1361.06	0	14	ACVRL1;PLVAP;RAMP2;CALCRL;FLT1;NOTCH4;ECSCR;CLEC14A;LDB2;PREX2;CDH5;SHE;FGD5;MYCT1;SOX17;GJA4;STAB1;KDR;CD93;ARHGEF15;TIE1;CLDN5;PTPRB;EMCN;MMRN1;BCL6B;ADGRF5;MMRN2;RHOJ;PECAM1;ESAM;ERG;TEK;ITGA9
				CellMarker	universal Hec	Hematopoietic Stem cell:Peripheral Blood	34	100	3.78953e-29	1.13957e-27	20.7978	1361.06	0	14	ACVRL1;PLVAP;RAMP2;CALCRL;FLT1;NOTCH4;ECSCR;CLEC14A;LDB2;PREX2;CDH5;SHE;FGD5;MYCT1;SOX17;GJA4;STAB1;KDR;CD93;ARHGEF15;TIE1;CLDN5;PTPRB;EMCN;MMRN1;BCL6B;ADGRF5;MMRN2;RHOJ;PECAM1;ESAM;ERG;TEK;ITGA9
				CellMarker	universal Hec	Monocyte:Umbilical Cord Blood	34	100	3.78953e-29	1.13957e-27	20.7978	1361.06	0	14	ACVRL1;PLVAP;RAMP2;CALCRL;FLT1;NOTCH4;ECSCR;CLEC14A;LDB2;PREX2;CDH5;SHE;FGD5;MYCT1;SOX17;GJA4;STAB1;KDR;CD93;ARHGEF15;TIE1;CLDN5;PTPRB;EMCN;MMRN1;BCL6B;ADGRF5;MMRN2;RHOJ;PECAM1;ESAM;ERG;TEK;ITGA9
				CellMarker	universal Hec	Hematopoietic Progenitor cell:Bone Marrow	34	100	3.78953e-29	1.13957e-27	20.7978	1361.06	0	14	ACVRL1;PLVAP;RAMP2;CALCRL;FLT1;NOTCH4;ECSCR;CLEC14A;LDB2;PREX2;CDH5;SHE;FGD5;MYCT1;SOX17;GJA4;STAB1;KDR;CD93;ARHGEF15;TIE1;CLDN5;PTPRB;EMCN;MMRN1;BCL6B;ADGRF5;MMRN2;RHOJ;PECAM1;ESAM;ERG;TEK;ITGA9
				CellMarker	universal Hec	Mature Endothelial cell:Blood	34	100	3.78953e-29	1.13957e-27	20.7978	1361.06	0	14	ACVRL1;PLVAP;RAMP2;CALCRL;FLT1;NOTCH4;ECSCR;CLEC14A;LDB2;PREX2;CDH5;SHE;FGD5;MYCT1;SOX17;GJA4;STAB1;KDR;CD93;ARHGEF15;TIE1;CLDN5;PTPRB;EMCN;MMRN1;BCL6B;ADGRF5;MMRN2;RHOJ;PECAM1;ESAM;ERG;TEK;ITGA9
				CellMarker	universal Hec	Progenitor-like Angiogenesis-Promoting cell:Blood	34	100	3.78953e-29	1.13957e-27	20.7978	1361.06	0	14	ACVRL1;PLVAP;RAMP2;CALCRL;FLT1;NOTCH4;ECSCR;CLEC14A;LDB2;PREX2;CDH5;SHE;FGD5;MYCT1;SOX17;GJA4;STAB1;KDR;CD93;ARHGEF15;TIE1;CLDN5;PTPRB;EMCN;MMRN1;BCL6B;ADGRF5;MMRN2;RHOJ;PECAM1;ESAM;ERG;TEK;ITGA9
				CellMarker	universal Hec	Hematopoietic Stem cell:Periodontal Ligament	34	100	3.78953e-29	1.13957e-27	20.7978	1361.06	0	14	ACVRL1;PLVAP;RAMP2;CALCRL;FLT1;NOTCH4;ECSCR;CLEC14A;LDB2;PREX2;CDH5;SHE;FGD5;MYCT1;SOX17;GJA4;STAB1;KDR;CD93;ARHGEF15;TIE1;CLDN5;PTPRB;EMCN;MMRN1;BCL6B;ADGRF5;MMRN2;RHOJ;PECAM1;ESAM;ERG;TEK;ITGA9
				CellMarker	universal Hec	Dendritic cell:Umbilical Cord Blood	34	100	3.78953e-29	1.13957e-27	20.7978	1361.06	0	14	ACVRL1;PLVAP;RAMP2;CALCRL;FLT1;NOTCH4;ECSCR;CLEC14A;LDB2;PREX2;CDH5;SHE;FGD5;MYCT1;SOX17;GJA4;STAB1;KDR;CD93;ARHGEF15;TIE1;CLDN5;PTPRB;EMCN;MMRN1;BCL6B;ADGRF5;MMRN2;RHOJ;PECAM1;ESAM;ERG;TEK;ITGA9
				CellMarker	universal Hec	Keratinocyte:Epithelium	34	100	3.78953e-29	1.13957e-27	20.7978	1361.06	0	14	ACVRL1;PLVAP;RAMP2;CALCRL;FLT1;NOTCH4;ECSCR;CLEC14A;LDB2;PREX2;CDH5;SHE;FGD5;MYCT1;SOX17;GJA4;STAB1;KDR;CD93;ARHGEF15;TIE1;CLDN5;PTPRB;EMCN;MMRN1;BCL6B;ADGRF5;MMRN2;RHOJ;PECAM1;ESAM;ERG;TEK;ITGA9
				CellMarker	universal Hec	Endothelial cell:Bladder	34	100	3.78953e-29	1.13957e-27	20.7978	1361.06	0	14	ACVRL1;PLVAP;RAMP2;CALCRL;FLT1;NOTCH4;ECSCR;CLEC14A;LDB2;PREX2;CDH5;SHE;FGD5;MYCT1;SOX17;GJA4;STAB1;KDR;CD93;ARHGEF15;TIE1;CLDN5;PTPRB;EMCN;MMRN1;BCL6B;ADGRF5;MMRN2;RHOJ;PECAM1;ESAM;ERG;TEK;ITGA9
				CellMarker	universal Hec	Endothelial Progenitor cell:Adipose Tissue	34	100	3.78953e-29	1.13957e-27	20.7978	1361.06	0	14	ACVRL1;PLVAP;RAMP2;CALCRL;FLT1;NOTCH4;ECSCR;CLEC14A;LDB2;PREX2;CDH5;SHE;FGD5;MYCT1;SOX17;GJA4;STAB1;KDR;CD93;ARHGEF15;TIE1;CLDN5;PTPRB;EMCN;MMRN1;BCL6B;ADGRF5;MMRN2;RHOJ;PECAM1;ESAM;ERG;TEK;ITGA9
				CellMarker	universal Hec	Cancer Stem cell:Uterus	33	97	2.47079e-28	7.17381e-27	20.7758	1320.68	0	14	MAST4;EPAS1;LAMA4;ECSCR;CLEC14A;FSTL1;CDH5;MYCT1;SOX17;MECOM;S100A16;KDR;TIMP3;TNS2;SH3D19;WWTR1;AFAP1L1;ARHGEF15;FZD4;ARHGAP29;HSPG2;PTPN14;EHD2;PTPRB;EMCN;COL4A1;NFIB;ADGRF5;MMRN2;RHOJ;ERG;TEK;DOCK1
				CellMarker	universal Hec	Endothelial cell:Skin	33	98	3.63785e-28	1.02102e-26	20.4552	1292.38	0	13	ACVRL1;PLVAP;CALCRL;FLT1;NOTCH4;ECSCR;DYSF;CLEC14A;GIMAP6;CDH5;SHE;FGD5;MYCT1;SOX17;GJA4;STAB1;KDR;SCARF1;CD93;ARHGEF15;TIE1;TMEM176B;TMEM176A;CLDN5;EMCN;MMRN1;BCL6B;ADGRF5;MMRN2;PECAM1;ESAM;ERG;TEK

## Sheet: Table3a_deg
Table 3: Identification of differernitally expressed gene between HE populations	Table_3a_legend			Table_3a	UniqGeneID	transcription/chromatin factor	transcription factor	Cell surface	Secreted	logFC_HE_YSP_v_HE_YSA	FDR_HE_YSP_vs_HE_YSA	logFC_HE_YSP_vs_HE_AGM	FDR_HE_YSP_vs_HE_AGM	logFC_HE_YSA_vs_HE_AGM	FDR_HE_YSA_vs_HE_AGM	UP_in_HE_AGM_logfc_1.5_cutoff	UP_in_HE_YSA_logfc_1.5_cutoff	UP_in_HE_YSP_logfc_1.5_cutoff	part of common HE-profile	Published_as_HE_EHT_genes	RNAsplicing_GO_0008380_hits	Chromatin Modifying Enzymes R-HSA-3247509 (Reactome)	Go cellular components chromatin_modifier hits HE_AGM	Cell marker hemato_hits_HE_YSP	pct_detect_AGM_c1	pct_detect_AGM_c3	pct_detect_AGM_c4	pct_detect_mix	pct_detect_YS_a1	pct_detect_YS_a2	pct_detect_YS_b1	pct_detect_YS_b2	pct_detect_YS_b3
	UniqGeneID	offical gene symbol			Mecom	tf_chrom	TF	notCS		-3.91	2.59e-24	-4.66	3.05e-20	-0.76	0.262	UP in HEcHSC (logfc1.5)	UP in HEcLMP (logfc1.5)	0	yes	Published HE/EHT	NA	R_HSA_3247509	NA	NA	100	100	100	100	100	90	36	70	51
	transcription/chromatin factor	Gene identified as a trancription or chromatin factor			Adgrg1	NA	notTF	CS	Sec	-1.29	0.000306	-2.09	2e-05	-0.83	0.177	UP in HEcHSC (logfc1.5)	0	0	yes	Published HE/EHT	NA	NA	NA	NA	53	95	100	64	83	97	16	76	93
	transcription factor	Gene identified as a trancription factor			Cd24a	NA	notTF	CS		-5.36	8.56e-59	-6.22	7.55e-42	-0.87	0.16	UP in HEcHSC (logfc1.5)	UP in HEcLMP (logfc1.5)	0	NA	Published HE/EHT	NA	NA	NA	NA	87	93	100	83	89	82	5	16	40
	Cell surface	Gene identified as a membrane protein			Cd44	NA	notTF	CS		-1.37	3.46e-06	-0.68	0.265	0.67	0.325	0	0	0	NA	Published HE/EHT	NA	NA	NA	NA	90	95	96	100	96	98	74	90	88
	Secreted	Gene identified as a secreted protein			Ddx41	NA	notTF	notCS		0.6	0.102	1.58	0.0126	0.96	0.241	0	0	UP in HEcEMP (logfc1.5)	NA	Published HE/EHT	GO_0008380_RNAsplicing	NA	NA	NA	76	88	78	79	83	86	65	86	96
	logFC_HE_YSP_v_HE_YSA	differential gene expression: log2 fold change between HE_YSP (clusters YS_b2+b3) and HE_YSA (clusters YS_a1+a2)			Gata2	tf_chrom	TF	notCS		-2.52	2.02e-15	-2.96	2.04e-10	-0.46	0.538	UP in HEcHSC (logfc1.5)	UP in HEcLMP (logfc1.5)	0	NA	Published HE/EHT	NA	NA	NA	NA	93	100	96	90	94	88	55	64	68
	FDR_HE_YSP_vs_HE_YSA	False discovery rate for the indicated comparison			Gfi1	tf_chrom	TF	notCS		-3.22	2.38e-19	-4.11	1.7e-14	-0.9	0.242	UP in HEcHSC (logfc1.5)	UP in HEcLMP (logfc1.5)	0	yes	Published HE/EHT	NA	NA	NA	NA	19	83	100	40	71	92	2	27	52
	logFC_HE_YSP_vs_HE_AGM	differential gene expression: log2 fold change between HE_YSP (clusters YS_b2+b3) and HE_AGM (clusters AGM_c3+c4)			Gpr182	NA	notTF	notCS		3.02	3.85e-14	4.49	3.16e-29	1.45	0.00018	0	0	UP in HEcEMP (logfc1.5)	NA	Published HE/EHT	NA	NA	NA	NA	49	20	0	66	41	24	100	90	43
	FDR_HE_YSP_vs_HE_AGM	False discovery rate for the indicated comparison			Hlf	tf_chrom	TF	notCS		-2.28	2.44e-13	-2.59	9.23e-05	-0.33	0.814	UP in HEcHSC (logfc1.5)	UP in HEcLMP (logfc1.5)	0	NA	Published HE/EHT	NA	NA	NA	NA	3	37	91	12	32	85	1	8	30
	logFC_HE_YSA_vs_HE_AGM	differential gene expression: log2 fold change between HE_YSA (clusters YS_a1+a2) and HE_AGM (clusters AGM_c3+c4)			Ikzf2	tf_chrom	TF	notCS		-1.77	4.02e-07	-2.65	4.08e-07	-0.89	0.214	UP in HEcHSC (logfc1.5)	UP in HEcLMP (logfc1.5)	0	yes	Published HE/EHT	NA	NA	NA	NA	41	71	96	43	61	92	6	36	78
	FDR_HE_YSA_vs_HE_AGM	False discovery rate for the indicated comparison			Itga2b	NA	notTF	CS		1.09	0.00533	0.16	0.876	-0.94	0.277	0	0	0	NA	Published HE/EHT	NA	NA	NA	NA	29	27	87	24	32	47	73	58	54
	UP_in_HE_AGM_logfc_1.5_cutoff	Genes upregulated in HE_AGM versus HE_YSA and/or HE_YSP: log2fc > 1.5, FDR < 0.05, at least 50% of HE_AGM cells express the gene			Itgb3	NA	notTF	CS		-2.28	1.51e-11	-5.39	1.14e-32	-3.11	9.51e-10	UP in HEcHSC (logfc1.5)	UP in HEcLMP (logfc1.5)	0	NA	Published HE/EHT	NA	NA	NA	NA	41	76	100	34	47	69	16	20	29
	UP_in_HE_YSA_logfc_1.5_cutoff	Genes upregulated in HE_YSA versus HE_AGM and/or HE_YSP: log2fc > 1.5, FDR < 0.05, at least 50% of HE_YSA cells express the gene			Lyve1	NA	notTF	CS		5.97	4.57e-40	7.4	5.37e-23	1.42	0.253	0	0	UP in HEcEMP (logfc1.5)	NA	Published HE/EHT	NA	NA	NA	Up in HE_EMP	29	17	43	36	49	47	100	94	92
	UP_in_HE_YSP_logfc_1.5_cutoff	Genes upregulated in HE_YSP versus HE_YSA and/or HE_AGM: log2fc > 1.5, FDR < 0.05, at least 50% of HE_YSP cells express the gene			Myb	tf_chrom	TF	notCS		-0.61	0.192	-3.03	2.2e-07	-2.43	0.000104	UP in HEcHSC (logfc1.5)	0	0	yes	Published HE/EHT	NA	NA	NA	NA	3	56	100	2	16	87	1	17	75
	part of common HE-profile	Indicates if the gene is part of the common HE-profile shown in table 2			Mycn	tf_chrom	TF	notCS		-1.38	0.000235	-1.3	0.0428	0.07	0.957	0	0	0	yes	Published HE/EHT	NA	NA	NA	NA	26	76	100	40	77	97	27	59	95
	Published_as_HE_EHT_genes	genes previously associated with an HE identity in various context (mouse, human, zebrafish, intra and/or extra-embryonic hematopoiesis) references can be found in the "references" tab			Neurl3	NA	notTF	notCS		-0.18	0.736	-1.71	0.00125	-1.55	0.00642	UP in HEcHSC (logfc1.5)	0	0	yes	Published HE/EHT	NA	NA	NA	NA	42	90	100	60	60	91	16	73	85
	RNAsplicing_GO_0008380	differentially expressed RNA splicing genes			Notch2	NA	TF	CS		-0.27	0.384	-3.34	4.43e-13	-3.07	7.28e-11	UP in HEcHSC (logfc1.5)	0	0	NA	Published HE/EHT	NA	NA	NA	NA	22	78	100	22	43	50	23	33	50
	Chromatin Modifying Enzymes R-HSA-3247509 (Reactome)	Chromatin Modifying Enzymes upregulated in HE_AGM			Runx1	tf_chrom	TF	notCS		-1	0.00424	-2.3	3.25e-07	-1.31	0.00915	UP in HEcHSC (logfc1.5)	0	0	yes	Published HE/EHT	NA	NA	NA	NA	9	93	100	22	78	99	6	81	92
	Go cellular components chromatin_modifier hits HE_AGM	Go cellular components chromatin related ontology hits (up regulated in HE_AGM)			Sox17	tf_chrom	TF	notCS		-2.29	1.97e-06	-0.29	0.811	1.98	0.0407	0	UP in HEcLMP (logfc1.5)	0	yes	Published HE/EHT	NA	NA	NA	NA	98	80	13	98	90	44	74	64	12
	Cell marker hemato_hits_HE_YSP	Cell marker hematopoieis related ontology hits (up regulated in HE_YSP)			Sox7	tf_chrom	TF	notCS		-1.85	0.000101	-3.26	4.42e-07	-1.44	0.0773	UP in HEcHSC (logfc1.5)	UP in HEcLMP (logfc1.5)	0	yes	Published HE/EHT	NA	NA	NA	NA	99	98	83	100	93	42	64	71	25
	pct_detect_AGM_1	percent of cells in the indicated cluster that express the gene			Tal1	tf_chrom	TF	notCS		-0.49	0.247	-2.21	3.19e-05	-1.73	0.00286	UP in HEcHSC (logfc1.5)	0	0	NA	Published HE/EHT	NA	NA	NA	NA	58	71	91	38	59	79	33	46	71
	pct_detect_AGM_3	percent of cells in the indicated population that express the gene			Aebp2	tf_chrom	TF	notCS		-0.15	0.74	-1.9	0.000593	-1.76	0.00278	UP in HEcHSC (logfc1.5)	0	0	NA	NA	NA	R_HSA_3247509	NA	NA	33	80	87	41	48	66	45	50	64
	pct_detect_AGM_4	percent of cells in the indicated population that express the gene			Arid1a	tf_chrom	TF	notCS		-0.1	0.793	-1.4	9.11e-05	-1.33	0.000391	0	0	0	NA	NA	NA	R_HSA_3247509	NA	NA	97	100	96	90	95	96	89	93	95
	pct_detect_mix	percent of cells in the indicated population that express the gene			Arid1b	tf_chrom	TF	notCS		-0.06	0.903	-1.56	0.0102	-1.51	0.0217	UP in HEcHSC (logfc1.5)	0	0	NA	NA	NA	R_HSA_3247509	Up in HE_HSC	NA	56	73	78	43	40	57	38	39	60
	pct_detect_YS_a1	percent of cells in the indicated population that express the gene			Arid4b	tf_chrom	TF	notCS		-1.12	0.00183	-1.65	0.00213	-0.55	0.486	UP in HEcHSC (logfc1.5)	0	0	NA	NA	NA	R_HSA_3247509	Up in HE_HSC	NA	95	93	87	86	81	91	65	69	80
	pct_detect_YS_a2	percent of cells in the indicated population that express the gene			Arid5b	tf_chrom	TF	notCS		-1.3	0.00138	-1.82	0.00443	-0.53	0.595	UP in HEcHSC (logfc1.5)	0	0	yes	NA	NA	R_HSA_3247509	NA	NA	92	78	83	88	77	78	53	75	48
	pct_detect_YS_b1	percent of cells in the indicated population that express the gene			Ash1l	tf_chrom	TF	notCS		-0.49	0.232	1.78	0.00524	2.26	0.000348	0	UP in HEcLMP (logfc1.5)	UP in HEcEMP (logfc1.5)	NA	NA	NA	R_HSA_3247509	NA	NA	91	51	70	76	88	84	75	75	85
	pct_detect_YS_b2	percent of cells in the indicated population that express the gene			Ash2l	tf_chrom	TF	notCS		-0.83	0.0351	-2.08	6.65e-05	-1.27	0.0375	UP in HEcHSC (logfc1.5)	0	0	NA	NA	NA	R_HSA_3247509	NA	NA	72	93	96	64	78	88	50	65	78
	pct_detect_YS_b3	percent of cells in the indicated population that express the gene			Brd1	tf_chrom	notTF	notCS		-0.32	0.441	-1.47	0.00895	-1.16	0.0769	0	0	0	NA	NA	NA	R_HSA_3247509	NA	NA	69	88	78	69	67	72	56	61	66
					Ccnd1	tf_chrom	notTF	notCS		2.65	6.39e-16	3.03	1.17e-11	0.37	0.589	0	0	UP in HEcEMP (logfc1.5)	NA	NA	NA	R_HSA_3247509	NA	Up in HE_EMP	41	22	35	41	23	25	86	74	57
		Relevant literature for the genes catagorized as "Published_as_HE_EHT_genes"			Chd3	tf_chrom	notTF	notCS		-1.96	2.13e-10	-2.89	1.26e-06	-0.95	0.303	UP in HEcHSC (logfc1.5)	UP in HEcLMP (logfc1.5)	0	NA	NA	NA	R_HSA_3247509	NA	NA	94	78	74	78	65	54	12	32	10
		Ogawa, M. et al. Expression of alpha4-integrin defines the earliest precursor of hematopoietic cell lineage diverged from endothelial cells. Blood 93, 1168-1177 (1999).			Dnmt3a	tf_chrom	TF	notCS		-1.44	7.56e-09	-1.22	0.00449	0.21	0.773	0	0	0	NA	NA	NA	R_HSA_3247509	NA	NA	99	100	100	95	99	97	78	84	100
		Kumano, K. et al. Notch1 but not Notch2 is essential for generating hematopoietic stem cells from endothelial cells. Immunity 18, 699-711 (2003).			Eed	tf_chrom	TF	notCS		0.42	0.336	-1.2	0.0558	-1.63	0.0099	UP in HEcHSC (logfc1.5)	0	0	NA	NA	NA	R_HSA_3247509	NA	NA	47	73	91	38	54	59	50	61	68
		Goldie, L.C., Lucitti, J.L., Dickinson, M.E. & Hirschi, K.K. Cell signaling directing the formation and function of hemogenic endothelium during murine embryogenesis. Blood 112, 3194-3204 (2008).			Ezh2	tf_chrom	TF	notCS		-0.4	0.377	-1.98	0.000161	-1.6	0.00533	UP in HEcHSC (logfc1.5)	0	0	NA	NA	NA	R_HSA_3247509	NA	NA	70	90	100	57	74	79	52	60	82
		Yokomizo, T. & Dzierzak, E. Three-dimensional cartography of hematopoietic clusters in the vasculature of whole mouse embryos. Development 137, 3651-3661 (2010).			Hdac1	tf_chrom	TF	notCS		-0.33	0.185	0.85	0.0619	1.16	0.0114	0	0	0	NA	NA	NA	R_HSA_3247509	NA	NA	97	98	100	98	98	99	91	95	98
		Choi, K.D. et al. Identification of the hemogenic endothelial progenitor and its direct precursor in human pluripotent stem cell differentiation cultures. Cell Rep 2, 553-567 (2012).			Jade1	NA	notTF	notCS		-0.28	0.494	-1.42	0.0245	-1.16	0.119	0	0	0	NA	NA	NA	R_HSA_3247509	NA	NA	32	51	61	34	42	39	26	32	41
		Van Handel, B. et al. Scl represses cardiomyogenesis in prospective hemogenic endothelium and endocardium. Cell 150, 590-605 (2012).			Kansl2	tf_chrom	notTF	notCS		-0.6	0.109	-1.82	4.83e-05	-1.24	0.013	UP in HEcHSC (logfc1.5)	0	0	NA	NA	NA	R_HSA_3247509	NA	NA	93	95	100	72	90	92	65	74	92
		Clarke, R.L. et al. The expression of Sox17 identifies and regulates haemogenic endothelium. Nat Cell Biol 15, 502-510 (2013).			Kat6b	tf_chrom	notTF	notCS		-0.76	0.0256	-1.81	0.00173	-1.06	0.154	UP in HEcHSC (logfc1.5)	0	0	NA	NA	NA	R_HSA_3247509	NA	NA	66	61	65	57	48	52	23	42	35
		de Pater, E. et al. Gata2 is required for HSC generation and survival. J Exp Med 210, 2843-2850 (2013).			Kdm1a	tf_chrom	notTF	notCS		-0.3	0.498	-1.57	0.00184	-1.29	0.0215	UP in HEcHSC (logfc1.5)	0	0	NA	NA	NA	R_HSA_3247509	NA	NA	79	95	96	71	84	87	62	73	86
		Lie-A-Ling, M. et al. RUNX1 positively regulates a cell adhesion and migration program in murine hemogenic endothelium prior to blood emergence. Blood 124, e11-20 (2014).			Kdm2b	tf_chrom	notTF	notCS		-1.17	0.00188	-1	0.147	0.16	0.897	0	0	0	NA	NA	NA	R_HSA_3247509	NA	NA	75	66	96	53	71	84	45	54	67
		Bos, F.L., Hawkins, J.S. & Zovein, A.C. Single-cell resolution of morphological changes in hemogenic endothelium. Development 142, 2719-2724 (2015).			Kdm5b	tf_chrom	TF	notCS		-1.39	6.3e-05	-0.09	0.925	1.29	0.0749	0	0	0	NA	NA	NA	R_HSA_3247509	NA	NA	95	71	83	98	86	90	60	67	85
		Lizama, C.O. et al. Repression of arterial genes in hemogenic endothelium is sufficient for haematopoietic fate acquisition. Nat Commun 6, 7739 (2015).			Kdm6b	tf_chrom	notTF	notCS		-1.08	5.75e-05	-3.19	2.52e-20	-2.13	2.25e-09	UP in HEcHSC (logfc1.5)	0	0	NA	NA	NA	R_HSA_3247509	NA	NA	96	100	96	98	95	90	58	83	80
		Solaimani Kartalaei, P. et al. Whole-transcriptome analysis of endothelial to hematopoietic stem cell transition reveals a requirement for Gpr56 in HSC generation. J Exp Med 212, 93-106 (2015).			Kmt2b	tf_chrom	notTF	notCS		-0.27	0.546	-1.8	0.00214	-1.54	0.0186	UP in HEcHSC (logfc1.5)	0	0	NA	NA	NA	R_HSA_3247509	NA	NA	62	76	83	43	54	59	42	41	59
		Huang, K. et al. Generation and Analysis of GATA2(w/eGFP) Human ESCs Reveal ITGB3/CD61 as a Reliable Marker for Defining Hemogenic Endothelial Cells during Hematopoiesis. Stem Cell Reports 7, 854-868 (2016).			Kmt2d	tf_chrom	notTF	notCS		-0.08	0.82	-1.66	1.09e-07	-1.59	6.44e-07	UP in HEcHSC (logfc1.5)	0	0	NA	NA	NA	R_HSA_3247509	NA	NA	100	100	100	98	94	95	94	96	97
		Lilly, A.J. et al. Interplay between SOX7 and RUNX1 regulates hemogenic endothelial fate in the yolk sac. Development 143, 4341-4351 (2016).			Kmt5a	NA	notTF	notCS		1.03	0.00417	-0.48	0.507	-1.53	0.0145	UP in HEcHSC (logfc1.5)	0	0	NA	NA	NA	R_HSA_3247509	NA	NA	47	83	91	29	63	67	59	68	85
		Thambyrajah, R. et al. GFI1 proteins orchestrate the emergence of haematopoietic stem cells through recruitment of LSD1. Nat Cell Biol 18, 21-32 (2016).			Mbd3	tf_chrom	TF	notCS		-0.09	0.851	-1.73	6.9e-05	-1.65	0.000242	UP in HEcHSC (logfc1.5)	0	0	NA	NA	NA	R_HSA_3247509	NA	NA	80	100	100	78	87	86	77	78	92
		Angelos, M.G., Abrahante, J.E., Blum, R.H. & Kaufman, D.S. Single Cell Resolution of Human Hematoendothelial Cells Defines Transcriptional Signatures of Hemogenic Endothelium. Stem Cells 36, 206-217 (2018).			Msl1	tf_chrom	notTF	notCS		-0.29	0.533	-1.5	0.00777	-1.23	0.0563	UP in HEcHSC (logfc1.5)	0	0	NA	NA	NA	R_HSA_3247509	NA	NA	79	80	91	69	71	74	57	64	76
		Kang, H. et al. GATA2 Is Dispensable for Specification of Hemogenic Endothelium but Promotes Endothelial-to-Hematopoietic Transition. Stem Cell Reports 11, 197-211 (2018).			Mta1	tf_chrom	TF	notCS		0.14	0.735	-1.64	0.000415	-1.8	0.000148	UP in HEcHSC (logfc1.5)	0	0	NA	NA	NA	R_HSA_3247509	NA	NA	64	93	91	64	73	74	49	68	86
		Yokomizo, T. et al. Hlf marks the developmental pathway for hematopoietic stem cells but not for erythro-myeloid progenitors. J Exp Med 216, 1599-1614 (2019).			Mta3	tf_chrom	TF	notCS		-0.08	0.884	-1.47	0.0188	-1.41	0.0429	0	0	0	NA	NA	NA	R_HSA_3247509	NA	NA	59	73	87	55	52	61	35	49	63
		Hou, S. et al. Embryonic endothelial evolution towards first hematopoietic stem cells revealed by single-cell transcriptomic and functional analyses. Cell Res 30, 376-392 (2020).			Nfkb1	tf_chrom	TF	notCS		0.75	0.0566	1.54	0.0183	0.78	0.388	0	0	UP in HEcEMP (logfc1.5)	NA	NA	NA	R_HSA_3247509	NA	NA	78	76	70	78	69	86	77	83	88
		Kwon, H.B. et al. The Orphan G-Protein Coupled Receptor 182 Is a Negative Regulator of Definitive Hematopoiesis through Leukotriene B4 Signaling. ACS Pharmacol Transl Sci 3, 676-689 (2020).			Pbrm1	tf_chrom	TF	notCS		-0.27	0.457	-1.45	0.000558	-1.19	0.00971	0	0	0	NA	NA	NA	R_HSA_3247509	NA	NA	92	95	96	81	91	94	86	91	92
		Laruy, B., Garcia-Gonzalez, I., Casquero-Garcia, V. & Benedito, R. Endothelial-to-hematopoietic transition is induced by Notch glycosylation and upregulation of Mycn. bioRxiv, 2020.2009.2013.295238 (2020).			Phf2	tf_chrom	TF	notCS		0.14	0.689	-1.73	0.000963	-1.88	0.000338	UP in HEcHSC (logfc1.5)	0	0	NA	NA	NA	R_HSA_3247509	NA	NA	43	59	87	34	43	41	40	47	52
		Oatley, M. et al. Single-cell transcriptomics identifies CD44 as a marker and regulator of endothelial to haematopoietic transition. Nat Commun 11, 586 (2020).			Rcor1	tf_chrom	TF	notCS		-0.87	0.0284	-1.5	0.0117	-0.65	0.433	UP in HEcHSC (logfc1.5)	0	0	NA	NA	NA	R_HSA_3247509	NA	NA	85	88	91	83	79	83	56	77	61
		Mahony, C.B. et al. Hapln1b, a central organizer of the ECM, modulates kit signaling to control developmental hematopoiesis in zebrafish. Blood Adv 5, 4935-4948 (2021).			Sap30	tf_chrom	TF	notCS		-0.54	0.122	-1.65	0.00509	-1.13	0.116	UP in HEcHSC (logfc1.5)	0	0	NA	NA	NA	R_HSA_3247509	Up in HE_HSC	NA	55	63	65	47	40	46	27	41	33
		Sugden, W.W. & North, T.E. Making Blood from the Vessel: Extrinsic and Environmental Cues Guiding the Endothelial-to-Hematopoietic Transition. Life (Basel) 11 (2021).			Sap30l	tf_chrom	notTF	notCS		0.19	0.547	-1.34	0.0212	-1.56	0.00869	UP in HEcHSC (logfc1.5)	0	0	NA	NA	NA	R_HSA_3247509	Up in HE_HSC	NA	44	54	48	29	29	25	26	29	35
		Weinreb, J.T. et al. Excessive R-loops trigger an inflammatory cascade leading to increased HSPC production. Dev Cell 56, 627-640 e625 (2021).			Setd1a	tf_chrom	notTF	notCS		0.15	0.745	-1.13	0.0559	-1.3	0.0405	0	0	0	NA	NA	NA	R_HSA_3247509	NA	NA	58	71	87	53	50	65	47	57	68
		Ceccacci, E. et al. A Refined Single Cell Landscape of Haematopoiesis in the Mouse Foetal Liver. J Dev Biol 11 (2023).			Setd7	tf_chrom	notTF	notCS		-0.79	0.0283	-1.69	0.00344	-0.92	0.225	UP in HEcHSC (logfc1.5)	0	0	NA	NA	NA	R_HSA_3247509	NA	NA	47	63	78	48	59	67	38	47	52
		Ning, X. et al. Divergent expression of Neurl3 from hemogenic endothelial cells to hematopoietic stem progenitor cells during development. J Genet Genomics 50, 661-675 (2023).			Setdb1	tf_chrom	notTF	notCS		0.42	0.353	-1.04	0.105	-1.48	0.024	0	0	0	NA	NA	NA	R_HSA_3247509	NA	NA	64	93	78	57	58	77	66	67	78
					Smarca2	tf_chrom	TF	notCS		-1.84	7.12e-08	-1.27	0.0582	0.56	0.589	0	UP in HEcLMP (logfc1.5)	0	NA	NA	NA	R_HSA_3247509	NA	NA	72	63	57	72	62	59	35	43	23
					Smarcc1	tf_chrom	TF	notCS		-0.83	0.00243	-1.88	1.73e-07	-1.07	0.00831	UP in HEcHSC (logfc1.5)	0	0	NA	NA	NA	R_HSA_3247509	Up in HE_HSC	NA	94	100	100	90	96	97	79	88	93
					Smarcc2	tf_chrom	TF	notCS		-0.31	0.452	-1.35	0.0104	-1.06	0.0854	0	0	0	NA	NA	NA	R_HSA_3247509	NA	NA	90	85	96	86	81	79	67	80	73
					Smarcd1	tf_chrom	TF	notCS		-0.44	0.126	-1.73	1.32e-06	-1.31	0.000705	UP in HEcHSC (logfc1.5)	0	0	NA	NA	NA	R_HSA_3247509	Up in HE_HSC	NA	97	98	100	93	87	93	75	86	86
					Smarcd2	tf_chrom	TF	notCS		0.35	0.449	-1.55	0.00712	-1.91	0.000936	UP in HEcHSC (logfc1.5)	0	0	NA	NA	NA	R_HSA_3247509	Up in HE_HSC	NA	58	95	96	50	56	65	55	64	72
					Smyd2	tf_chrom	notTF	notCS		0.58	0.137	2.18	0.000692	1.58	0.037	0	UP in HEcLMP (logfc1.5)	UP in HEcEMP (logfc1.5)	NA	NA	NA	R_HSA_3247509	NA	NA	53	61	87	62	77	89	67	83	91
					Smyd3	tf_chrom	notTF	notCS		-1.13	0.00149	-1.05	0.115	0.06	0.96	0	0	0	NA	NA	NA	R_HSA_3247509	NA	NA	44	49	65	43	57	54	18	33	40
					Suds3	tf_chrom	notTF	notCS		-0.26	0.522	-2.35	4.13e-06	-2.1	8.37e-05	UP in HEcHSC (logfc1.5)	0	0	NA	NA	NA	R_HSA_3247509	Up in HE_HSC	NA	55	73	96	45	50	58	44	44	60
					Suv39h2	tf_chrom	notTF	notCS		-0.05	0.926	-2.01	0.0012	-1.98	0.00224	UP in HEcHSC (logfc1.5)	0	0	NA	NA	NA	R_HSA_3247509	NA	NA	10	61	83	9	32	43	19	25	48
					Suz12	tf_chrom	notTF	notCS		-0.46	0.22	-1.82	0.000331	-1.38	0.0169	UP in HEcHSC (logfc1.5)	0	0	NA	NA	NA	R_HSA_3247509	Up in HE_HSC	NA	57	80	91	62	72	72	55	53	76
					1110051M20Rik	NA	notTF	notCS		-0.84	0.0128	-2.33	1.34e-05	-1.5	0.0182	UP in HEcHSC (logfc1.5)	0	0	NA	NA	NA	NA	NA	NA	66	66	87	62	55	62	28	45	54
					1190007I07Rik	NA	notTF	notCS		0.11	0.793	-1.59	0.00159	-1.72	0.000868	UP in HEcHSC (logfc1.5)	0	0	NA	NA	NA	NA	NA	NA	43	73	96	47	50	79	21	50	85
					1500011B03Rik	NA	notTF	notCS		-0.87	0.0122	-1.31	0.0144	-0.46	0.563	0	0	0	NA	NA	NA	NA	NA	NA	79	80	96	74	85	89	45	76	82
					1810013L24Rik	NA	notTF	notCS		0.2	0.581	-1.07	0.0804	-1.28	0.0462	0	0	0	NA	NA	NA	NA	NA	NA	48	54	48	45	33	34	36	38	36
					1810026B05Rik	NA	notTF	notCS		-0.7	0.02	-2.42	7.98e-07	-1.73	0.00158	UP in HEcHSC (logfc1.5)	0	0	NA	NA	NA	NA	NA	NA	59	80	78	50	58	59	42	45	45
					1810037I17Rik	NA	notTF	notCS		0.11	0.667	-1.03	0.000203	-1.16	4.01e-05	0	0	0	NA	NA	NA	NA	NA	NA	96	100	100	93	97	96	91	99	98
					2210016F16Rik	NA	notTF	notCS		1.17	0.00295	1.24	0.0755	0.05	0.971	0	0	0	NA	NA	NA	NA	NA	NA	45	54	70	57	53	60	44	78	68
					2410002F23Rik	NA	notTF	notCS		-1.16	0.00203	-1.7	0.00266	-0.56	0.495	UP in HEcHSC (logfc1.5)	0	0	NA	NA	NA	NA	NA	NA	87	88	100	86	87	89	54	69	85
					2410006H16Rik	NA	notTF	notCS		-0.55	0.055	-1.17	0.00585	-0.63	0.243	0	0	0	NA	NA	NA	NA	NA	NA	78	93	100	78	93	99	65	85	93
					2610203C22Rik	NA	notTF	notCS		2.19	2.04e-15	2.37	3.28e-12	0.16	0.758	0	0	UP in HEcEMP (logfc1.5)	NA	NA	NA	NA	NA	NA	11	15	4	14	8	17	52	67	47
					2610507B11Rik	NA	notTF	notCS		0.19	0.593	1.27	0.0168	1.06	0.0844	0	0	0	NA	NA	NA	NA	NA	NA	93	85	100	88	95	96	84	97	96
					2700038G22Rik	NA	notTF	notCS		-0.24	0.586	0.9	0.0595	1.12	0.0238	0	0	0	NA	NA	NA	NA	NA	NA	34	46	39	40	51	71	29	45	64
					2700081O15Rik	NA	notTF	notCS		-0.08	0.872	-1.35	0.0284	-1.29	0.0619	0	0	0	NA	NA	NA	NA	NA	NA	66	76	74	59	47	54	54	54	41
					2810004N23Rik	NA	notTF	notCS		-0.33	0.346	-1.28	0.00251	-0.97	0.0447	0	0	0	NA	NA	NA	NA	NA	NA	81	98	100	69	91	96	70	85	91
					4632427E13Rik	NA	notTF	notCS		-0.39	0.429	1.52	0.00946	1.89	0.00125	0	UP in HEcLMP (logfc1.5)	UP in HEcEMP (logfc1.5)	NA	NA	NA	NA	NA	NA	64	29	35	48	62	72	47	57	61
					4833420G17Rik	NA	notTF	notCS		-1.29	0.000533	-0.42	0.617	0.85	0.314	0	0	0	NA	NA	NA	NA	NA	NA	92	73	70	74	78	84	43	59	68
					4932438A13Rik	NA	notTF	notCS		1.35	0.000102	1.86	0.00198	0.49	0.618	0	0	UP in HEcEMP (logfc1.5)	NA	NA	NA	NA	NA	NA	77	59	74	78	64	81	83	88	89
					4933415A04Rik	NA	notTF	notCS		-0.97	9.22e-06	-1.48	0.00343	-0.52	0.512	0	0	0	NA	NA	NA	NA	NA	NA	55	59	52	66	46	36	38	23	16
					8030462N17Rik	NA	notTF	notCS		-0.24	0.462	-2.65	6.11e-09	-2.42	2.98e-07	UP in HEcHSC (logfc1.5)	0	0	NA	NA	NA	NA	NA	NA	38	85	100	41	48	58	36	45	58
					9530068E07Rik	NA	notTF	notCS		-1.23	0.000174	-0.78	0.216	0.43	0.616	0	0	0	NA	NA	NA	NA	NA	NA	97	88	96	93	95	92	78	78	79
					9930021J03Rik	NA	notTF	notCS		-0.2	0.636	-1.38	0.0363	-1.19	0.116	0	0	0	NA	NA	NA	NA	NA	NA	43	61	65	47	39	41	36	39	37
					AA465934	NA	notTF	notCS		-0.55	0.118	-1.4	0.00885	-0.86	0.199	0	0	0	NA	NA	NA	NA	NA	NA	73	83	78	57	69	62	40	49	66
					Aamp	NA	notTF	notCS		-0.06	0.864	1.1	0.0225	1.14	0.0298	0	0	0	NA	NA	NA	NA	NA	NA	97	93	100	97	94	100	89	95	97
					Aar2	NA	notTF	notCS		-0.55	0.254	1.05	0.158	1.59	0.0343	0	UP in HEcLMP (logfc1.5)	0	NA	NA	GO_0008380_RNAsplicing	NA	NA	NA	69	51	57	53	63	70	48	55	66
					Abca2	NA	notTF	notCS		-0.27	0.391	-1.64	0.00921	-1.39	0.0523	UP in HEcHSC (logfc1.5)	0	0	NA	NA	NA	NA	NA	NA	13	51	57	12	10	34	3	8	37
					Abhd16a	NA	notTF	notCS		0.49	0.291	1.76	0.00844	1.25	0.123	0	0	UP in HEcEMP (logfc1.5)	NA	NA	NA	NA	NA	NA	71	54	61	86	70	71	69	74	73
					Abhd17a	NA	notTF	notCS	Sec	-0.23	0.622	-2.18	8.81e-07	-1.97	1.8e-05	UP in HEcHSC (logfc1.5)	0	0	NA	NA	NA	NA	NA	NA	94	100	100	95	87	78	72	84	77
					Abhd17c	NA	notTF	notCS	Sec	0.2	0.663	-2.24	6.62e-05	-2.46	1.18e-05	UP in HEcHSC (logfc1.5)	0	0	NA	NA	NA	NA	NA	NA	49	83	87	48	38	54	22	43	62
					Abhd2	NA	notTF	notCS		-0.63	0.028	-2.54	5.52e-09	-1.92	4.55e-05	UP in HEcHSC (logfc1.5)	0	0	NA	NA	NA	NA	NA	NA	83	95	100	83	76	57	59	60	55
					Abi2	NA	notTF	notCS		1.46	1.04e-05	0.88	0.178	-0.59	0.484	0	0	0	NA	NA	NA	NA	NA	NA	66	63	52	69	56	55	62	82	75
					Ablim1	NA	notTF	notCS		-1.84	2.58e-05	-1.94	0.0119	-0.11	0.944	UP in HEcHSC (logfc1.5)	UP in HEcLMP (logfc1.5)	0	yes	NA	NA	NA	NA	NA	98	83	70	97	90	53	91	66	23
					AC160336.1	NA	notTF	notCS		-0.2	0.324	-1.4	7.27e-05	-1.21	0.00131	0	0	0	NA	NA	NA	NA	NA	NA	39	83	87	33	61	53	44	57	59
					Acaa2	NA	notTF	notCS		1.03	0.0033	2.05	0.00183	1.01	0.264	0	0	UP in HEcEMP (logfc1.5)	NA	NA	NA	NA	NA	NA	78	66	83	83	77	86	72	88	96
					Acaca	NA	notTF	notCS		-0.08	0.889	-1.53	0.013	-1.47	0.0308	UP in HEcHSC (logfc1.5)	0	0	NA	NA	NA	NA	NA	NA	46	61	96	40	50	72	25	51	70
					Acadl	NA	notTF	notCS		1.08	0.00189	2.26	0.00021	1.16	0.145	0	0	UP in HEcEMP (logfc1.5)	NA	NA	NA	NA	NA	NA	84	76	87	79	79	72	64	95	83
					Acadvl	NA	notTF	notCS		0.1	0.86	2.09	0.000282	1.97	0.00116	0	UP in HEcLMP (logfc1.5)	UP in HEcEMP (logfc1.5)	NA	NA	NA	NA	NA	NA	64	41	35	59	57	69	36	65	73
					Acd	NA	notTF	notCS		0.32	0.468	1.79	0.00347	1.46	0.0382	0	0	UP in HEcEMP (logfc1.5)	NA	NA	NA	NA	NA	NA	78	56	87	72	78	80	57	82	83
					Acer3	NA	notTF	notCS		0.4	0.341	1.45	0.00826	1.03	0.116	0	0	0	NA	NA	NA	NA	NA	NA	42	44	57	41	62	74	68	72	73
					Acin1	NA	notTF	notCS		0.14	0.69	-1.01	0.014	-1.17	0.00632	0	0	0	NA	NA	GO_0008380_RNAsplicing	NA	NA	NA	89	100	100	86	90	95	84	90	93
					Aco2	NA	notTF	notCS		-0.16	0.674	1.54	0.00956	1.68	0.00745	0	UP in HEcLMP (logfc1.5)	UP in HEcEMP (logfc1.5)	NA	NA	NA	NA	NA	NA	92	93	96	88	96	96	85	94	95
					Acot2	NA	notTF	notCS		-0.24	0.532	-3.09	1.4e-10	-2.86	6.82e-09	UP in HEcHSC (logfc1.5)	0	0	NA	NA	NA	NA	NA	NA	33	73	100	24	41	59	23	39	61
					Acot8	NA	notTF	notCS		0.6	0.13	1.25	0.022	0.63	0.382	0	0	0	NA	NA	NA	NA	NA	NA	45	15	52	41	51	46	39	59	57
					Acox1	NA	notTF	notCS		-0.26	0.611	-1.65	0.00841	-1.41	0.0477	UP in HEcHSC (logfc1.5)	0	0	NA	NA	NA	NA	NA	NA	73	78	83	66	62	58	48	60	54
					Acsl4	NA	notTF	notCS		-0.27	0.466	-1.6	0.00215	-1.34	0.0228	UP in HEcHSC (logfc1.5)	0	0	NA	NA	NA	NA	NA	NA	47	71	87	47	56	65	37	46	58
					Acta2	NA	notTF	notCS		-3.41	8.83e-21	-2.73	0.000191	0.67	0.594	UP in HEcHSC (logfc1.5)	UP in HEcLMP (logfc1.5)	0	NA	NA	NA	NA	NA	NA	52	46	65	45	60	59	28	30	30
					Actb	tf_chrom	notTF	notCS		0.2	0.0557	1.18	1.72e-08	0.96	1.47e-05	0	0	0	NA	NA	NA	NA	NA	NA	100	100	100	100	100	100	100	100	100
					Actg1	NA	notTF	notCS		0.02	0.91	1.11	3.62e-06	1.08	1.34e-05	0	0	0	NA	NA	NA	NA	NA	NA	100	100	100	100	100	100	100	100	100
					Actn1	tf_chrom	notTF	notCS		-0.88	3.74e-05	-2.89	2.1e-12	-2.02	8.41e-06	UP in HEcHSC (logfc1.5)	0	0	NA	NA	NA	NA	NA	NA	64	83	96	66	65	50	74	46	34
					Actr2	NA	notTF	notCS		0.28	0.261	-1.55	4.39e-09	-1.85	4.09e-12	UP in HEcHSC (logfc1.5)	0	0	NA	NA	NA	NA	NA	NA	95	100	100	93	95	99	99	96	97
					Acvr2b	NA	notTF	CS		-1.15	5.89e-05	-2	0.000605	-0.86	0.3	UP in HEcHSC (logfc1.5)	0	0	NA	NA	NA	NA	NA	NA	56	61	70	38	41	41	22	15	30
					Acvrl1	NA	notTF	notCS		-1.13	0.0306	-0.22	0.857	0.9	0.444	0	0	0	yes	NA	NA	NA	NA	NA	97	76	48	95	85	41	94	71	25
					Acy3	NA	notTF	notCS		1.33	7.93e-05	1.76	0.00014	0.42	0.528	0	0	UP in HEcEMP (logfc1.5)	NA	NA	NA	NA	NA	Up in HE_EMP	26	12	22	33	18	32	42	48	53
					Adam10	NA	notTF	CS		-0.26	0.36	-1.95	1.74e-12	-1.71	9.19e-10	UP in HEcHSC (logfc1.5)	0	0	NA	NA	NA	NA	NA	NA	99	100	100	97	97	98	87	98	98
					Adam12	NA	notTF	CS		1.22	0.00277	0.54	0.569	-0.7	0.493	0	0	0	NA	NA	NA	NA	NA	NA	80	56	39	62	45	22	94	66	46
					Adcy6	NA	notTF	notCS		-0.6	0.0657	-1.4	0.0298	-0.82	0.344	0	0	0	NA	NA	NA	NA	NA	NA	54	63	43	31	45	31	31	33	23
					Adcy7	NA	notTF	notCS		1.58	9.67e-06	2.59	3.34e-11	1	0.0143	0	0	UP in HEcEMP (logfc1.5)	NA	NA	NA	NA	NA	Up in HE_EMP	7	7	13	3	11	41	4	46	65
					Add3	NA	notTF	notCS		0.74	0.102	1.92	0.00517	1.16	0.182	0	0	UP in HEcEMP (logfc1.5)	NA	NA	NA	NA	NA	NA	70	56	70	67	68	69	97	83	70
					Adgra2	NA	notTF	CS		0.52	0.194	-1.46	0.0113	-1.99	0.000396	UP in HEcHSC (logfc1.5)	0	0	yes	NA	NA	NA	NA	NA	87	85	87	69	63	53	79	78	62
					Adgra3	NA	notTF	CS		-1.29	0.00104	-1.66	0.0143	-0.38	0.745	UP in HEcHSC (logfc1.5)	0	0	NA	NA	NA	NA	NA	NA	61	73	78	52	68	53	20	34	45
					Adgrf5	NA	notTF	notCS		-1.58	0.00107	-3.05	5.32e-07	-1.48	0.0396	UP in HEcHSC (logfc1.5)	UP in HEcLMP (logfc1.5)	0	yes	NA	NA	NA	NA	NA	99	93	87	93	90	69	96	80	45
					Adgrl1	NA	notTF	CS		-0.55	0.146	-2.56	1.24e-06	-2.02	0.000459	UP in HEcHSC (logfc1.5)	0	0	NA	NA	NA	NA	NA	NA	88	83	87	60	54	65	37	53	43
					Adgrl4	NA	notTF	notCS		1.63	6.82e-08	4.8	6.13e-14	3.14	1e-05	0	UP in HEcLMP (logfc1.5)	UP in HEcEMP (logfc1.5)	NA	NA	NA	NA	NA	NA	93	59	65	91	94	78	70	95	96
					Adipor2	NA	notTF	notCS		-1.21	0.000478	-0.98	0.118	0.21	0.849	0	0	0	NA	NA	NA	NA	NA	NA	93	80	100	86	87	91	55	77	79
					Adk	NA	notTF	notCS		-1.18	0.000337	-0.16	0.854	1.01	0.158	0	0	0	NA	NA	NA	NA	NA	NA	71	68	96	64	86	93	69	74	88
					Adnp	tf_chrom	TF	notCS		-0.52	0.239	-1.76	0.00266	-1.26	0.0695	UP in HEcHSC (logfc1.5)	0	0	NA	NA	NA	NA	NA	NA	81	83	87	76	72	72	53	57	73
					Afdn	NA	notTF	notCS		-1.21	0.00047	-2.78	1.36e-06	-1.58	0.0269	UP in HEcHSC (logfc1.5)	0	0	NA	NA	NA	NA	NA	NA	98	85	83	95	72	38	77	51	11
					Ago2	NA	notTF	notCS		-0.69	0.0241	-1.56	0.000131	-0.88	0.0695	UP in HEcHSC (logfc1.5)	0	0	NA	NA	NA	NA	NA	NA	95	100	100	91	94	97	90	92	90
					Agps	NA	notTF	notCS		0.65	0.101	-0.74	0.248	-1.4	0.0229	0	0	0	NA	NA	NA	NA	NA	NA	66	80	91	57	67	75	54	74	83
					Agrn	NA	notTF	notCS		-2.59	2.87e-09	-4.76	4.96e-17	-2.19	0.000868	UP in HEcHSC (logfc1.5)	UP in HEcLMP (logfc1.5)	0	NA	NA	NA	NA	NA	NA	100	93	91	97	84	60	41	49	27
					Ahctf1	NA	TF	notCS		-0.77	0.0312	-2.04	5.74e-06	-1.29	0.0103	UP in HEcHSC (logfc1.5)	0	0	NA	NA	NA	NA	NA	NA	84	95	100	78	88	91	78	74	86
					Ahcy	NA	notTF	notCS		-0.14	0.748	1.14	0.0515	1.26	0.0455	0	0	0	NA	NA	NA	NA	NA	NA	69	83	91	52	85	96	59	79	93
					Ahcyl1	NA	notTF	notCS		-0.85	0.0267	-1.83	0.000605	-1	0.13	UP in HEcHSC (logfc1.5)	0	0	NA	NA	NA	NA	NA	NA	65	83	96	79	77	87	48	64	87
					AI413582	NA	notTF	notCS		1.21	0.000197	0.71	0.303	-0.51	0.546	0	0	0	NA	NA	NA	NA	NA	NA	23	32	43	34	28	36	33	54	55
					AI837181	NA	notTF	notCS		-0.27	0.541	-1.95	0.000962	-1.7	0.00902	UP in HEcHSC (logfc1.5)	0	0	NA	NA	NA	NA	NA	NA	44	76	78	55	49	44	39	45	43
					Aida	NA	notTF	notCS		0.63	0.0931	-0.76	0.262	-1.4	0.0307	0	0	0	NA	NA	NA	NA	NA	NA	69	73	65	50	58	50	64	55	74
					Aif1l	NA	notTF	notCS		-2.48	7.4e-17	-2.44	6.5e-05	0.03	0.984	UP in HEcHSC (logfc1.5)	0	0	NA	NA	NA	NA	NA	NA	57	49	52	31	56	43	4	6	10
					Aimp2	NA	notTF	notCS		-0.05	0.912	1.31	0.028	1.34	0.0403	0	0	0	NA	NA	NA	NA	NA	NA	69	78	91	76	88	95	62	90	93
					Ak1	NA	notTF	notCS		-0.93	0.000759	-1.61	0.00843	-0.69	0.446	UP in HEcHSC (logfc1.5)	0	0	NA	NA	NA	NA	NA	NA	56	51	52	36	35	31	6	15	15
					Akap12	NA	notTF	notCS		0.95	0.0395	1.68	0.0132	0.72	0.455	0	0	UP in HEcEMP (logfc1.5)	NA	NA	NA	NA	NA	NA	77	54	30	69	67	27	93	76	51
					Akap5	NA	notTF	notCS		-1.17	3.02e-06	-1.68	0.00373	-0.52	0.578	UP in HEcHSC (logfc1.5)	0	0	NA	NA	NA	NA	NA	NA	24	61	74	33	41	34	14	6	29
					Akap8	NA	notTF	notCS		0.11	0.826	-1.07	0.0494	-1.2	0.0417	0	0	0	NA	NA	NA	NA	NA	NA	92	90	100	74	80	90	67	81	87
					Akap9	NA	notTF	notCS		-0.42	0.263	-1.05	0.0394	-0.65	0.318	0	0	0	NA	NA	NA	NA	NA	NA	95	95	91	95	91	94	74	79	92
					Akirin2	tf_chrom	notTF	notCS		-0.27	0.509	-1.65	0.00138	-1.39	0.0152	UP in HEcHSC (logfc1.5)	0	0	NA	NA	NA	NA	NA	NA	80	73	87	74	70	70	65	60	75
					Alas1	NA	notTF	notCS		-0.29	0.572	1.86	0.000805	2.14	0.000134	0	UP in HEcLMP (logfc1.5)	UP in HEcEMP (logfc1.5)	NA	NA	NA	NA	NA	NA	69	49	35	71	64	66	55	60	64
					Aldh9a1	NA	notTF	notCS		2.03	8.93e-08	1.64	0.0205	-0.41	0.735	0	0	UP in HEcEMP (logfc1.5)	NA	NA	NA	NA	NA	NA	30	39	70	33	40	56	60	70	82
					Alg10b	NA	notTF	notCS		-0.31	0.495	-1.45	0.0125	-1.16	0.0871	0	0	0	NA	NA	NA	NA	NA	NA	81	80	87	74	76	68	67	59	78
					Alkbh5	NA	notTF	notCS		0.12	0.774	-1.84	5.2e-06	-1.97	1.41e-06	UP in HEcHSC (logfc1.5)	0	0	NA	NA	NA	NA	NA	NA	89	100	96	78	86	88	85	85	95
					Alyref	NA	notTF	notCS		0.19	0.649	-1.67	0.000224	-1.88	3.96e-05	UP in HEcHSC (logfc1.5)	0	0	NA	NA	GO_0008380_RNAsplicing	NA	NA	NA	63	88	100	64	70	88	69	79	85
					Amd1	NA	notTF	notCS		-1.08	0.000287	-0.81	0.149	0.25	0.776	0	0	0	NA	NA	NA	NA	NA	NA	82	90	96	79	87	96	60	71	89
					Ammecr1	NA	notTF	notCS		-0.35	0.216	-2.01	0.000104	-1.67	0.0029	UP in HEcHSC (logfc1.5)	0	0	NA	NA	NA	NA	NA	NA	62	73	61	59	42	35	26	33	42
					Amt	NA	notTF	notCS		-1.54	3.82e-08	-4	3.06e-18	-2.47	1.96e-06	UP in HEcHSC (logfc1.5)	UP in HEcLMP (logfc1.5)	0	NA	NA	NA	NA	NA	NA	68	76	91	60	63	63	41	35	36
					Anapc1	NA	notTF	notCS		-0.47	0.139	-1.04	0.0197	-0.6	0.294	0	0	0	NA	NA	NA	NA	NA	NA	92	100	100	88	92	98	86	89	93
					Anapc13	NA	notTF	notCS		0.31	0.239	-0.77	0.041	-1.09	0.00351	0	0	0	NA	NA	NA	NA	NA	NA	84	95	100	86	93	94	86	90	99
					Angpt1	NA	notTF	CS	Sec	-0.68	0.118	-1.52	0.0177	-0.85	0.305	UP in HEcHSC (logfc1.5)	0	0	yes	NA	NA	NA	NA	NA	19	46	100	45	60	79	3	35	83
					Ankhd1	NA	TF	notCS		-0.34	0.469	-1.95	0.000704	-1.62	0.0107	UP in HEcHSC (logfc1.5)	0	0	NA	NA	NA	NA	NA	NA	61	88	87	47	60	71	55	57	64
					Ankib1	NA	notTF	notCS		-0.15	0.708	-1.23	0.0449	-1.1	0.12	0	0	0	NA	NA	NA	NA	NA	NA	42	51	65	40	32	36	32	31	33
					Ankmy2	NA	notTF	notCS		-0.63	0.107	-1.26	0.0447	-0.64	0.46	0	0	0	NA	NA	NA	NA	NA	NA	63	68	65	50	55	62	40	47	67
					Ankrd10	NA	TF	notCS		-1.33	2.54e-05	-0.91	0.123	0.4	0.638	0	0	0	NA	NA	NA	NA	NA	NA	96	88	96	93	94	99	65	78	89
					Ankrd11	NA	notTF	notCS		-0.23	0.487	-1.27	0.000726	-1.06	0.0101	0	0	0	NA	NA	NA	NA	NA	NA	97	100	100	93	89	97	92	94	95
					Ankrd28	NA	notTF	notCS		-0.42	0.223	-1.9	0.0015	-1.48	0.0313	UP in HEcHSC (logfc1.5)	0	0	NA	NA	NA	NA	NA	NA	42	51	61	41	38	38	19	22	40
					Ankrd49	NA	notTF	notCS		0.22	0.603	-1.64	0.000819	-1.88	0.000151	UP in HEcHSC (logfc1.5)	0	0	yes	NA	NA	NA	NA	NA	53	80	100	47	71	84	52	68	88
					Anks1	NA	notTF	notCS		1.13	0.00193	0.36	0.678	-0.78	0.369	0	0	0	NA	NA	NA	NA	NA	NA	34	41	87	24	20	48	52	58	60
					Anp32e	tf_chrom	notTF	notCS		-0.38	0.307	-1.53	0.000591	-1.17	0.0187	UP in HEcHSC (logfc1.5)	0	0	NA	NA	NA	NA	NA	NA	81	100	100	72	89	94	71	79	92
					Anpep	NA	notTF	CS		-1.39	5.98e-11	-2.32	4.81e-06	-0.93	0.197	UP in HEcHSC (logfc1.5)	0	0	NA	NA	NA	NA	NA	NA	28	56	48	38	40	39	3	5	11
					Anxa2	NA	notTF	CS	Sec	-2.47	3.62e-05	-0.68	0.643	1.78	0.179	0	UP in HEcLMP (logfc1.5)	0	yes	NA	NA	NA	NA	NA	97	68	43	98	94	51	99	77	27
					Anxa3	NA	notTF	notCS		0.6	0.311	1.93	0.0128	1.32	0.167	0	0	UP in HEcEMP (logfc1.5)	NA	NA	NA	NA	NA	NA	99	56	26	97	72	31	79	74	54
					Anxa6	NA	notTF	notCS		0.41	0.316	1.47	0.0457	1.05	0.258	0	0	0	NA	NA	NA	NA	NA	NA	100	95	100	100	98	85	95	98	93
					Ap1b1	NA	notTF	notCS		1.14	0.000668	1.2	0.0587	0.04	0.974	0	0	0	NA	NA	NA	NA	NA		87	85	83	86	86	90	96	96	89
					Ap1g2	NA	notTF	notCS		0.25	0.643	1.44	0.0116	1.17	0.0717	0	0	0	NA	NA	NA	NA	NA	NA	29	37	30	36	45	50	34	55	53
					Ap4m1	NA	notTF	notCS		-1.18	0.00065	-0.5	0.489	0.67	0.421	0	0	0	NA	NA	NA	NA	NA	NA	67	61	61	64	65	64	31	51	45
					Apex1	tf_chrom	notTF	notCS		-0.26	0.376	0.85	0.104	1.1	0.0445	0	0	0	NA	NA	NA	NA	NA	NA	86	95	96	88	94	99	69	94	99
					Apoe	NA	notTF	notCS	Sec	-0.38	0.128	0.77	0.136	1.13	0.0307	0	0	0	yes	NA	NA	NA	NA	NA	95	98	100	98	99	100	100	97	99
					App	NA	notTF	notCS	Sec	-0.6	0.272	-1.79	0.0118	-1.21	0.163	UP in HEcHSC (logfc1.5)	0	0	yes	NA	NA	NA	NA	NA	99	98	83	97	83	57	86	82	47
					Aprt	NA	notTF	notCS		-0.32	0.192	1.17	0.0109	1.47	0.00126	0	0	0	NA	NA	NA	NA	NA	NA	92	93	100	98	98	99	90	97	98
					Aqp1	NA	notTF	notCS		-2.1	1.61e-12	-2.99	2.32e-06	-0.9	0.375	UP in HEcHSC (logfc1.5)	0	0	NA	NA	NA	NA	NA	NA	68	68	39	64	65	19	35	17	1
					Arap3	NA	notTF	notCS		0.03	0.959	-1	0.0349	-1.04	0.0462	0	0	0	yes	NA	NA	NA	NA	NA	100	100	100	98	98	86	96	98	95
					Arf3	NA	notTF	notCS		0.38	0.418	-1.2	0.0542	-1.6	0.0123	UP in HEcHSC (logfc1.5)	0	0	NA	NA	NA	NA	NA	NA	70	90	100	66	65	64	70	73	73
					Arf5	NA	notTF	notCS		-0.25	0.308	-1.16	5.01e-05	-0.92	0.00277	0	0	0	NA	NA	NA	NA	NA	NA	99	100	100	95	100	96	94	98	95
					Arf6	NA	notTF	notCS		0.43	0.253	-3.21	3.61e-15	-3.65	1.36e-19	UP in HEcHSC (logfc1.5)	0	0	NA	NA	NA	NA	NA	NA	67	100	100	64	73	56	73	72	71
					Arfgap2	NA	notTF	notCS		-0.58	0.177	0.79	0.26	1.36	0.0498	0	0	0	NA	NA	NA	NA	NA	NA	77	49	52	64	66	72	43	60	57
					Arglu1	NA	notTF	notCS		-0.75	0.000628	-3.39	4.21e-45	-2.67	7.29e-31	UP in HEcHSC (logfc1.5)	0	0	NA	NA	NA	NA	NA	NA	99	100	100	98	99	99	94	96	95
					Arhgap18	NA	notTF	notCS		2.95	1.95e-19	2.03	0.00112	-0.94	0.277	0	0	UP in HEcEMP (logfc1.5)	NA	NA	NA	NA	NA	NA	56	49	91	47	53	56	36	88	83
					Arhgap25	NA	notTF	notCS		1.23	0.00249	3.24	6.1e-09	1.99	0.00181	0	UP in HEcLMP (logfc1.5)	UP in HEcEMP (logfc1.5)	NA	NA	NA	NA	NA	Up in HE_EMP	50	32	48	55	55	70	57	77	80
					Arhgap27	NA	notTF	notCS		1.5	0.000219	1.68	0.0152	0.16	0.907	0	0	UP in HEcEMP (logfc1.5)	NA	NA	NA	NA	NA	NA	81	56	39	74	65	27	75	78	55
					Arhgap28	NA	notTF	notCS		-1.22	0.00166	-0.91	0.209	0.29	0.8	0	0	0	yes	NA	NA	NA	NA	NA	96	85	87	81	85	78	67	68	72
					Arhgap29	NA	notTF	notCS		0.76	0.0555	2.01	0.00201	1.23	0.132	0	0	UP in HEcEMP (logfc1.5)	yes	NA	NA	NA	NA	NA	94	76	57	95	88	64	94	92	80
					Arhgap35	NA	notTF	notCS		-0.79	0.0359	-2.47	4.97e-06	-1.69	0.00625	UP in HEcHSC (logfc1.5)	0	0	NA	NA	NA	NA	NA	NA	79	85	96	67	64	60	57	54	47
					Arhgap45	NA	notTF	notCS		1.15	0.00372	1.58	0.00589	0.41	0.656	0	0	UP in HEcEMP (logfc1.5)	NA	NA	NA	NA	NA	NA	11	17	43	12	18	59	31	50	72
					Arhgap5	NA	notTF	notCS		0.87	0.0153	1.96	3.03e-06	1.08	0.0262	0	0	UP in HEcEMP (logfc1.5)	NA	NA	NA	NA	NA	NA	69	34	22	64	55	42	53	61	64
					Arhgdib	NA	notTF	notCS		0.89	0.00186	1.37	0.015	0.46	0.606	0	0	0	yes	NA	NA	NA	NA		81	85	100	78	93	100	83	95	100
					Arhgef3	NA	notTF	notCS		0.7	0.111	1.4	0.022	0.68	0.415	0	0	0	NA	NA	NA	NA	NA	NA	35	29	48	47	53	45	43	50	71
					Arhgef40	NA	notTF	notCS		-1.44	1.81e-08	-2.14	0.00019	-0.71	0.427	UP in HEcHSC (logfc1.5)	0	0	NA	NA	NA	NA	NA	NA	75	63	61	53	45	36	26	17	14
					Arhgef7	NA	notTF	notCS		0.77	0.0334	2.06	0.000897	1.27	0.0997	0	0	UP in HEcEMP (logfc1.5)	NA	NA	NA	NA	NA	NA	95	66	70	90	87	81	89	92	91
					Arhgef9	NA	notTF	notCS		-1.88	8.87e-08	-0.71	0.34	1.17	0.137	0	UP in HEcLMP (logfc1.5)	0	NA	NA	NA	NA	NA	NA	55	49	52	38	63	62	29	32	36
					Arid2	tf_chrom	TF	notCS		-1.12	0.00292	-2.19	4.97e-05	-1.08	0.11	UP in HEcHSC (logfc1.5)	0	0	NA	NA	NA	NA	Up in HE_HSC	NA	84	88	96	69	77	85	56	60	71
					Arid3b	NA	TF	notCS		-2.44	7.16e-14	-2.24	3.8e-05	0.19	0.864	UP in HEcHSC (logfc1.5)	UP in HEcLMP (logfc1.5)	0	NA	NA	NA	NA	NA	NA	89	95	87	98	96	79	77	73	64
					Arih1	NA	notTF	notCS		0.03	0.956	-1.31	0.0358	-1.36	0.0465	0	0	0	NA	NA	NA	NA	NA	NA	61	61	87	52	57	59	47	48	68
					Arl14ep	NA	notTF	notCS		-0.05	0.933	-1.26	0.0342	-1.22	0.0647	0	0	0	NA	NA	NA	NA	NA	NA	75	78	83	53	69	68	39	64	70
					Arl4c	NA	notTF	notCS		-0.7	0.0162	-2.58	1.18e-05	-1.88	0.00522	UP in HEcHSC (logfc1.5)	0	0	NA	NA	NA	NA	NA	NA	53	71	65	45	47	22	21	26	17
					Arl5a	NA	notTF	notCS		-0.4	0.358	-2.11	7.83e-05	-1.72	0.00302	UP in HEcHSC (logfc1.5)	0	0	NA	NA	NA	NA	NA	NA	65	85	87	62	63	75	50	49	72
					Arl5b	NA	notTF	notCS	Sec	-1.82	1.61e-08	-1.99	0.000184	-0.19	0.86	UP in HEcHSC (logfc1.5)	UP in HEcLMP (logfc1.5)	0	NA	NA	NA	NA	NA	NA	92	80	78	86	88	85	56	60	62
					Armc1	NA	notTF	notCS		0.13	0.775	1.25	0.0446	1.1	0.126	0	0	0	NA	NA	NA	NA	NA	NA	75	68	91	67	86	89	72	85	92
					Arpc1a	NA	notTF	notCS		-0.38	0.26	0.92	0.126	1.29	0.0366	0	0	0	NA	NA	NA	NA	NA	NA	96	93	91	95	92	97	75	86	98
					Arpc3	NA	notTF	notCS		0.74	0.00336	2.56	6.35e-08	1.81	0.000592	0	UP in HEcLMP (logfc1.5)	UP in HEcEMP (logfc1.5)	NA	NA	NA	NA	NA	NA	89	76	96	95	97	94	94	97	99
					Arrdc3	NA	notTF	notCS		0.58	0.215	1.41	0.0405	0.81	0.372	0	0	0	NA	NA	NA	NA	NA	NA	78	61	48	69	73	48	79	74	64
					Art4	NA	notTF	CS		-2.83	2.81e-16	-3.58	1.41e-09	-0.77	0.433	UP in HEcHSC (logfc1.5)	UP in HEcLMP (logfc1.5)	0	NA	NA	NA	NA	NA	NA	49	68	91	38	60	76	5	16	34
					Asap2	NA	notTF	notCS		-0.83	0.0256	-1.56	0.00846	-0.75	0.361	UP in HEcHSC (logfc1.5)	0	0	NA	NA	NA	NA	NA	NA	95	88	65	88	87	50	65	72	45
					Asf1a	tf_chrom	notTF	notCS		-0.54	0.0874	-1.09	0.0179	-0.57	0.35	0	0	0	NA	NA	NA	NA	NA	NA	82	90	100	88	90	94	63	74	91
					Asl	NA	notTF	notCS		0.31	0.551	1.3	0.0488	0.98	0.224	0	0	0	NA	NA	NA	NA	NA	NA	48	27	70	36	44	65	39	53	74
					Asns	NA	notTF	notCS		1.13	0.00937	2.23	0.000115	1.08	0.141	0	0	UP in HEcEMP (logfc1.5)	NA	NA	NA	NA	NA	NA	21	17	48	19	35	54	40	49	77
					Ass1	NA	notTF	notCS		-2.82	9.78e-16	-2.03	0.0029	0.78	0.448	UP in HEcHSC (logfc1.5)	UP in HEcLMP (logfc1.5)	0	NA	NA	NA	NA	NA	NA	73	76	39	48	73	57	38	34	32
					Asxl1	tf_chrom	TF	notCS		-0.31	0.552	-1.5	0.0217	-1.21	0.115	UP in HEcHSC (logfc1.5)	0	0	NA	NA	NA	NA	NA	NA	67	71	91	62	68	66	53	58	66
					Atad2b	NA	notTF	notCS		-0.82	0.0139	-1.41	0.0195	-0.59	0.504	0	0	0	NA	NA	NA	NA	NA	NA	56	54	78	43	50	60	33	30	41
					Atad3a	NA	notTF	notCS		-0.7	0.0866	-1.23	0.0386	-0.55	0.504	0	0	0	yes	NA	NA	NA	NA	NA	75	93	91	67	85	88	58	74	89
					Atf6	tf_chrom	TF	notCS		0.76	0.0585	1.69	0.00202	0.92	0.187	0	0	UP in HEcEMP (logfc1.5)	NA	NA	NA	NA	NA	NA	53	44	61	47	60	54	60	65	73
					Atic	NA	notTF	notCS		-0.64	0.0838	1.09	0.123	1.71	0.0127	0	UP in HEcLMP (logfc1.5)	0	NA	NA	NA	NA	NA	NA	61	90	100	74	87	99	57	74	92
					Atn1	tf_chrom	notTF	notCS		-0.83	0.00161	-1.93	5.08e-05	-1.11	0.0606	UP in HEcHSC (logfc1.5)	0	0	NA	NA	NA	NA	NA	NA	68	85	74	59	57	60	34	47	41
					Atp13a3	NA	notTF	notCS		-0.95	0.00236	-1.38	0.0158	-0.44	0.634	0	0	0	NA	NA	NA	NA	NA	NA	72	66	61	48	69	42	34	45	47
					Atp1a1	NA	notTF	CS		-0.16	0.731	-1.27	0.02	-1.12	0.0705	0	0	0	NA	NA	NA	NA	NA	NA	96	85	96	79	85	78	69	75	86
					Atp1b3	NA	notTF	CS		1.07	1.8e-08	1.11	0.00225	0.02	0.977	0	0	0	NA	NA	NA	NA	NA	NA	98	100	100	98	98	97	96	99	100
					Atp2b1	NA	notTF	notCS		-0.66	0.0172	1.01	0.0776	1.65	0.00231	0	UP in HEcLMP (logfc1.5)	0	NA	NA	NA	NA	NA	NA	98	95	78	95	99	96	93	95	90
					Atp5b	NA	notTF	notCS		0.05	0.718	1.08	4.72e-07	1.01	5.94e-06	0	0	0	NA	NA	NA	NA	NA	NA	100	100	100	100	100	100	99	100	100
					Atp5k	NA	notTF	notCS		0.09	0.636	-1.96	1.08e-26	-2.07	2.7e-29	UP in HEcHSC (logfc1.5)	0	0	NA	NA	NA	NA	NA	NA	98	100	100	100	100	100	97	100	100
					Atp5md	NA	notTF	notCS		0.05	0.821	-2.15	4.88e-35	-2.22	1.43e-36	UP in HEcHSC (logfc1.5)	0	0	NA	NA	NA	NA	NA	NA	99	100	100	100	100	100	96	100	100
					Atp5mpl	NA	notTF	notCS		0.09	0.669	-1.42	6e-13	-1.52	1.99e-14	UP in HEcHSC (logfc1.5)	0	0	NA	NA	NA	NA	NA	NA	100	100	100	100	99	100	89	100	100
					Atp6v0a2	NA	notTF	CS		1.14	0.00433	2.14	0.000433	0.98	0.23	0	0	UP in HEcEMP (logfc1.5)	NA	NA	NA	NA	NA	NA	69	51	61	69	59	58	69	71	82
					Atpif1	NA	notTF	notCS		-0.07	0.627	-1.13	2.76e-15	-1.08	7.53e-14	0	0	0	NA	NA	NA	NA	NA	NA	98	100	100	100	100	100	100	100	100
					Atraid	NA	notTF	CS		0.67	0.109	1.38	0.0447	0.69	0.472	0	0	0	NA	NA	NA	NA	NA	NA	80	66	78	76	71	77	70	76	83
					Atrn	NA	notTF	CS		-0.4	0.333	-2.99	5.06e-08	-2.6	6.62e-06	UP in HEcHSC (logfc1.5)	0	0	NA	NA	NA	NA	NA	NA	74	88	74	60	49	44	45	44	38
					Atxn2	NA	notTF	notCS		0.17	0.717	-1.59	0.00377	-1.78	0.00157	UP in HEcHSC (logfc1.5)	0	0	NA	NA	NA	NA	NA	NA	73	80	100	67	64	69	62	61	77
					Atxn2l	NA	notTF	notCS		-0.05	0.888	-1.46	2.63e-05	-1.42	7.34e-05	0	0	0	NA	NA	NA	NA	NA	NA	98	100	100	97	94	91	96	93	90
					AU020206	NA	notTF	notCS		-0.54	0.219	-1.5	0.0221	-0.97	0.241	UP in HEcHSC (logfc1.5)	0	0	NA	NA	NA	NA	NA	NA	24	68	83	26	53	71	25	39	60
					AU021092	NA	notTF	notCS	Sec	-3.14	1.71e-23	-1.53	0.00708	1.61	0.0228	0	UP in HEcLMP (logfc1.5)	0	NA	NA	NA	NA	NA	NA	81	46	22	71	76	30	62	15	1
					AU022252	NA	notTF	notCS		-0.32	0.488	-1.48	0.0145	-1.18	0.0949	0	0	0	NA	NA	NA	NA	NA	NA	70	80	78	50	61	66	53	60	53
					Auts2	NA	notTF	notCS		-1.12	0.000471	-1.51	0.00859	-0.41	0.678	UP in HEcHSC (logfc1.5)	0	0	NA	NA	NA	NA	NA	NA	88	80	70	84	67	58	37	50	37
					Avpi1	NA	notTF	notCS		-1.37	0.000297	-0.15	0.876	1.21	0.127	0	0	0	NA	NA	NA	NA	NA	NA	67	66	61	79	82	74	47	60	61
					AW549877	NA	notTF	notCS		0.11	0.837	-1.4	0.0351	-1.52	0.033	UP in HEcHSC (logfc1.5)	0	0	NA	NA	NA	NA	NA	NA	62	66	70	47	39	53	44	49	49
					Azin1	NA	notTF	notCS		-1.15	0.00414	-2.61	2.72e-07	-1.48	0.0105	UP in HEcHSC (logfc1.5)	0	0	NA	NA	NA	NA	NA	NA	93	98	100	84	89	70	59	65	75
					B230219D22Rik	NA	notTF	notCS		-0.32	0.419	-1.43	0.00229	-1.13	0.0332	0	0	0	NA	NA	NA	NA	NA	NA	92	93	96	83	87	89	73	81	83
					B3galnt2	NA	notTF	notCS		-1.04	0.00692	-1.17	0.0884	-0.15	0.911	0	0	0	NA	NA	NA	NA	NA	NA	52	59	65	43	50	62	25	40	51
					B3gnt8	NA	notTF	notCS		-1.03	1.63e-05	-1.34	0.00526	-0.33	0.699	0	0	0	NA	NA	NA	NA	NA	NA	56	44	70	53	58	58	20	39	46
					B4galt1	NA	notTF	notCS	Sec	-0.74	0.00653	-1.85	3.89e-08	-1.13	0.00196	UP in HEcHSC (logfc1.5)	0	0	NA	NA	NA	NA	NA	NA	96	100	100	97	98	96	86	92	96
					B4galt3	NA	notTF	notCS		-0.28	0.574	1.4	0.00628	1.66	0.00132	0	UP in HEcLMP (logfc1.5)	0	NA	NA	NA	NA	NA	NA	75	17	43	67	64	50	46	52	52
					B4galt5	NA	notTF	notCS		-0.17	0.628	-2.49	1.25e-06	-2.33	1.17e-05	UP in HEcHSC (logfc1.5)	0	0	NA	NA	NA	NA	NA	NA	59	76	87	38	46	37	39	40	35
					B4gat1	NA	notTF	notCS		-1.02	0.0169	0.17	0.857	1.18	0.142	0	0	0	NA	NA	NA	NA	NA	NA	69	44	48	53	62	56	33	44	41
					Babam2	NA	notTF	notCS		0.3	0.48	1.54	0.0186	1.23	0.113	0	0	UP in HEcEMP (logfc1.5)	NA	NA	NA	NA	NA	NA	74	71	83	76	80	86	65	82	93
					Bad	NA	notTF	notCS		0.85	0.0174	1.96	0.000676	1.09	0.136	0	0	UP in HEcEMP (logfc1.5)	NA	NA	NA	NA	NA	NA	81	66	74	79	76	72	70	88	78
					Bag1	NA	notTF	notCS		-0.36	0.389	-2.6	1.76e-09	-2.25	3.52e-07	UP in HEcHSC (logfc1.5)	0	0	NA	NA	NA	NA	NA	NA	81	93	100	71	77	85	60	71	87
					Bag3	NA	notTF	notCS		0.94	0.0089	1.52	0.00245	0.57	0.419	0	0	UP in HEcEMP (logfc1.5)	NA	NA	NA	NA	NA	NA	42	29	39	33	44	44	63	58	58
					Bag6	tf_chrom	notTF	notCS	Sec	-0.33	0.366	-1.46	0.000958	-1.15	0.0205	0	0	0	NA	NA	NA	NA	NA	NA	89	98	100	91	93	83	78	85	84
					Bahcc1	NA	notTF	notCS		-0.21	0.636	-2.06	1.52e-05	-1.87	0.00018	UP in HEcHSC (logfc1.5)	0	0	NA	NA	NA	NA	NA	NA	70	93	96	55	70	82	57	72	71
					Bak1	NA	notTF	notCS		0.27	0.233	-0.79	0.0784	-1.07	0.0167	0	0	0	NA	NA	NA	NA	NA	NA	64	51	70	40	30	25	24	26	50
					Basp1	tf_chrom	TF	notCS		-1.05	1.98e-08	-2.36	8.86e-07	-1.33	0.0262	UP in HEcHSC (logfc1.5)	0	0	NA	NA	NA	NA	NA	NA	63	76	52	62	48	24	29	18	14
					Batf	tf_chrom	TF	notCS		0.51	0.267	1.57	0.00482	1.04	0.11	0	0	UP in HEcEMP (logfc1.5)	NA	NA	NA	NA	NA	NA	12	22	35	19	27	53	6	39	70
					Baz1a	tf_chrom	TF	notCS		0.48	0.264	-1.39	0.0337	-1.89	0.00325	UP in HEcHSC (logfc1.5)	0	0	NA	NA	NA	NA	NA	NA	29	73	87	40	41	53	45	44	73
					Baz2a	tf_chrom	TF	notCS		0.33	0.44	1.38	0.0238	1.04	0.161	0	0	0	NA	NA	NA	NA	NA	NA	80	73	70	78	73	81	73	80	85
					Baz2b	NA	notTF	notCS		-1.83	3.53e-07	-1.23	0.068	0.59	0.526	0	UP in HEcLMP (logfc1.5)	0	NA	NA	NA	NA	NA	NA	96	83	78	88	89	89	80	72	66
					Bbc3	NA	notTF	notCS		-0.34	0.213	-1.25	0.0307	-0.94	0.19	0	0	0	NA	NA	NA	NA	NA	NA	36	51	57	21	30	28	14	20	22
					BC005537	NA	notTF	notCS		-0.47	0.247	-1.64	0.00136	-1.19	0.0444	UP in HEcHSC (logfc1.5)	0	0	NA	NA	NA	NA	NA	NA	77	88	96	71	84	85	73	69	85
					BC028528	NA	notTF	notCS	Sec	1.43	6.92e-05	1.87	0.000659	0.43	0.631	0	0	UP in HEcEMP (logfc1.5)	NA	NA	NA	NA	NA	NA	72	41	22	74	54	30	64	72	59
					Bcl11a	tf_chrom	TF	notCS		-0.38	0.374	-1.78	0.00043	-1.42	0.0112	UP in HEcHSC (logfc1.5)	0	0	NA	NA	NA	NA	Up in HE_HSC	NA	75	88	100	69	81	92	3	66	91
					Bcl6b	tf_chrom	TF	notCS		0.6	0.224	2.03	0.00254	1.41	0.0794	0	0	UP in HEcEMP (logfc1.5)	yes	NA	NA	NA	NA	NA	83	63	43	86	82	52	79	84	58
					Bcl7a	tf_chrom	notTF	notCS		-0.98	0.00154	-2.24	9.54e-06	-1.27	0.0422	UP in HEcHSC (logfc1.5)	0	0	NA	NA	NA	NA	Up in HE_HSC	NA	58	78	91	53	54	67	21	38	57
					Bcl7c	tf_chrom	notTF	notCS		-0.32	0.429	-1.56	0.00402	-1.24	0.045	UP in HEcHSC (logfc1.5)	0	0	NA	NA	NA	NA	Up in HE_HSC	NA	63	78	91	50	64	73	46	64	67
					Bcl9	tf_chrom	notTF	notCS		-0.28	0.472	-1.87	0.000586	-1.61	0.00705	UP in HEcHSC (logfc1.5)	0	0	NA	NA	NA	NA	NA	NA	88	73	83	74	50	54	38	46	51
					Bcl9l	tf_chrom	notTF	notCS		-0.58	0.0987	-2.12	2.44e-05	-1.55	0.00617	UP in HEcHSC (logfc1.5)	0	0	NA	NA	NA	NA	NA	NA	77	83	83	53	69	55	65	58	57
					Bcor	tf_chrom	TF	notCS		0.2	0.704	-1.33	0.0457	-1.54	0.0296	UP in HEcHSC (logfc1.5)	0	0	NA	NA	NA	NA	NA	NA	41	71	87	36	38	62	36	45	64
					Bcorl1	tf_chrom	notTF	notCS		-0.11	0.811	-1.15	0.0473	-1.05	0.11	0	0	0	NA	NA	NA	NA	NA	NA	68	56	78	67	56	51	32	46	65
					Bend3	tf_chrom	notTF	notCS		-0.45	0.203	-2.39	2.83e-05	-1.94	0.00162	UP in HEcHSC (logfc1.5)	0	0	NA	NA	NA	NA	NA	NA	31	68	74	22	30	54	11	28	48
					Bet1l	NA	notTF	notCS		0.34	0.453	1.52	0.00936	1.16	0.0916	0	0	UP in HEcEMP (logfc1.5)	NA	NA	NA	NA	NA	NA	79	46	48	59	65	64	47	73	73
					Bex1	NA	notTF	notCS		-2.05	7.91e-11	-1.24	0.0409	0.79	0.279	0	UP in HEcLMP (logfc1.5)	0	NA	NA	NA	NA	NA	NA	81	85	91	84	92	92	67	68	77
					Bex4	NA	notTF	notCS		-0.91	0.00688	-1.48	0.00464	-0.58	0.433	0	0	0	NA	NA	NA	NA	NA	NA	70	78	96	72	83	83	65	62	79
					Bfar	NA	notTF	notCS		-1.04	0.0126	0.78	0.328	1.8	0.0118	0	UP in HEcLMP (logfc1.5)	0	NA	NA	NA	NA	NA	NA	80	59	70	64	70	80	47	61	65
					Bicra	NA	notTF	notCS		-0.29	0.463	-1.64	0.00317	-1.36	0.0308	UP in HEcHSC (logfc1.5)	0	0	NA	NA	NA	NA	Up in HE_HSC	NA	73	51	74	62	51	59	42	44	55
					Bin1	NA	notTF	notCS		2.54	4.95e-15	3.1	4.53e-12	0.53	0.436	0	0	UP in HEcEMP (logfc1.5)	NA	NA	NA	NA	NA	Up in HE_EMP	69	41	22	67	41	28	81	79	68
					Bin2	NA	notTF	notCS		2.87	1.42e-14	3.45	1.67e-15	0.57	0.242	0	0	UP in HEcEMP (logfc1.5)	NA	NA	NA	NA	NA	Up in HE_EMP	5	2	17	3	8	21	14	40	67
					Birc5	NA	notTF	notCS		1.23	0.0026	0.25	0.781	-1	0.25	0	0	0	NA	NA	NA	NA	NA	NA	42	83	91	28	74	77	85	84	95
					Birc6	NA	notTF	notCS		0.42	0.17	-0.98	0.014	-1.41	0.000351	0	0	0	NA	NA	NA	NA	NA	NA	97	100	100	93	90	96	91	94	98
					Blmh	NA	notTF	notCS		0.65	0.0101	1.47	0.00201	0.8	0.199	0	0	0	NA	NA	NA	NA	NA	NA	93	95	100	95	91	96	91	97	100
					Blvra	NA	notTF	notCS		0.9	0.024	1.74	0.00542	0.82	0.34	0	0	UP in HEcEMP (logfc1.5)	NA	NA	NA	NA	NA	NA	41	54	57	34	55	71	57	72	82
					Blvrb	NA	notTF	notCS		0.51	0.226	1.38	0.00654	0.85	0.163	0	0	0	NA	NA	NA	NA	NA		24	29	26	22	43	42	50	49	54
					Bmp1	NA	notTF	CS	Sec	-2.69	7.55e-13	-3.87	5.5e-11	-1.21	0.149	UP in HEcHSC (logfc1.5)	UP in HEcLMP (logfc1.5)	0	NA	NA	NA	NA	NA	NA	97	85	87	86	77	63	21	40	20
					Bmx	NA	notTF	notCS		-2.66	1.41e-24	-3.51	1.93e-10	-0.87	0.335	UP in HEcHSC (logfc1.5)	0	0	NA	NA	NA	NA	NA	NA	89	78	39	76	66	31	1	3	0
					Bod1	NA	notTF	notCS		-0.37	0.362	-2.23	0.000103	-1.89	0.00241	UP in HEcHSC (logfc1.5)	0	0	NA	NA	NA	NA	NA	NA	44	76	91	29	45	50	33	32	47
					Bod1l	NA	notTF	notCS		-0.21	0.676	-2.54	2.77e-07	-2.34	4.14e-06	UP in HEcHSC (logfc1.5)	0	0	NA	NA	NA	NA	NA	NA	78	93	91	72	67	68	61	56	70
					Bola3	NA	TF	notCS	Sec	0.23	0.488	-0.79	0.0719	-1.03	0.0238	0	0	0	NA	NA	NA	NA	NA	NA	76	93	100	71	89	93	74	96	95
					Bora	NA	notTF	notCS		-0.35	0.476	-1.34	0.0394	-1.01	0.2	0	0	0	NA	NA	NA	NA	NA	NA	44	71	83	36	62	69	42	59	68
					Bphl	NA	notTF	notCS		0.27	0.585	1.74	3.87e-05	1.46	0.000997	0	0	UP in HEcEMP (logfc1.5)	NA	NA	NA	NA	NA	NA	40	17	22	47	44	54	33	45	60
					Bpnt1	NA	TF	notCS		0.54	0.187	1.15	0.0248	0.6	0.362	0	0	0	NA	NA	NA	NA	NA	NA	41	37	39	40	40	36	28	49	52
					Brd3	tf_chrom	notTF	notCS		-0.87	3.12e-06	-1.42	6.24e-08	-0.57	0.0791	0	0	0	NA	NA	NA	NA	NA	NA	98	100	100	98	100	100	89	95	97
					Brd4	tf_chrom	notTF	notCS		0.29	0.258	-1.31	6.02e-06	-1.61	2.85e-08	UP in HEcHSC (logfc1.5)	0	0	NA	NA	NA	NA	NA	NA	96	100	100	95	92	99	94	99	97
					Bri3	NA	notTF	notCS		-0.79	0.00405	-3.14	8.69e-14	-2.37	1.4e-07	UP in HEcHSC (logfc1.5)	0	0	NA	NA	NA	NA	NA	NA	64	90	96	60	64	63	47	53	40
					Bri3bp	NA	notTF	notCS		-1.09	0.00441	-1.45	0.0179	-0.38	0.703	0	0	0	yes	NA	NA	NA	NA	NA	39	76	100	55	77	95	36	62	79
					Bscl2	NA	notTF	notCS		0.32	0.5	1.36	0.0277	1.03	0.167	0	0	0	NA	NA	NA	NA	NA	NA	75	46	52	62	65	67	45	67	78
					Bst2	NA	notTF	CS		1.47	1.97e-08	2.73	2.75e-08	1.24	0.0503	0	0	UP in HEcEMP (logfc1.5)	NA	NA	NA	NA	NA	Up in HE_EMP	85	63	87	88	91	80	92	100	95
					Btbd1	NA	notTF	notCS		0.12	0.815	-1.21	0.048	-1.35	0.0407	0	0	0	NA	NA	NA	NA	NA	NA	67	83	91	71	65	67	51	67	72
					Btbd2	NA	notTF	notCS		0.07	0.895	-1.98	0.00064	-2.07	0.000516	UP in HEcHSC (logfc1.5)	0	0	NA	NA	NA	NA	NA	NA	59	78	87	69	52	60	49	53	63
					Btbd7	NA	notTF	notCS		-1.01	0.00608	-1.51	0.0109	-0.51	0.571	UP in HEcHSC (logfc1.5)	0	0	NA	NA	NA	NA	NA	NA	81	85	91	74	76	73	60	61	61
					Btg1	NA	notTF	notCS		-0.19	0.701	-1.35	0.0285	-1.17	0.0986	0	0	0	NA	NA	NA	NA	NA	NA	92	95	74	84	78	62	77	73	66
					Btg2	tf_chrom	notTF	notCS	Sec	-1.25	0.00292	-0.59	0.504	0.64	0.554	0	0	0	NA	NA	NA	NA	NA	NA	82	54	43	78	70	44	50	45	27
					Btg3	NA	notTF	notCS	Sec	-0.72	0.0227	-1.94	0.0012	-1.24	0.0939	UP in HEcHSC (logfc1.5)	0	0	NA	NA	NA	NA	NA	NA	36	63	78	17	40	42	30	29	32
					C2cd2	NA	notTF	notCS	Sec	0.37	0.453	1.83	0.000958	1.45	0.0198	0	0	UP in HEcEMP (logfc1.5)	NA	NA	NA	NA	NA	NA	74	39	48	57	55	60	51	65	60
					C2cd3	NA	notTF	notCS		-0.96	0.0221	-1.72	0.00884	-0.78	0.395	UP in HEcHSC (logfc1.5)	0	0	NA	NA	NA	NA	NA	NA	78	76	74	66	61	67	24	46	57
					C430049B03Rik	NA	notTF	notCS		0.56	0.069	1.2	0.00239	0.62	0.204	0	0	0	NA	NA	NA	NA	NA	NA	85	54	26	81	72	34	75	78	45
					C530008M17Rik	NA	notTF	notCS		-2.08	2.45e-12	-1.47	0.0159	0.59	0.551	0	UP in HEcLMP (logfc1.5)	0	NA	NA	NA	NA	NA	NA	92	66	35	90	72	44	12	22	14
					Caap1	NA	notTF	notCS		-0.54	0.0267	-1.84	0.00123	-1.31	0.0552	UP in HEcHSC (logfc1.5)	0	0	NA	NA	NA	NA	NA	NA	29	59	65	19	22	34	13	19	18
					Cab39	NA	notTF	notCS		0.24	0.616	-1.59	0.00352	-1.84	0.000866	UP in HEcHSC (logfc1.5)	0	0	NA	NA	NA	NA	NA	NA	74	83	87	57	70	68	65	72	76
					Cables2	NA	notTF	notCS		-0.26	0.575	-1.55	0.0265	-1.32	0.103	UP in HEcHSC (logfc1.5)	0	0	NA	NA	NA	NA	NA	NA	59	59	52	60	40	39	36	34	34
					Cacfd1	NA	notTF	notCS		-1.38	0.00128	0.05	0.964	1.42	0.0902	0	0	0	NA	NA	NA	NA	NA	NA	84	59	48	69	70	60	36	47	57
					Cachd1	NA	notTF	notCS		-0.2	0.613	-1.5	0.0206	-1.31	0.0801	UP in HEcHSC (logfc1.5)	0	0	NA	NA	NA	NA	NA	NA	74	54	48	64	47	21	31	36	22
					Cad	NA	notTF	notCS		-0.33	0.501	-1.95	0.000321	-1.63	0.00542	UP in HEcHSC (logfc1.5)	0	0	yes	NA	NA	NA	NA	NA	51	90	100	38	74	86	47	60	86
					Calcrl	NA	notTF	CS		-1.32	1.59e-06	-1.08	0.0246	0.23	0.774	0	0	0	yes	NA	NA	NA	NA	NA	100	100	100	100	99	98	97	99	92
					Camk1	NA	notTF	notCS		1.17	0.00295	2.42	0.000244	1.23	0.156	0	0	UP in HEcEMP (logfc1.5)	NA	NA	NA	NA	NA	NA	66	49	70	76	64	74	69	80	82
					Camk2d	NA	notTF	notCS		-1.27	0.00178	-1.04	0.163	0.22	0.865	0	0	0	yes	NA	NA	NA	NA	NA	98	90	83	98	96	67	79	83	61
					Camta1	tf_chrom	TF	notCS		-0.29	0.415	-2.18	1.54e-07	-1.9	1.17e-05	UP in HEcHSC (logfc1.5)	0	0	NA	NA	NA	NA	NA	NA	75	85	100	66	67	89	46	67	84
					Cand1	NA	notTF	notCS		-0.53	0.105	-1.1	0.0186	-0.59	0.337	0	0	0	NA	NA	NA	NA	NA	NA	86	98	100	84	95	95	74	91	91
					Cand2	NA	notTF	notCS		-0.41	0.396	-1.92	0.00189	-1.52	0.0308	UP in HEcHSC (logfc1.5)	0	0	NA	NA	NA	NA	NA	NA	71	78	96	38	53	66	42	48	66
					Capg	NA	notTF	notCS		0.51	0.183	2.33	0.000394	1.8	0.0169	0	UP in HEcLMP (logfc1.5)	UP in HEcEMP (logfc1.5)	NA	NA	NA	NA	NA	NA	82	76	65	84	90	81	38	92	88
					Capn5	NA	notTF	notCS		0.57	0.208	1.61	0.000455	1.03	0.048	0	0	UP in HEcEMP (logfc1.5)	NA	NA	NA	NA	NA	NA	49	24	13	38	37	42	21	53	55
					Capns1	NA	notTF	notCS		0.94	0.00588	-1.45	0.000784	-2.4	1.55e-08	UP in HEcHSC (logfc1.5)	0	0	NA	NA	NA	NA	NA	NA	92	100	96	88	86	77	93	88	92
					Car2	NA	notTF	notCS		5.63	2.53e-51	6.07	2.58e-20	0.43	0.765	0	0	UP in HEcEMP (logfc1.5)	NA	NA	NA	NA	NA	NA	14	20	57	28	20	63	86	92	97
					Car8	NA	notTF	notCS		2.98	5.41e-21	1.54	0.027	-1.46	0.0464	0	0	UP in HEcEMP (logfc1.5)	NA	NA	NA	NA	NA	NA	42	34	61	16	22	31	14	55	84
					Carhsp1	NA	TF	notCS		1.14	0.000869	1.16	0.0736	0	1	0	0	0	NA	NA	NA	NA	NA	NA	71	80	87	67	84	80	89	95	86
					Casc3	NA	notTF	notCS		0.37	0.375	-2.38	6.07e-07	-2.76	4.75e-09	UP in HEcHSC (logfc1.5)	0	0	NA	NA	GO_0008380_RNAsplicing	NA	NA	NA	61	80	96	53	56	66	40	64	73
					Casd1	NA	notTF	CS		-0.4	0.37	-2.07	0.00016	-1.68	0.00522	UP in HEcHSC (logfc1.5)	0	0	NA	NA	NA	NA	NA	NA	72	85	96	66	64	71	51	57	71
					Casp2	NA	notTF	notCS		-1.14	0.00484	-1.16	0.1	-0.03	0.98	0	0	0	NA	NA	NA	NA	NA	NA	78	78	83	71	74	81	34	66	62
					Casp3	NA	notTF	notCS		-1.37	5.14e-05	-2.2	7.37e-06	-0.85	0.19	UP in HEcHSC (logfc1.5)	0	0	NA	NA	NA	NA	NA	NA	88	93	91	84	83	89	64	65	70
					Casp6	NA	notTF	notCS		-0.03	0.961	1.4	0.0182	1.41	0.0301	0	0	0	NA	NA	NA	NA	NA	NA	90	73	61	81	83	84	54	82	85
					Casp8	NA	notTF	notCS		1.39	9.55e-05	2.03	0.00178	0.62	0.554	0	0	UP in HEcEMP (logfc1.5)	NA	NA	NA	NA	NA	NA	71	68	78	69	74	67	72	89	85
					Cav2	NA	notTF	notCS		0.85	0.039	2.3	8.04e-07	1.43	0.00576	0	0	UP in HEcEMP (logfc1.5)	NA	NA	NA	NA	NA	NA	81	44	9	83	65	26	70	80	37
					Cavin1	NA	notTF	notCS		-0.97	0.0204	-1.45	0.0181	-0.5	0.583	0	0	0	yes	NA	NA	NA	NA	NA	99	98	96	98	97	85	95	97	73
					Cavin2	NA	notTF	notCS		-2.16	4.24e-08	-0.11	0.9	2.02	0.00155	0	UP in HEcLMP (logfc1.5)	0	NA	NA	NA	NA	NA	NA	89	44	9	95	83	19	74	39	7
					Cavin3	NA	notTF	notCS		-2.3	6.05e-10	-1.64	0.0102	0.65	0.438	UP in HEcHSC (logfc1.5)	UP in HEcLMP (logfc1.5)	0	yes	NA	NA	NA	NA	NA	99	100	96	100	99	90	92	96	65
					Cbfa2t3	tf_chrom	notTF	notCS		-1.14	0.000571	-3.26	8.02e-18	-2.13	3.1e-08	UP in HEcHSC (logfc1.5)	0	0	NA	NA	NA	NA	NA	NA	94	98	100	90	88	86	72	72	89
					Cbfb	tf_chrom	TF	notCS		-0.33	0.422	-2.15	5.83e-06	-1.83	0.000262	UP in HEcHSC (logfc1.5)	0	0	NA	NA	NA	NA	NA	NA	64	83	96	53	69	76	58	59	78
					Cbr1	NA	notTF	notCS		-0.65	0.125	0.87	0.202	1.51	0.0235	0	UP in HEcLMP (logfc1.5)	0	NA	NA	NA	NA	NA	NA	43	34	43	47	56	74	40	56	63
					Cbx2	tf_chrom	TF	notCS		-1.04	0.00196	-1.39	0.0282	-0.36	0.747	0	0	0	NA	NA	NA	NA	NA	NA	58	46	57	38	45	49	14	19	36
					Cbx3	tf_chrom	TF	notCS		-0.25	0.138	-2.68	1.08e-53	-2.44	1.21e-46	UP in HEcHSC (logfc1.5)	0	0	NA	NA	NA	NA	NA	NA	100	100	100	98	100	100	97	100	100
					Cbx6	tf_chrom	notTF	notCS		-0.32	0.429	-1.42	0.0178	-1.1	0.12	0	0	0	NA	NA	NA	NA	NA	NA	85	76	74	62	56	51	30	47	55
					Ccdc102a	NA	notTF	notCS		-0.88	0.032	-1.43	0.0376	-0.56	0.588	0	0	0	NA	NA	NA	NA	NA	NA	58	59	74	52	54	47	39	44	38
					Ccdc163	NA	notTF	notCS		0.02	0.968	-2.05	0.000772	-2.07	0.000932	UP in HEcHSC (logfc1.5)	0	0	NA	NA	NA	NA	NA	NA	36	49	78	24	28	26	26	26	35
					Ccdc22	NA	notTF	notCS		-0.34	0.497	1.53	0.0055	1.86	0.000778	0	UP in HEcLMP (logfc1.5)	UP in HEcEMP (logfc1.5)	NA	NA	NA	NA	NA	NA	51	37	35	40	52	65	33	42	66
					Ccdc34	NA	notTF	notCS		-0.16	0.719	-1.36	0.0118	-1.21	0.0455	0	0	0	NA	NA	NA	NA	NA	NA	40	76	91	34	64	76	46	61	79
					Ccdc58	NA	notTF	notCS		0.14	0.746	-0.95	0.067	-1.11	0.0467	0	0	0	NA	NA	NA	NA	NA	NA	64	95	100	69	81	84	64	74	90
					Ccdc59	NA	notTF	notCS		-0.35	0.338	-1.18	0.0144	-0.84	0.145	0	0	0	NA	NA	NA	NA	NA	NA	80	93	91	71	87	92	67	80	91
					Ccdc82	NA	notTF	notCS		1.19	0.00077	1.28	0.0307	0.07	0.952	0	0	0	NA	NA	NA	NA	NA	NA	48	51	48	41	52	54	63	67	72
					Ccdc85c	NA	notTF	notCS		-1.01	5.64e-05	-4.57	3.94e-40	-3.57	1.19e-23	UP in HEcHSC (logfc1.5)	0	0	NA	NA	NA	NA	NA	NA	53	100	100	71	76	75	55	52	62
					Ccdc88a	NA	notTF	notCS		-0.31	0.482	-1.48	0.0134	-1.18	0.0896	0	0	0	NA	NA	NA	NA	NA	NA	78	80	70	64	67	59	62	62	57
					Ccdc88c	NA	notTF	notCS		-0.99	0.00147	-1.96	0.00172	-0.98	0.257	UP in HEcHSC (logfc1.5)	0	0	NA	NA	NA	NA	NA	NA	56	51	70	48	41	40	15	27	16
					Ccdc9	NA	notTF	notCS		0.35	0.28	-1.26	0.0432	-1.62	0.00843	UP in HEcHSC (logfc1.5)	0	0	NA	NA	NA	NA	NA	NA	32	46	57	24	23	28	24	38	36
					Ccnd2	NA	notTF	notCS		-5.15	2.83e-48	-4.89	8.09e-21	0.25	0.798	UP in HEcHSC (logfc1.5)	UP in HEcLMP (logfc1.5)	0	NA	NA	NA	NA	NA	NA	93	98	100	97	93	92	18	35	47
					Ccng1	NA	notTF	notCS		0.42	0.346	1.31	0.0287	0.88	0.239	0	0	0	NA	NA	NA	NA	NA	NA	43	39	52	40	59	68	53	62	76
					Ccni	NA	notTF	notCS		0.38	0.239	-1.73	1.79e-06	-2.13	4.32e-09	UP in HEcHSC (logfc1.5)	0	0	NA	NA	NA	NA	NA	NA	95	100	100	91	91	87	72	89	92
					Ccnt1	NA	TF	notCS		-0.49	0.24	1.12	0.123	1.59	0.0301	0	UP in HEcLMP (logfc1.5)	0	NA	NA	NA	NA	NA	NA	84	71	78	71	79	91	68	77	83
					Ccpg1	NA	notTF	notCS		-1.09	0.00584	0.42	0.555	1.5	0.0129	0	UP in HEcLMP (logfc1.5)	0	NA	NA	NA	NA	NA	NA	80	24	39	62	54	62	29	39	41
					Ccser2	NA	notTF	notCS		1.28	0.000538	0.52	0.538	-0.78	0.38	0	0	0	NA	NA	NA	NA	NA	NA	83	66	61	59	47	32	63	69	59
					Ccz1	NA	notTF	notCS		-0.06	0.913	-1.42	0.0156	-1.37	0.0334	0	0	0	NA	NA	NA	NA	NA	NA	64	85	91	55	71	68	48	68	74
					Cd151	NA	notTF	CS		-0.74	0.0694	-1.49	0.0271	-0.78	0.405	0	0	0	NA	NA	NA	NA	NA	NA	81	68	74	53	53	48	44	40	42
					Cd200r1	NA	notTF	CS		1.27	0.000938	1.36	0.033	0.07	0.954	0	0	0	NA	NA	NA	NA	NA	NA	2	12	57	14	12	59	23	46	72
					Cd320	NA	notTF	CS		-1.47	0.000108	-0.54	0.526	0.91	0.293	0	0	0	NA	NA	NA	NA	NA	NA	71	61	96	53	78	81	31	50	76
					Cd47	NA	notTF	CS		1.06	0.000188	-0.46	0.376	-1.54	0.000709	UP in HEcHSC (logfc1.5)	0	0	NA	NA	NA	NA	NA	NA	79	100	100	86	89	94	92	97	98
					Cd53	NA	notTF	CS		2.47	3.51e-15	2.71	1.34e-12	0.22	0.684	0	0	UP in HEcEMP (logfc1.5)	NA	NA	NA	NA	NA	Up in HE_EMP	3	12	9	7	7	12	1	47	57
					Cd55	NA	notTF	CS		1.29	0.000238	0.7	0.342	-0.61	0.484	0	0	0	NA	NA	NA	NA	NA	NA	35	49	39	31	39	23	40	51	53
					Cd59a	NA	notTF	CS		0.57	0.155	2.79	4.56e-06	2.21	0.000938	0	UP in HEcLMP (logfc1.5)	UP in HEcEMP (logfc1.5)	NA	NA	NA	NA	NA	NA	86	54	61	79	82	78	90	83	89
					Cd63	NA	notTF	CS		-1.66	3.97e-12	-1.37	0.000621	0.28	0.659	0	UP in HEcLMP (logfc1.5)	0	NA	NA	NA	NA	NA	NA	93	100	100	97	98	99	76	88	93
					Cd81	NA	notTF	CS		0.72	2.54e-11	1.19	1.54e-08	0.46	0.11	0	0	0	NA	NA	NA	NA	NA		100	100	100	100	100	100	100	100	100
					Cd9	NA	notTF	CS		-2	2.34e-10	-1.26	0.0354	0.73	0.32	0	UP in HEcLMP (logfc1.5)	0	NA	NA	NA	NA	NA	NA	85	88	87	91	91	93	71	71	75
					Cdc23	NA	notTF	notCS		-0.92	0.0108	1.1	0.144	2.01	0.00422	0	UP in HEcLMP (logfc1.5)	0	NA	NA	NA	NA	NA	NA	83	73	87	84	88	94	71	80	84
					Cdc25a	NA	notTF	notCS		-0.65	0.108	-1.38	0.0256	-0.74	0.371	0	0	0	NA	NA	NA	NA	NA	NA	72	78	96	71	65	70	52	57	59
					Cdc42bpa	NA	notTF	notCS		-1.71	1.4e-06	-2.58	1.37e-06	-0.89	0.229	UP in HEcHSC (logfc1.5)	UP in HEcLMP (logfc1.5)	0	NA	NA	NA	NA	NA	NA	89	90	91	78	82	77	62	62	53
					Cdc42bpb	NA	notTF	notCS		1.16	0.000767	1.07	0.0805	-0.11	0.922	0	0	0	NA	NA	NA	NA	NA	NA	89	51	48	67	55	45	72	76	61
					Cdc73	NA	notTF	notCS		-0.49	0.16	-1.15	0.0473	-0.67	0.389	0	0	0	NA	NA	NA	NA	NA	NA	58	59	78	62	53	61	37	41	50
					Cdk12	NA	notTF	notCS		-0.33	0.403	-2.26	5.83e-06	-1.94	0.000258	UP in HEcHSC (logfc1.5)	0	0	NA	NA	GO_0008380_RNAsplicing	NA	NA	NA	69	80	100	45	58	71	50	47	71
					Cdk16	NA	notTF	notCS		-0.53	0.202	-1.47	0.00709	-0.95	0.149	0	0	0	NA	NA	NA	NA	NA	NA	96	88	96	79	84	89	75	76	82
					Cdk17	NA	notTF	notCS		-0.3	0.485	-2.57	6.38e-09	-2.29	5.39e-07	UP in HEcHSC (logfc1.5)	0	0	NA	NA	NA	NA	NA	NA	82	93	100	81	80	79	72	75	76
					Cdk19	NA	notTF	notCS		-0.29	0.396	-1.35	0.0308	-1.08	0.146	0	0	0	NA	NA	NA	NA	NA	NA	70	61	52	43	31	33	23	26	32
					Cdk2ap1	NA	notTF	notCS		-0.06	0.862	-2.13	5.47e-10	-2.08	2.25e-09	UP in HEcHSC (logfc1.5)	0	0	NA	NA	NA	NA	NA	NA	79	100	96	79	86	82	62	78	86
					Cdk2ap2	NA	notTF	notCS		0.59	0.128	1.66	0.00449	1.05	0.148	0	0	UP in HEcEMP (logfc1.5)	NA	NA	NA	NA	NA	NA	81	54	70	71	70	73	55	79	79
					Cdk8	NA	notTF	notCS		0.05	0.919	-1.56	0.01	-1.62	0.0112	UP in HEcHSC (logfc1.5)	0	0	NA	NA	NA	NA	NA	NA	58	73	83	45	46	53	41	42	61
					Cdkal1	NA	notTF	notCS		-0.31	0.478	-1.62	0.00524	-1.32	0.0465	UP in HEcHSC (logfc1.5)	0	0	NA	NA	NA	NA	NA	NA	64	76	78	60	59	66	51	56	60
					Cdkn1c	tf_chrom	notTF	notCS		-2.55	7.51e-12	-5.56	1.37e-42	-3.03	1.56e-14	UP in HEcHSC (logfc1.5)	UP in HEcLMP (logfc1.5)	0	yes	NA	NA	NA	NA	NA	97	100	100	95	94	81	60	66	51
					Cdv3	NA	notTF	notCS		0.07	0.855	-1.68	7.24e-07	-1.77	2.79e-07	UP in HEcHSC (logfc1.5)	0	0	NA	NA	NA	NA	NA	NA	84	98	100	88	94	98	87	93	98
					Cdyl	tf_chrom	notTF	notCS		-0.45	0.171	-1.3	0.0365	-0.85	0.273	0	0	0	NA	NA	NA	NA	NA	NA	36	63	65	38	37	30	30	29	41
					Cebpb	tf_chrom	TF	notCS		-1.47	1.82e-15	-4.58	1.29e-17	-3.12	9.07e-08	UP in HEcHSC (logfc1.5)	0	0	NA	NA	NA	NA	NA	NA	6	66	96	2	15	40	3	3	11
					Cebpzos	NA	notTF	notCS	Sec	-0.09	0.847	-1.48	0.00355	-1.41	0.01	0	0	0	NA	NA	NA	NA	NA	NA	56	73	83	67	51	74	43	58	66
					Celf1	NA	notTF	notCS		0.15	0.698	-0.85	0.0719	-1.03	0.0428	0	0	0	NA	NA	GO_0008380_RNAsplicing	NA	NA	NA	94	100	100	86	88	95	84	88	93
					Cenpb	NA	notTF	notCS		0.3	0.482	-1.37	0.0249	-1.69	0.00634	UP in HEcHSC (logfc1.5)	0	0	NA	NA	NA	NA	NA	NA	58	76	91	36	45	50	47	57	52
					Cenph	NA	notTF	notCS		0.06	0.907	-1.42	0.0121	-1.5	0.0127	UP in HEcHSC (logfc1.5)	0	0	NA	NA	NA	NA	NA	NA	31	76	100	24	61	81	58	64	79
					Cenpw	NA	notTF	notCS		0.64	0.0571	-0.83	0.116	-1.49	0.00349	0	0	0	NA	NA	NA	NA	NA	NA	53	85	100	48	74	87	70	81	96
					Cep131	NA	notTF	notCS		-1.03	0.000199	-1.66	0.00633	-0.65	0.48	UP in HEcHSC (logfc1.5)	0	0	NA	NA	NA	NA	NA	NA	37	49	57	31	32	36	17	18	21
					Cep85l	NA	notTF	notCS		-1.38	7.89e-05	-1.36	0.0384	0	0.998	0	0	0	NA	NA	NA	NA	NA	NA	75	68	48	62	65	50	28	40	32
					Cercam	NA	notTF	notCS		-1.39	7.33e-08	-2.47	1.34e-05	-1.09	0.166	UP in HEcHSC (logfc1.5)	0	0	NA	NA	NA	NA	NA	NA	29	73	70	29	38	46	3	16	20
					Ces2b	NA	notTF	notCS		1.43	0.00111	3.14	3.11e-14	1.7	2.92e-05	0	0	UP in HEcEMP (logfc1.5)	NA	NA	NA	NA	NA	NA	14	12	4	29	26	37	20	60	51
					Cetn3	NA	notTF	notCS		0.09	0.755	-1.03	0.000418	-1.14	0.000141	0	0	0	NA	NA	NA	NA	NA	NA	92	100	100	98	94	99	89	95	99
					Cggbp1	tf_chrom	notTF	notCS		-0.74	0.0176	-1.25	0.00704	-0.52	0.413	0	0	0	NA	NA	NA	NA	NA	NA	94	93	87	90	94	95	81	81	91
					Cgnl1	NA	notTF	notCS		-1.74	0.000162	-1.71	0.025	0.01	0.992	UP in HEcHSC (logfc1.5)	UP in HEcLMP (logfc1.5)	0	yes	NA	NA	NA	NA	NA	99	90	91	100	98	70	90	86	50
					Chd1	tf_chrom	notTF	notCS		-0.52	0.183	-1.59	0.00217	-1.08	0.0773	UP in HEcHSC (logfc1.5)	0	0	NA	NA	NA	NA	NA	NA	75	95	91	78	81	83	56	68	77
					Chd7	tf_chrom	notTF	notCS		-0.69	0.0744	-1.84	0.000234	-1.16	0.0467	UP in HEcHSC (logfc1.5)	0	0	NA	NA	NA	NA	NA	NA	91	93	96	88	86	86	72	82	76
					Chic2	NA	notTF	notCS		-0.27	0.496	-2.41	6.41e-06	-2.16	0.000147	UP in HEcHSC (logfc1.5)	0	0	NA	NA	NA	NA	NA	NA	66	71	83	53	45	47	29	36	43
					Chmp2b	NA	notTF	notCS		0.29	0.535	1.56	0.0146	1.26	0.0929	0	0	UP in HEcEMP (logfc1.5)	NA	NA	NA	NA	NA	NA	76	63	65	81	82	75	54	77	83
					Chst14	NA	notTF	notCS		-0.11	0.853	1.66	0.00641	1.76	0.00588	0	UP in HEcLMP (logfc1.5)	UP in HEcEMP (logfc1.5)	NA	NA	NA	NA	NA	NA	75	37	26	62	62	61	70	62	58
					Chsy1	NA	notTF	notCS		-0.65	0.0651	-2.29	4.99e-06	-1.66	0.00326	UP in HEcHSC (logfc1.5)	0	0	NA	NA	NA	NA	NA	NA	65	78	87	59	62	70	46	48	59
					Cic	tf_chrom	TF	notCS		0.37	0.346	-1.09	0.0594	-1.47	0.0114	0	0	0	NA	NA	NA	NA	NA	NA	83	80	87	76	61	65	53	72	67
					Cir1	tf_chrom	notTF	notCS		-0.51	0.159	-1.64	0.00197	-1.15	0.0701	UP in HEcHSC (logfc1.5)	0	0	NA	NA	GO_0008380_RNAsplicing	NA	NA	NA	65	83	78	71	64	64	45	46	63
					Cirbp	NA	notTF	notCS		-0.54	0.193	-1.65	0.00429	-1.12	0.106	UP in HEcHSC (logfc1.5)	0	0	NA	NA	GO_0008380_RNAsplicing	NA	NA	NA	79	76	91	83	68	71	32	54	67
					Cited2	tf_chrom	TF	notCS		-0.11	0.821	-1.31	0.044	-1.21	0.101	0	0	0	NA	NA	NA	NA	NA	NA	14	54	87	28	22	60	16	29	57
					Ckap2	NA	notTF	notCS		-0.06	0.923	-1.5	0.0219	-1.45	0.0446	UP in HEcHSC (logfc1.5)	0	0	NA	NA	NA	NA	NA	NA	31	68	83	22	62	59	50	59	70
					Ckap5	NA	notTF	notCS		-0.01	0.983	-1.33	0.0133	-1.33	0.0225	0	0	0	NA	NA	NA	NA	NA	NA	76	88	100	71	80	85	75	79	87
					Cks2	NA	notTF	notCS		0.16	0.692	-1.36	0.00106	-1.53	0.00033	UP in HEcHSC (logfc1.5)	0	0	NA	NA	NA	NA	NA	NA	75	95	100	74	93	96	87	95	95
					Clasp1	NA	notTF	notCS		-0.9	0.0269	-1.31	0.042	-0.42	0.678	0	0	0	NA	NA	NA	NA	NA	NA	91	80	87	72	83	71	69	66	65
					Clasp2	NA	notTF	notCS		0.22	0.615	-1.48	0.00196	-1.72	0.00042	UP in HEcHSC (logfc1.5)	0	0	NA	NA	NA	NA	NA	NA	80	95	100	60	81	78	69	80	88
					Clasrp	NA	notTF	notCS		-0.52	0.219	-1.38	0.0271	-0.88	0.271	0	0	0	NA	NA	GO_0008380_RNAsplicing	NA	NA	NA	76	76	83	66	55	61	57	52	54
					Clcn5	NA	notTF	CS		1.27	0.000515	1.39	0.0227	0.1	0.933	0	0	0	NA	NA	NA	NA	NA	NA	47	32	43	40	45	36	60	64	65
					Clcn7	NA	notTF	notCS		-0.91	0.0148	-1.44	0.0238	-0.54	0.581	0	0	0	NA	NA	NA	NA	NA	NA	68	71	65	62	62	55	55	43	41
					Clec14a	NA	notTF	notCS		-1.67	2.16e-05	-0.12	0.921	1.54	0.0721	0	UP in HEcLMP (logfc1.5)	0	yes	NA	NA	NA	NA	NA	99	95	96	100	99	96	99	99	79
					Clec1b	NA	notTF	notCS		5.17	5.19e-66	6.25	2.53e-63	1.07	0.0274	0	0	UP in HEcEMP (logfc1.5)	NA	NA	NA	NA	NA	NA	25	17	17	29	28	38	56	90	93
					Clint1	NA	notTF	notCS		0.42	0.32	-0.91	0.139	-1.35	0.0316	0	0	0	NA	NA	NA	NA	NA	NA	72	73	96	60	66	74	62	69	80
					Clk2	NA	notTF	notCS		-0.5	0.204	-1.99	0.00103	-1.5	0.0325	UP in HEcHSC (logfc1.5)	0	0	NA	NA	GO_0008380_RNAsplicing	NA	NA	NA	55	54	78	47	49	45	44	30	49
					Cln3	NA	notTF	notCS		-1.07	0.00588	0.15	0.876	1.21	0.125	0	0	0	NA	NA	NA	NA	NA	NA	67	66	78	64	73	85	38	59	76
					Clpp	NA	notTF	notCS		-1.16	0.000194	-0.53	0.426	0.61	0.412	0	0	0	NA	NA	NA	NA	NA	NA	86	85	96	81	94	97	62	75	91
					Cltb	NA	notTF	notCS		0.43	0.325	1.27	0.0364	0.82	0.283	0	0	0	NA	NA	NA	NA	NA	NA	58	49	57	52	59	65	48	69	68
					Cltc	NA	notTF	notCS		0.6	0.0201	-0.46	0.286	-1.07	0.00847	0	0	0	NA	NA	NA	NA	NA	NA	97	100	100	93	96	95	99	98	97
					Cmas	NA	notTF	notCS		-0.71	0.0651	-2.54	4.34e-08	-1.84	0.000206	UP in HEcHSC (logfc1.5)	0	0	NA	NA	NA	NA	NA	NA	75	88	100	84	68	86	55	67	75
					Cmss1	NA	notTF	notCS		-0.49	0.236	-1.36	0.0166	-0.89	0.202	0	0	0	yes	NA	NA	NA	NA	NA	60	80	96	41	67	86	36	57	82
					Cmtm3	NA	notTF	notCS		0.91	0.00452	2.39	6.02e-05	1.47	0.0433	0	0	UP in HEcEMP (logfc1.5)	NA	NA	NA	NA	NA	NA	82	78	83	91	90	85	94	95	91
					Cmtm7	NA	notTF	notCS		1.39	0.000229	2.51	0.000191	1.1	0.237	0	0	UP in HEcEMP (logfc1.5)	NA	NA	NA	NA	NA	Up in HE_EMP	81	59	70	66	76	78	77	90	91
					Cnih4	NA	notTF	notCS		-0.36	0.284	-1.04	0.02	-0.7	0.203	0	0	0	NA	NA	NA	NA	NA	NA	84	88	100	86	91	92	84	81	93
					Cnnm3	NA	notTF	notCS		0.03	0.959	-1.36	0.0276	-1.39	0.0378	0	0	0	NA	NA	NA	NA	NA	NA	39	61	70	31	32	48	32	29	43
					Cnot6l	NA	notTF	notCS		1.48	6.58e-06	1.15	0.0646	-0.35	0.736	0	0	0	NA	NA	NA	NA	NA	NA	68	73	78	53	61	76	61	82	85
					Cnot7	tf_chrom	TF	notCS		-0.94	0.00868	-1.18	0.0444	-0.25	0.805	0	0	0	NA	NA	NA	NA	NA	NA	85	88	83	79	86	79	57	65	83
					Cnrip1	NA	notTF	notCS		3.87	8.18e-35	5.22	7.15e-48	1.34	0.00205	0	0	UP in HEcEMP (logfc1.5)	NA	NA	NA	NA	NA	NA	15	10	22	40	32	49	64	86	92
					Cntln	NA	notTF	notCS		-0.36	0.283	-1.61	0.00683	-1.27	0.0673	UP in HEcHSC (logfc1.5)	0	0	NA	NA	NA	NA	NA	NA	59	66	48	38	33	41	28	40	20
					Cntrl	NA	notTF	notCS		-0.78	0.058	1.13	0.122	1.89	0.00679	0	UP in HEcLMP (logfc1.5)	0	NA	NA	NA	NA	NA	NA	62	59	65	57	80	82	52	66	79
					Col4a2	NA	notTF	notCS	Sec	-0.31	0.639	-1.52	0.0368	-1.22	0.153	UP in HEcHSC (logfc1.5)	0	0	yes	NA	NA	NA	NA	NA	100	100	96	100	97	78	99	98	80
					Col5a2	NA	notTF	notCS	Sec	-2.05	3.12e-06	-1.93	0.0247	0.09	0.962	UP in HEcHSC (logfc1.5)	UP in HEcLMP (logfc1.5)	0	NA	NA	NA	NA	NA	NA	95	73	39	90	70	36	84	34	9
					Colec12	NA	notTF	notCS		1.18	0.0128	2.38	2.11e-05	1.19	0.0789	0	0	UP in HEcEMP (logfc1.5)	NA	NA	NA	NA	NA	NA	47	37	39	79	55	28	99	80	24
					Commd7	NA	notTF	notCS		0.25	0.523	1.22	0.0438	0.95	0.195	0	0	0	NA	NA	NA	NA	NA	NA	89	76	91	84	88	91	78	89	93
					Comt	NA	notTF	notCS	Sec	-0.53	0.126	0.93	0.155	1.44	0.0267	0	0	0	NA	NA	NA	NA	NA	NA	88	85	96	90	92	91	72	90	91
					Cops4	NA	notTF	notCS		-0.82	0.00364	0.35	0.604	1.15	0.0498	0	0	0	NA	NA	NA	NA	NA	NA	92	93	96	93	98	97	77	88	96
					Coq2	NA	notTF	notCS		-0.28	0.574	-1.98	0.000851	-1.72	0.00834	UP in HEcHSC (logfc1.5)	0	0	NA	NA	NA	NA	NA	NA	47	68	87	26	51	66	36	45	63
					Coro1b	NA	notTF	notCS		-0.02	0.958	1.34	0.0126	1.34	0.0217	0	0	0	NA	NA	NA	NA	NA	NA	97	90	100	97	97	98	89	97	93
					Coro2b	NA	notTF	notCS		1.12	0.00111	1.22	0.0187	0.08	0.934	0	0	0	NA	NA	NA	NA	NA	NA	58	24	39	33	39	23	69	70	45
					Cox16	NA	notTF	notCS		-0.16	0.679	-1.44	0.000702	-1.3	0.00437	0	0	0	NA	NA	NA	NA	NA	NA	82	90	96	78	84	90	69	78	86
					Cox17	NA	notTF	notCS		0.06	0.862	-1.26	5.74e-05	-1.33	3.13e-05	0	0	0	NA	NA	NA	NA	NA	NA	85	98	100	84	95	98	84	93	98
					Cox18	NA	notTF	notCS		-0.06	0.924	1.26	0.0359	1.3	0.0477	0	0	0	NA	NA	NA	NA	NA	NA	49	39	57	45	63	70	53	55	74
					Cox20	NA	notTF	notCS		0.58	0.0291	-0.58	0.216	-1.17	0.00756	0	0	0	NA	NA	NA	NA	NA	NA	69	78	96	71	79	81	60	83	91
					Cox6c	NA	notTF	notCS		0.01	0.977	-1.07	5.5e-11	-1.09	4.03e-11	0	0	0	NA	NA	NA	NA	NA	NA	97	100	100	100	100	100	97	100	100
					Cox7a2	NA	notTF	notCS		0.27	0.0707	-1.19	1.49e-11	-1.47	1.25e-16	0	0	0	NA	NA	NA	NA	NA	NA	99	100	100	98	100	99	98	100	100
					Cox7c	NA	notTF	notCS		0.14	0.27	-1.04	2.86e-12	-1.2	1.35e-15	0	0	0	NA	NA	NA	NA	NA	NA	100	100	100	100	100	100	97	100	100
					Cpne2	NA	notTF	notCS		-0.48	0.09	-1.47	0.0183	-1	0.205	0	0	0	NA	NA	NA	NA	NA	NA	36	63	61	36	35	26	17	24	12
					Cpox	NA	notTF	notCS		0.49	0.0665	-0.7	0.259	-1.2	0.0392	0	0	0	NA	NA	NA	NA	NA	NA	23	49	57	26	14	17	23	23	41
					Cpped1	NA	notTF	notCS		0.47	0.304	1.18	0.0391	0.69	0.347	0	0	0	NA	NA	NA	NA	NA	NA	35	27	35	36	41	52	36	56	53
					Cpsf2	NA	notTF	notCS		-0.78	0.0337	-1.3	0.0185	-0.53	0.49	0	0	0	NA	NA	NA	NA	NA	NA	80	88	100	72	87	92	63	76	84
					Cpsf4	NA	notTF	notCS		-0.08	0.892	-1.54	0.00797	-1.48	0.0193	UP in HEcHSC (logfc1.5)	0	0	NA	NA	NA	NA	NA	NA	64	88	96	59	60	77	48	62	70
					Cpxm1	NA	notTF	CS	Sec	-2.65	1.29e-11	-2.06	0.0026	0.57	0.575	UP in HEcHSC (logfc1.5)	UP in HEcLMP (logfc1.5)	0	yes	NA	NA	NA	NA	NA	92	90	87	97	91	82	80	73	50
					Cracr2b	NA	notTF	notCS		0.63	0.165	1.86	0.0015	1.22	0.0828	0	0	UP in HEcEMP (logfc1.5)	NA	NA	NA	NA	NA	NA	92	41	43	76	64	53	66	83	42
					Cramp1l	NA	TF	notCS		-0.39	0.29	-1.94	0.000191	-1.56	0.00735	UP in HEcHSC (logfc1.5)	0	0	NA	NA	NA	NA	NA	NA	81	71	78	74	65	67	45	46	62
					Crbn	NA	notTF	notCS		-0.12	0.828	1.26	0.0342	1.37	0.0325	0	0	0	NA	NA	NA	NA	NA	NA	54	32	43	40	56	58	37	56	57
					Creb3	tf_chrom	TF	notCS		0.91	0.0325	1.97	0.00039	1.04	0.136	0	0	UP in HEcEMP (logfc1.5)	NA	NA	NA	NA	NA	NA	80	34	39	69	60	41	64	72	53
					Creg1	NA	notTF	notCS	Sec	-1.23	7.84e-06	-1	0.0397	0.22	0.787	0	0	0	NA	NA	NA	NA	NA	NA	95	98	100	84	97	98	60	91	91
					Crip1	NA	notTF	notCS		-1.86	3.58e-11	-2.68	1.31e-11	-0.83	0.0949	UP in HEcHSC (logfc1.5)	UP in HEcLMP (logfc1.5)	0	NA	NA	NA	NA	NA	NA	94	98	100	91	99	93	84	88	78
					Crip2	NA	notTF	notCS		-2.17	1.16e-07	-1.09	0.189	1.08	0.215	0	UP in HEcLMP (logfc1.5)	0	yes	NA	NA	NA	NA	NA	100	95	96	100	100	97	99	98	64
					Crmp1	NA	notTF	notCS		-1.46	7.98e-05	-1.84	0.0107	-0.4	0.765	UP in HEcHSC (logfc1.5)	0	0	NA	NA	NA	NA	NA	NA	45	49	57	57	53	35	33	31	8
					Crtc1	NA	notTF	notCS		-0.77	0.0521	-1.63	0.00876	-0.88	0.287	UP in HEcHSC (logfc1.5)	0	0	NA	NA	NA	NA	NA	NA	64	49	87	59	55	66	32	41	53
					Crtc2	NA	notTF	notCS		-0.02	0.97	-1.62	0.00479	-1.6	0.0088	UP in HEcHSC (logfc1.5)	0	0	NA	NA	NA	NA	NA	NA	64	73	91	40	47	53	37	47	55
					Cryl1	NA	notTF	notCS		0.93	0.0198	2.23	1.04e-08	1.29	0.00126	0	0	UP in HEcEMP (logfc1.5)	NA	NA	NA	NA	NA	NA	11	12	22	21	18	52	20	50	54
					Csad	NA	notTF	notCS		-0.9	0.018	-1.52	0.0185	-0.63	0.51	UP in HEcHSC (logfc1.5)	0	0	NA	NA	NA	NA	NA	NA	79	54	65	74	54	56	35	44	47
					Csf1	NA	notTF	CS	Sec	-1.4	0.000209	-1.27	0.0796	0.11	0.939	0	0	0	NA	NA	NA	NA	NA	NA	38	68	52	45	53	60	30	34	36
					Csf3r	NA	notTF	CS		2.33	6.01e-12	3.17	3.19e-18	0.83	0.0215	0	0	UP in HEcEMP (logfc1.5)	NA	NA	NA	NA	NA	Up in HE_EMP	4	5	9	7	12	30	11	39	74
					Csnk1e	NA	notTF	notCS		-1.16	0.000585	-1.34	0.0145	-0.19	0.848	0	0	0	NA	NA	NA	NA	NA	NA	86	95	87	84	90	88	64	77	79
					Csnk1g2	NA	notTF	notCS		0.06	0.9	-1.73	0.000236	-1.81	0.000185	UP in HEcHSC (logfc1.5)	0	0	NA	NA	NA	NA	NA	NA	86	100	100	71	79	76	71	82	74
					Csnk1g3	NA	notTF	notCS		-0.08	0.873	-2.33	1.22e-05	-2.26	4.05e-05	UP in HEcHSC (logfc1.5)	0	0	NA	NA	NA	NA	NA	NA	59	85	91	48	58	53	47	46	65
					Csnk2a2	NA	notTF	notCS		0.16	0.733	-1.21	0.0377	-1.39	0.0248	0	0	0	NA	NA	NA	NA	NA	NA	64	85	83	52	66	70	60	61	79
					Csrp1	NA	notTF	notCS		-0.57	0.167	-1.85	0.000817	-1.29	0.0451	UP in HEcHSC (logfc1.5)	0	0	NA	NA	NA	NA	NA	NA	89	93	96	81	78	65	77	74	62
					Ctbp2	tf_chrom	TF	notCS		-0.31	0.457	-2	4.89e-05	-1.7	0.00122	UP in HEcHSC (logfc1.5)	0	0	NA	NA	NA	NA	NA	NA	80	83	96	64	70	72	65	68	67
					Ctcf	tf_chrom	TF	notCS		-0.19	0.667	-1.29	0.0156	-1.11	0.0672	0	0	0	NA	NA	NA	NA	NA	NA	75	88	100	76	77	86	76	75	84
					Ctdnep1	NA	notTF	notCS		0.65	0.0745	-1.61	0.00322	-2.28	1.46e-05	UP in HEcHSC (logfc1.5)	0	0	NA	NA	NA	NA	NA	NA	64	85	87	55	57	55	50	59	70
					Ctdp1	NA	notTF	notCS		0.01	0.977	-1.33	0.0466	-1.36	0.0647	0	0	0	NA	NA	NA	NA	NA	NA	38	63	70	43	39	42	32	34	46
					Ctdsp1	NA	notTF	notCS		-0.03	0.961	-2	2.08e-05	-1.99	3.78e-05	UP in HEcHSC (logfc1.5)	0	0	NA	NA	NA	NA	NA	NA	70	95	96	60	76	76	73	71	77
					Ctla2a	NA	notTF	notCS	Sec	2.42	5.89e-13	2.16	0.00073	-0.28	0.832	0	0	UP in HEcEMP (logfc1.5)	yes	NA	NA	NA	NA	NA	47	61	87	43	60	81	82	91	96
					Ctla2b	NA	notTF	notCS		2.21	8.34e-11	3.61	4.26e-20	1.38	0.00208	0	0	UP in HEcEMP (logfc1.5)	NA	NA	NA	NA	NA	NA	14	20	26	29	36	58	64	76	82
					Ctnnal1	NA	notTF	notCS		-3.11	2.97e-24	-2.81	3.03e-06	0.28	0.829	UP in HEcHSC (logfc1.5)	UP in HEcLMP (logfc1.5)	0	NA	NA	NA	NA	NA	NA	58	59	78	48	67	65	27	11	25
					Ctsc	NA	notTF	notCS		1.23	0.00187	1.93	0.00535	0.68	0.522	0	0	UP in HEcEMP (logfc1.5)	NA	NA	NA	NA	NA	Up in HE_EMP	45	54	74	50	60	76	53	73	86
					Ctsh	NA	notTF	notCS		-4.35	2.49e-29	-4.85	1.1e-12	-0.52	0.707	UP in HEcHSC (logfc1.5)	UP in HEcLMP (logfc1.5)	0	NA	NA	NA	NA	NA	NA	91	100	52	93	97	38	26	25	5
					Ctsl	NA	notTF	notCS		0.42	0.106	1.47	0.00198	1.04	0.0676	0	0	0	NA	NA	NA	NA	NA		99	98	100	100	98	100	100	100	98
					Ctso	NA	notTF	notCS		0.93	0.0258	1.87	0.000141	0.93	0.118	0	0	UP in HEcEMP (logfc1.5)	NA	NA	NA	NA	NA	NA	42	22	30	48	41	32	37	52	52
					Cttn	NA	notTF	notCS		-1.5	0.000495	-1.63	0.0196	-0.14	0.915	UP in HEcHSC (logfc1.5)	UP in HEcLMP (logfc1.5)	0	NA	NA	NA	NA	NA	NA	97	90	87	98	94	76	79	83	51
					Ctxn1	NA	notTF	notCS		-1.84	4.33e-11	-2.59	7.35e-06	-0.75	0.42	UP in HEcHSC (logfc1.5)	0	0	NA	NA	NA	NA	NA	NA	75	61	70	45	46	52	6	14	16
					Cuedc1	NA	notTF	notCS		-1.13	3.04e-05	-2.18	0.000184	-1.07	0.174	UP in HEcHSC (logfc1.5)	0	0	NA	NA	NA	NA	NA	NA	34	54	74	38	40	39	23	24	15
					Cul3	NA	notTF	notCS		0.12	0.817	-1.64	0.00117	-1.77	0.000637	UP in HEcHSC (logfc1.5)	0	0	NA	NA	NA	NA	NA	NA	61	90	100	72	72	79	62	78	76
					Cwf19l1	NA	notTF	notCS		-0.94	0.00827	-1.54	0.0124	-0.62	0.499	UP in HEcHSC (logfc1.5)	0	0	NA	NA	GO_0008380_RNAsplicing	NA	NA	NA	47	51	74	48	51	56	24	31	45
					Cwf19l2	NA	notTF	notCS		-0.02	0.959	-1.51	0.00376	-1.5	0.00667	UP in HEcHSC (logfc1.5)	0	0	NA	NA	GO_0008380_RNAsplicing	NA	NA	NA	59	73	83	55	54	59	48	53	63
					Cx3cl1	NA	notTF	notCS	Sec	-0.76	0.0514	-1.95	0.00195	-1.21	0.126	UP in HEcHSC (logfc1.5)	0	0	NA	NA	NA	NA	NA	NA	75	63	61	69	55	41	13	41	41
					Cxxc5	NA	notTF	notCS		-0.32	0.456	-1.9	0.000102	-1.59	0.00246	UP in HEcHSC (logfc1.5)	0	0	NA	NA	NA	NA	NA	NA	90	95	100	78	77	89	28	67	86
					Cyb5r1	NA	notTF	notCS		0.82	0.0647	1.7	0.00798	0.86	0.314	0	0	UP in HEcEMP (logfc1.5)	NA	NA	NA	NA	NA	NA	62	44	35	59	49	53	64	60	68
					Cycs	NA	notTF	notCS		0.45	0.0196	-0.75	0.00678	-1.21	6.28e-06	0	0	0	NA	NA	NA	NA	NA	NA	94	100	100	97	97	100	96	100	100
					Cyp26b1	NA	notTF	notCS		-2.16	8.06e-10	-4.79	1.41e-23	-2.65	1.03e-06	UP in HEcHSC (logfc1.5)	UP in HEcLMP (logfc1.5)	0	NA	NA	NA	NA	NA	NA	77	100	87	66	66	72	23	26	36
					D030007L05Rik	NA	notTF	notCS		4.34	5.01e-50	4.55	5.62e-41	0.2	0.656	0	0	UP in HEcEMP (logfc1.5)	NA	NA	NA	NA	NA	NA	4	0	4	7	3	8	52	68	64
					D030056L22Rik	NA	notTF	notCS		-0.59	0.0671	-1.78	0.00387	-1.19	0.118	UP in HEcHSC (logfc1.5)	0	0	NA	NA	NA	NA	NA	NA	25	54	52	21	29	37	15	18	35
					D130058E05Rik	NA	notTF	notCS		-0.99	0.00217	-1.63	0.0067	-0.66	0.458	UP in HEcHSC (logfc1.5)	0	0	NA	NA	NA	NA	NA	NA	46	49	70	34	41	49	22	28	35
					D17H6S53E	NA	notTF	notCS		0.05	0.89	-1.41	0.00546	-1.46	0.00552	0	0	0	NA	NA	NA	NA	NA	NA	47	73	48	48	37	31	43	45	35
					Daglb	NA	notTF	notCS		0.41	0.384	1.54	0.00244	1.11	0.0561	0	0	UP in HEcEMP (logfc1.5)	NA	NA	NA	NA	NA	NA	25	12	35	28	37	51	24	47	57
					Dalrd3	NA	notTF	notCS		-1.13	0.00398	0.19	0.841	1.31	0.0945	0	0	0	NA	NA	NA	NA	NA	NA	78	61	65	74	78	84	42	60	76
					Dap	NA	notTF	notCS		-0.92	0.0343	0.74	0.377	1.64	0.0331	0	UP in HEcLMP (logfc1.5)	0	NA	NA	NA	NA	NA	NA	75	49	74	79	76	74	57	62	60
					Dapk1	NA	notTF	notCS		-1.26	0.000116	-2.1	0.000702	-0.86	0.342	UP in HEcHSC (logfc1.5)	0	0	NA	NA	NA	NA	NA	NA	49	61	78	45	55	41	30	21	33
					Dapk3	tf_chrom	notTF	notCS		-0.72	0.012	-3.3	7.45e-11	-2.58	1.9e-06	UP in HEcHSC (logfc1.5)	0	0	NA	NA	NA	NA	NA	NA	42	71	91	45	39	39	40	34	30
					Dazap1	NA	notTF	notCS		-0.14	0.668	-2.58	3.36e-13	-2.45	8.55e-12	UP in HEcHSC (logfc1.5)	0	0	NA	NA	GO_0008380_RNAsplicing	NA	NA	NA	88	98	100	72	78	82	71	78	79
					Dbn1	NA	notTF	notCS		-2.78	1.05e-12	-2.77	0.000116	0	1	UP in HEcHSC (logfc1.5)	UP in HEcLMP (logfc1.5)	0	NA	NA	NA	NA	NA	NA	99	78	61	98	89	41	79	42	17
					Dcaf1	NA	notTF	notCS		-0.93	0.0122	-1.31	0.0355	-0.39	0.7	0	0	0	NA	NA	NA	NA	NA	NA	58	63	83	38	62	73	37	45	61
					Dcaf15	NA	notTF	notCS		0.11	0.827	-1.39	0.0325	-1.52	0.0291	UP in HEcHSC (logfc1.5)	0	0	NA	NA	NA	NA	NA	NA	40	63	74	34	46	48	35	47	52
					Dcaf6	tf_chrom	notTF	notCS		-0.42	0.102	-2.57	8.42e-08	-2.17	2.12e-05	UP in HEcHSC (logfc1.5)	0	0	NA	NA	NA	NA	NA	NA	51	90	87	41	36	51	35	33	35
					Dcaf7	NA	notTF	notCS		-0.71	0.028	-1.47	0.000664	-0.79	0.141	0	0	0	NA	NA	NA	NA	NA	NA	97	95	91	97	91	93	80	81	92
					Dcbld1	NA	notTF	CS		0.99	0.0156	1.46	0.0125	0.46	0.6	0	0	0	NA	NA	NA	NA	NA	NA	45	32	35	45	44	41	41	65	54
					Dck	NA	notTF	notCS		-0.62	0.125	-1.72	0.00278	-1.11	0.113	UP in HEcHSC (logfc1.5)	0	0	NA	NA	NA	NA	NA	NA	55	80	83	59	63	75	36	61	62
					Dct	NA	notTF	notCS		-0.34	0.0238	-3.41	9.48e-19	-3.08	4.03e-15	UP in HEcHSC (logfc1.5)	0	0	NA	NA	NA	NA	NA	NA	27	90	100	28	38	36	29	33	32
					Dctn4	NA	notTF	notCS		-0.58	0.0754	-1.57	0.000234	-1	0.0444	UP in HEcHSC (logfc1.5)	0	0	NA	NA	NA	NA	NA	NA	97	95	100	90	90	95	82	90	86
					Dctpp1	NA	notTF	notCS		-0.49	0.115	-1.19	0.00597	-0.72	0.172	0	0	0	yes	NA	NA	NA	NA	NA	65	100	100	69	94	99	60	82	99
					Dcun1d5	NA	notTF	notCS		-0.17	0.696	-2.43	4.38e-09	-2.27	6.94e-08	UP in HEcHSC (logfc1.5)	0	0	NA	NA	NA	NA	NA	NA	75	100	100	71	80	82	69	76	77
					Ddah2	NA	notTF	notCS		0.23	0.522	1.42	0.012	1.17	0.0741	0	0	0	NA	NA	NA	NA	NA	NA	99	78	87	97	97	91	97	95	97
					Ddi2	NA	notTF	notCS		-0.3	0.476	-1.43	0.00929	-1.14	0.0724	0	0	0	NA	NA	NA	NA	NA	NA	89	83	96	72	67	77	55	60	67
					Ddt	NA	notTF	notCS		-1.34	4.07e-05	-0.71	0.279	0.62	0.455	0	0	0	NA	NA	NA	NA	NA	NA	51	39	70	52	62	63	39	33	49
					Ddx19a	NA	notTF	notCS		-0.2	0.529	-2.16	3.02e-09	-1.97	1.38e-07	UP in HEcHSC (logfc1.5)	0	0	NA	NA	NA	NA	NA	NA	71	95	96	76	82	79	65	79	82
					Ddx49	NA	notTF	notCS		-1.01	0.0117	-0.34	0.703	0.66	0.485	0	0	0	NA	NA	NA	NA	NA	NA	69	61	78	66	77	74	50	52	64
					Ddx56	NA	notTF	notCS		-0.41	0.355	1.21	0.115	1.6	0.0449	0	UP in HEcLMP (logfc1.5)	0	NA	NA	NA	NA	NA	NA	76	68	96	66	82	91	62	79	89
					Ddx6	NA	notTF	notCS		0.09	0.846	1.2	0.0391	1.09	0.101	0	0	0	NA	NA	NA	NA	NA	NA	91	83	91	81	86	89	81	89	85
					Deaf1	tf_chrom	TF	notCS		-0.74	0.0676	-1.52	0.013	-0.79	0.333	UP in HEcHSC (logfc1.5)	0	0	NA	NA	NA	NA	NA	NA	81	76	78	67	69	72	44	59	62
					Degs1	NA	notTF	notCS		0.65	0.0314	1.65	0.00505	0.98	0.194	0	0	UP in HEcEMP (logfc1.5)	NA	NA	NA	NA	NA	NA	91	90	91	98	96	96	99	99	96
					Dek	tf_chrom	TF	notCS		0	0.999	-1.27	1.92e-05	-1.29	2.4e-05	0	0	0	NA	NA	NA	NA	NA	NA	91	100	100	91	98	100	91	96	99
					Dennd5a	NA	notTF	notCS		-0.48	0.298	-1.66	0.0058	-1.19	0.0939	UP in HEcHSC (logfc1.5)	0	0	NA	NA	NA	NA	NA	NA	92	83	91	69	76	63	55	66	65
					Dennd5b	NA	notTF	notCS		-1.39	1.38e-05	-3.55	8.93e-13	-2.17	0.00012	UP in HEcHSC (logfc1.5)	0	0	NA	NA	NA	NA	NA	NA	96	90	87	88	71	56	64	43	47
					Dennd6a	NA	notTF	notCS		-0.55	0.167	-1.79	0.00141	-1.25	0.0601	UP in HEcHSC (logfc1.5)	0	0	NA	NA	NA	NA	NA	NA	64	80	78	64	67	67	51	52	61
					Derl1	NA	notTF	notCS		0.27	0.561	1.63	0.0166	1.34	0.0916	0	0	UP in HEcEMP (logfc1.5)	NA	NA	NA	NA	NA	NA	86	76	65	90	85	81	72	85	83
					Dguok	NA	notTF	notCS		0.07	0.908	1.54	0.0156	1.46	0.0396	0	0	UP in HEcEMP (logfc1.5)	NA	NA	NA	NA	NA	NA	65	61	39	66	69	71	54	70	68
					Dhcr24	NA	notTF	notCS		-0.91	0.0194	-1.29	0.0431	-0.4	0.699	0	0	0	NA	NA	NA	NA	NA	NA	78	73	87	71	71	67	69	58	55
					Dhrs11	NA	notTF	notCS	Sec	0.55	0.154	1.25	0.013	0.69	0.271	0	0	0	NA	NA	NA	NA	NA	NA	31	24	35	33	34	46	18	51	55
					Dhrs3	NA	notTF	notCS		1.77	2.73e-06	1.57	0.0269	-0.21	0.872	0	0	UP in HEcEMP (logfc1.5)	NA	NA	NA	NA	NA	Up in HE_EMP	57	32	48	45	31	27	87	78	36
					Dhx15	NA	notTF	notCS		0.09	0.837	-1.39	0.00144	-1.5	0.000909	UP in HEcHSC (logfc1.5)	0	0	NA	NA	GO_0008380_RNAsplicing	NA	NA	NA	90	100	100	78	89	92	79	84	96
					Dhx30	NA	notTF	notCS		-1.02	0.00189	-1.56	0.00124	-0.56	0.409	UP in HEcHSC (logfc1.5)	0	0	NA	NA	NA	NA	NA	NA	92	95	100	95	89	96	72	78	88
					Dhx36	NA	notTF	notCS		-0.37	0.388	-1.67	0.00282	-1.32	0.0407	UP in HEcHSC (logfc1.5)	0	0	NA	NA	NA	NA	NA	NA	69	80	96	60	60	77	53	55	73
					Diablo	NA	notTF	notCS		-0.42	0.257	0.96	0.0769	1.37	0.0118	0	0	0	NA	NA	NA	NA	NA	NA	57	66	57	60	77	81	54	72	71
					Dicer1	tf_chrom	notTF	notCS		-0.59	0.155	-2.02	0.000128	-1.44	0.0159	UP in HEcHSC (logfc1.5)	0	0	NA	NA	NA	NA	NA	NA	82	85	96	57	69	83	62	66	68
					Dido1	NA	TF	notCS		-0.22	0.649	1.41	0.0285	1.62	0.0169	0	UP in HEcLMP (logfc1.5)	0	NA	NA	NA	NA	NA	NA	85	59	65	79	74	88	68	74	77
					Dleu2	NA	notTF	notCS		0.81	0.00804	-0.65	0.319	-1.47	0.0107	0	0	0	NA	NA	NA	NA	NA	NA	31	71	70	28	52	42	63	64	64
					Dll4	NA	notTF	notCS		-1.25	0.0161	0.32	0.79	1.56	0.125	0	UP in HEcLMP (logfc1.5)	0	yes	NA	NA	NA	NA	NA	95	80	52	91	89	46	70	74	41
					Dnah14	NA	notTF	notCS		-0.32	0.072	-1.38	0.000153	-1.08	0.00858	0	0	0	NA	NA	NA	NA	NA	NA	32	76	91	31	50	63	37	44	48
					Dnajb9	NA	notTF	notCS		-1.06	0.0049	-1.89	0.000648	-0.85	0.25	UP in HEcHSC (logfc1.5)	0	0	NA	NA	NA	NA	NA	NA	86	85	83	88	81	79	55	62	61
					Dnajc10	NA	notTF	notCS		-1.06	0.00342	-1.02	0.103	0.02	0.987	0	0	0	NA	NA	NA	NA	NA	NA	94	88	100	88	93	86	82	84	78
					Dnajc14	NA	notTF	notCS		-0.31	0.527	-1.49	0.0185	-1.19	0.107	0	0	0	NA	NA	NA	NA	NA	NA	79	68	87	79	72	58	60	65	58
					Dnmt1	tf_chrom	TF	notCS		0.24	0.586	-0.94	0.0826	-1.2	0.0354	0	0	0	NA	NA	NA	NA	NA	NA	75	93	100	76	91	92	85	86	93
					Dnttip1	NA	notTF	notCS		0.48	0.173	-1.07	0.0999	-1.56	0.0129	UP in HEcHSC (logfc1.5)	0	0	NA	NA	NA	NA	NA	NA	39	61	70	33	28	38	39	44	46
					Dock11	NA	notTF	notCS		-0.33	0.501	-1.62	0.0119	-1.31	0.0806	UP in HEcHSC (logfc1.5)	0	0	NA	NA	NA	NA	NA	NA	74	68	70	40	59	52	47	55	48
					Dock9	NA	notTF	notCS		-0.35	0.483	-2.25	0.000183	-1.91	0.00337	UP in HEcHSC (logfc1.5)	0	0	yes	NA	NA	NA	NA	NA	89	85	91	79	58	58	46	65	42
					Dok2	NA	notTF	notCS		-1.29	0.00338	-1.96	0.00346	-0.68	0.484	UP in HEcHSC (logfc1.5)	0	0	yes	NA	NA	NA	NA	NA	33	63	96	34	51	82	3	45	70
					Dok4	NA	notTF	notCS		1.71	4.11e-06	2.85	7.94e-11	1.12	0.0229	0	0	UP in HEcEMP (logfc1.5)	NA	NA	NA	NA	NA	NA	49	20	13	59	41	25	80	64	48
					Dolk	NA	notTF	notCS		-0.17	0.773	1.43	0.0207	1.58	0.0153	0	UP in HEcLMP (logfc1.5)	0	NA	NA	NA	NA	NA	NA	47	29	48	55	59	59	47	54	53
					Dpm3	NA	notTF	notCS		-0.18	0.594	-1.27	0.00167	-1.11	0.0126	0	0	0	NA	NA	NA	NA	NA	NA	75	85	96	76	85	89	57	77	88
					Dpy19l1	NA	notTF	notCS		-0.6	0.138	-2.13	3.35e-05	-1.55	0.00704	UP in HEcHSC (logfc1.5)	0	0	NA	NA	NA	NA	NA	NA	69	88	87	55	73	71	59	64	70
					Dpysl2	NA	notTF	notCS		-1.16	0.000646	-2.97	2.13e-14	-1.83	3.06e-06	UP in HEcHSC (logfc1.5)	0	0	yes	NA	NA	NA	NA	NA	97	100	100	100	95	94	88	92	83
					Dpysl3	NA	notTF	notCS		-1.72	8.44e-05	-2.29	0.000873	-0.59	0.594	UP in HEcHSC (logfc1.5)	UP in HEcLMP (logfc1.5)	0	yes	NA	NA	NA	NA	NA	92	85	78	79	87	53	69	61	39
					Drap1	tf_chrom	TF	notCS		0.57	0.0466	-1.34	0.00127	-1.92	1.55e-06	UP in HEcHSC (logfc1.5)	0	0	NA	NA	NA	NA	NA	NA	74	93	96	83	68	79	58	79	88
					Drosha	NA	notTF	notCS		-0.6	0.104	-1.65	0.000681	-1.07	0.0628	UP in HEcHSC (logfc1.5)	0	0	NA	NA	NA	NA	NA	NA	89	90	96	83	85	86	60	75	82
					Dstn	NA	notTF	notCS		-0.87	4.74e-05	-1.33	2.21e-05	-0.48	0.252	0	0	0	NA	NA	NA	NA	NA	NA	97	100	100	98	98	99	91	98	93
					Dtnbp1	NA	notTF	notCS		-1.72	5.57e-08	-2.95	1.12e-07	-1.24	0.0968	UP in HEcHSC (logfc1.5)	UP in HEcLMP (logfc1.5)	0	NA	NA	NA	NA	NA	NA	42	61	78	43	55	58	34	33	26
					dTomato	NA	notTF	notCS		-0.16	0.0819	-3	6.22e-15	-2.85	2.87e-13	UP in HEcHSC (logfc1.5)	0	0	NA	NA	NA	NA	NA	NA	0	44	65	0	0	3	0	0	1
					Dtx3	NA	notTF	notCS		-1.46	7.5e-07	-1.76	0.00105	-0.3	0.764	UP in HEcHSC (logfc1.5)	0	0	NA	NA	NA	NA	NA	NA	83	61	70	71	64	70	36	45	45
					Dus3l	NA	notTF	notCS		-1.14	0.00487	-1.52	0.019	-0.4	0.708	UP in HEcHSC (logfc1.5)	0	0	NA	NA	NA	NA	NA	NA	64	80	87	59	68	81	36	49	72
					Dusp16	NA	notTF	notCS		-0.63	0.0909	-1.47	0.0428	-0.85	0.388	0	0	0	NA	NA	NA	NA	NA	NA	47	51	61	33	33	40	16	20	33
					Dusp3	NA	notTF	notCS		0.66	0.111	-0.86	0.178	-1.53	0.0134	UP in HEcHSC (logfc1.5)	0	0	yes	NA	NA	NA	NA	NA	71	78	87	71	70	76	92	81	77
					Dync2h1	NA	notTF	notCS		-0.75	0.036	-1.34	0.0423	-0.6	0.538	0	0	0	NA	NA	NA	NA	NA	NA	42	46	61	40	39	43	26	26	34
					Dynll2	NA	notTF	notCS		0.18	0.597	-2.6	5.56e-08	-2.81	2.46e-09	UP in HEcHSC (logfc1.5)	0	0	NA	NA	NA	NA	NA	NA	26	80	96	22	41	45	30	42	59
					Dynlt1a	NA	notTF	notCS		0.75	0.00329	1.03	0.0126	0.27	0.689	0	0	0	NA	NA	NA	NA	NA	NA	51	83	78	64	76	80	70	84	96
					Dyrk1a	tf_chrom	notTF	notCS		0.14	0.779	-2.15	5.97e-05	-2.3	2.14e-05	UP in HEcHSC (logfc1.5)	0	0	NA	NA	GO_0008380_RNAsplicing	NA	NA	NA	53	88	96	45	54	61	50	57	63
					Dyrk2	NA	notTF	notCS		-0.38	0.395	-2.38	2.27e-05	-2.01	0.000819	UP in HEcHSC (logfc1.5)	0	0	NA	NA	NA	NA	NA	NA	57	78	87	38	44	65	31	45	59
					E130308A19Rik	NA	notTF	notCS		-1.11	0.000636	-2.16	0.000138	-1.06	0.16	UP in HEcHSC (logfc1.5)	0	0	NA	NA	NA	NA	NA	NA	74	68	70	52	58	55	20	34	45
					E2f5	tf_chrom	TF	notCS		-0.15	0.765	-1.4	0.0205	-1.26	0.0647	0	0	0	NA	NA	NA	NA	NA	NA	59	68	83	45	63	64	49	58	63
					E2f6	tf_chrom	TF	notCS		-0.24	0.629	-2.04	0.000604	-1.81	0.00482	UP in HEcHSC (logfc1.5)	0	0	NA	NA	NA	NA	NA	NA	35	83	91	48	52	53	45	47	53
					Ebp	NA	notTF	notCS		1.65	7.13e-06	2.23	9.11e-05	0.56	0.536	0	0	UP in HEcEMP (logfc1.5)	NA	NA	NA	NA	NA	NA	44	32	48	50	44	54	56	70	72
					Ebpl	NA	notTF	notCS		0.78	0.0244	2.15	0.000156	1.36	0.0501	0	0	UP in HEcEMP (logfc1.5)	NA	NA	NA	NA	NA	NA	61	46	74	62	77	85	69	85	95
					Ech1	NA	notTF	notCS		0.65	0.0453	1.49	0.0104	0.82	0.288	0	0	0	NA	NA	NA	NA	NA	NA	79	78	96	78	85	92	75	95	96
					Ecscr	NA	notTF	notCS		-1.87	8.25e-08	-1.53	0.00945	0.33	0.726	UP in HEcHSC (logfc1.5)	UP in HEcLMP (logfc1.5)	0	yes	NA	NA	NA	NA	NA	100	100	100	100	100	95	94	93	77
					Edem3	NA	notTF	notCS		-0.56	0.0882	-1.26	0.0344	-0.71	0.379	0	0	0	NA	NA	NA	NA	NA	NA	62	54	61	50	36	45	33	27	37
					Eefsec	NA	notTF	notCS		1.18	0.00394	1.84	0.00375	0.65	0.489	0	0	UP in HEcEMP (logfc1.5)	NA	NA	NA	NA	NA	NA	34	49	48	34	48	59	40	54	86
					Efhd2	NA	notTF	notCS		0.35	0.398	-1.75	0.0041	-2.12	0.000444	UP in HEcHSC (logfc1.5)	0	0	NA	NA	NA	NA	NA	NA	48	63	83	34	41	43	39	43	53
					Efna1	NA	notTF	notCS	Sec	0.31	0.629	2.27	0.0267	1.95	0.103	0	0	UP in HEcEMP (logfc1.5)	yes	NA	NA	NA	NA	NA	100	88	57	100	99	62	94	97	78
					Efnb2	NA	notTF	notCS		-1.81	2.54e-05	-2.92	4.18e-06	-1.13	0.188	UP in HEcHSC (logfc1.5)	UP in HEcLMP (logfc1.5)	0	yes	NA	NA	NA	NA	NA	100	100	61	100	97	55	62	73	27
					Eftud2	NA	notTF	notCS		-1.14	0.000533	-0.55	0.432	0.57	0.481	0	0	0	NA	NA	GO_0008380_RNAsplicing	NA	NA	NA	86	93	96	81	97	92	72	85	89
					Egfl7	NA	notTF	notCS	Sec	0.54	0.00015	1.17	3.41e-05	0.61	0.0908	0	0	0	yes	NA	NA	NA	NA		100	100	100	100	100	98	100	100	100
					Egln1	NA	notTF	notCS		0.03	0.948	-1.9	0.00175	-1.95	0.00182	UP in HEcHSC (logfc1.5)	0	0	NA	NA	NA	NA	NA	NA	44	71	65	50	41	34	35	42	40
					Ehd2	NA	notTF	notCS		-1.25	0.0101	-0.81	0.394	0.42	0.767	0	0	0	yes	NA	NA	NA	NA	NA	98	73	48	98	86	33	78	67	25
					Eid2	tf_chrom	notTF	notCS		-0.21	0.46	-1.68	0.00405	-1.48	0.0223	UP in HEcHSC (logfc1.5)	0	0	NA	NA	NA	NA	NA	NA	21	54	48	22	21	20	23	18	27
					Eif1	tf_chrom	notTF	notCS		0.12	0.176	-1.06	3.39e-25	-1.19	4.57e-31	0	0	0	NA	NA	NA	NA	NA	NA	100	100	100	100	100	100	100	100	100
					Eif1ad	NA	notTF	notCS		-0.35	0.403	-1.12	0.0383	-0.79	0.233	0	0	0	NA	NA	NA	NA	NA	NA	81	93	100	71	84	93	62	80	88
					Eif2s2	NA	notTF	notCS		-0.03	0.896	-1.48	8.69e-14	-1.46	2.21e-13	0	0	0	NA	NA	NA	NA	NA	NA	99	100	100	100	100	100	97	98	100
					Eif3b	NA	notTF	notCS		0.18	0.645	-1.13	0.00772	-1.33	0.00252	0	0	0	NA	NA	NA	NA	NA	NA	81	100	100	88	94	97	73	89	97
					Eif3j1	NA	notTF	notCS		0.12	0.689	-0.91	0.0126	-1.05	0.00579	0	0	0	NA	NA	NA	NA	NA	NA	86	100	100	88	93	96	78	89	98
					Eif4ebp3	NA	notTF	notCS		-0.22	0.451	-1.33	0.0151	-1.12	0.0776	0	0	0	NA	NA	NA	NA	NA	NA	36	44	65	24	32	35	26	29	33
					Eif4enif1	NA	notTF	notCS		-0.08	0.895	-1.41	0.0196	-1.35	0.0439	0	0	0	NA	NA	NA	NA	NA	NA	69	78	96	62	61	79	53	60	78
					Eif4g3	NA	notTF	notCS		-0.24	0.522	-1.92	6.94e-07	-1.69	2.38e-05	UP in HEcHSC (logfc1.5)	0	0	NA	NA	NA	NA	NA	NA	92	100	100	91	88	91	85	89	86
					Eif5b	NA	notTF	notCS		0.17	0.479	-1.2	3.5e-06	-1.39	1.03e-07	0	0	0	NA	NA	NA	NA	NA	NA	97	100	100	100	97	97	94	99	99
					Elf1	tf_chrom	TF	notCS		0.56	0.22	1.4	0.0411	0.82	0.366	0	0	0	NA	NA	NA	NA	NA		48	56	78	52	47	84	19	59	84
					Elmsan1	NA	notTF	notCS		0.22	0.598	-1.05	0.0614	-1.28	0.0299	0	0	0	NA	NA	NA	NA	NA	NA	66	78	74	53	51	71	52	64	72
					Eloc	NA	notTF	notCS		0.24	0.298	-1.13	2.84e-05	-1.38	3.07e-07	0	0	0	NA	NA	NA	NA	NA	NA	92	100	100	97	96	98	87	98	99
					Elovl1	NA	notTF	notCS		-0.02	0.964	1.48	0.0193	1.49	0.0327	0	0	0	NA	NA	NA	NA	NA	NA	92	80	87	83	93	94	91	94	92
					Elovl5	NA	notTF	notCS		0.21	0.66	-1.57	0.00172	-1.79	0.000438	UP in HEcHSC (logfc1.5)	0	0	NA	NA	NA	NA	NA	NA	100	98	100	91	84	68	92	89	75
					Elp5	NA	notTF	notCS		-0.75	0.0153	1.05	0.101	1.78	0.00296	0	UP in HEcLMP (logfc1.5)	0	NA	NA	NA	NA	NA	NA	85	78	91	88	97	93	70	90	91
					Emc1	NA	notTF	CS		-0.56	0.2	-1.7	0.00282	-1.16	0.0868	UP in HEcHSC (logfc1.5)	0	0	NA	NA	NA	NA	NA	NA	86	76	100	74	81	73	70	69	74
					Emid1	NA	notTF	CS	Sec	1.07	0.00632	1.51	0.00608	0.43	0.613	0	0	UP in HEcEMP (logfc1.5)	NA	NA	NA	NA	NA	NA	31	24	43	45	39	41	57	56	50
					Emilin1	NA	notTF	CS	Sec	1.34	0.000521	-1.05	0.054	-2.41	3.35e-06	UP in HEcHSC (logfc1.5)	0	0	NA	NA	NA	NA	NA	NA	93	100	100	78	76	84	80	88	91
					Eml4	NA	notTF	notCS		1.23	0.000469	0.35	0.653	-0.9	0.247	0	0	0	NA	NA	NA	NA	NA	NA	70	76	87	69	70	81	81	88	91
					Emp3	NA	notTF	notCS		-1.39	1.22e-06	-1.82	2.16e-05	-0.45	0.475	UP in HEcHSC (logfc1.5)	0	0	NA	NA	NA	NA	NA	NA	81	93	100	90	92	96	56	81	87
					Emsy	NA	notTF	notCS		-1.31	0.000474	-2.12	0.000316	-0.82	0.318	UP in HEcHSC (logfc1.5)	0	0	NA	NA	NA	NA	NA	NA	63	76	91	67	70	74	53	46	59
					Enah	NA	notTF	notCS		-0.81	0.00381	-1.97	0.000827	-1.17	0.122	UP in HEcHSC (logfc1.5)	0	0	NA	NA	NA	NA	NA	NA	69	59	57	45	49	42	22	26	24
					Eno1b	NA	notTF	notCS		0	0.994	1.33	3.33e-05	1.31	7.74e-05	0	0	0	NA	NA	NA	NA	NA	NA	98	100	100	98	99	100	96	100	100
					Entpd1	NA	notTF	CS		-1.39	0.00177	-0.36	0.731	1.02	0.31	0	0	0	yes	NA	NA	NA	NA	NA	93	83	57	93	93	60	72	61	75
					Eny2	tf_chrom	notTF	notCS		-0.1	0.682	-1.31	4.15e-07	-1.22	4.47e-06	0	0	0	NA	NA	GO_0008380_RNAsplicing	NA	NA	NA	97	100	100	95	97	99	88	95	99
					Epas1	tf_chrom	TF	notCS		-1.52	0.0109	-1.44	0.167	0.07	0.969	0	UP in HEcLMP (logfc1.5)	0	yes	NA	NA	NA	NA	NA	100	95	65	100	96	56	91	88	35
					Epb41l2	NA	notTF	notCS		0.31	0.483	-0.92	0.115	-1.25	0.0409	0	0	0	NA	NA	NA	NA	NA	NA	98	93	91	84	88	78	93	86	84
					Epn1	NA	notTF	notCS		0.53	0.0436	-0.67	0.205	-1.22	0.0127	0	0	0	NA	NA	NA	NA	NA	NA	81	76	70	64	51	46	58	74	49
					Erap1	NA	notTF	notCS		0.25	0.59	1.19	0.0288	0.92	0.148	0	0	0	NA	NA	NA	NA	NA	NA	52	34	35	45	51	49	33	45	65
					Erbin	NA	notTF	notCS		-0.86	0.0149	-1.32	0.0217	-0.46	0.596	0	0	0	NA	NA	NA	NA	NA	NA	80	78	83	79	73	76	70	64	60
					Erf	tf_chrom	TF	notCS		0.02	0.96	-2.2	4.12e-06	-2.24	3.91e-06	UP in HEcHSC (logfc1.5)	0	0	NA	NA	NA	NA	NA	NA	76	78	83	45	50	39	32	57	42
					Ergic3	NA	notTF	notCS		-0.76	0.00329	0.31	0.615	1.06	0.0455	0	0	0	NA	NA	NA	NA	NA	NA	96	98	96	95	96	98	83	95	93
					Eri3	NA	notTF	notCS		-0.37	0.415	-1.37	0.0197	-1.02	0.147	0	0	0	NA	NA	NA	NA	NA	NA	74	78	100	60	71	70	44	68	65
					Esam	NA	notTF	CS		0.09	0.768	1.38	0.0024	1.28	0.0103	0	0	0	yes	NA	NA	NA	NA	NA	100	98	96	100	100	96	95	100	100
					Esf1	NA	notTF	notCS		-0.11	0.794	-1.32	0.00581	-1.23	0.0198	0	0	0	NA	NA	NA	NA	NA	NA	68	95	91	66	79	90	69	75	88
					Esyt1	NA	notTF	notCS		-1.43	0.000474	-2.7	3.37e-06	-1.28	0.0794	UP in HEcHSC (logfc1.5)	0	0	NA	NA	NA	NA	NA	NA	90	93	100	83	73	62	44	58	48
					Ethe1	NA	notTF	notCS		1.22	0.00212	2.41	2.7e-06	1.17	0.0666	0	0	UP in HEcEMP (logfc1.5)	NA	NA	NA	NA	NA	NA	38	24	30	38	46	52	38	58	78
					Ets1	tf_chrom	TF	notCS		1.64	2.43e-05	1.02	0.188	-0.64	0.546	0	0	UP in HEcEMP (logfc1.5)	yes	NA	NA	NA	NA		86	78	78	78	66	52	95	90	67
					Etv6	tf_chrom	TF	notCS		-0.86	0.0233	-1.9	0.000248	-1.05	0.0939	UP in HEcHSC (logfc1.5)	0	0	NA	NA	NA	NA	NA	NA	80	90	100	76	78	90	44	64	86
					Eva1b	NA	notTF	notCS		0.63	0.0468	1.53	0.00559	0.88	0.218	0	0	UP in HEcEMP (logfc1.5)	yes	NA	NA	NA	NA	NA	95	85	74	95	95	82	93	91	92
					Evi5	NA	notTF	notCS		-0.32	0.485	-1.37	0.0267	-1.06	0.15	0	0	0	yes	NA	NA	NA	NA	NA	59	88	96	57	60	77	57	64	65
					Evl	NA	notTF	notCS		-0.44	0.14	-2.63	4.11e-08	-2.2	1.58e-05	UP in HEcHSC (logfc1.5)	0	0	NA	NA	NA	NA	NA	NA	60	85	91	62	61	43	44	38	41
					Exoc3l4	NA	notTF	notCS		-0.48	0.127	-1.31	0.0348	-0.86	0.293	0	0	0	NA	NA	NA	NA	NA	NA	86	71	35	79	51	12	51	29	9
					Extl3	NA	notTF	notCS		-0.47	0.285	-1.82	0.00353	-1.37	0.0625	UP in HEcHSC (logfc1.5)	0	0	NA	NA	NA	NA	NA	NA	78	85	65	71	58	50	46	43	48
					F10	NA	notTF	notCS	Sec	-3.95	3.24e-37	-3.32	2.6e-07	0.61	0.619	UP in HEcHSC (logfc1.5)	UP in HEcLMP (logfc1.5)	0	NA	NA	NA	NA	NA	NA	43	51	70	55	57	58	1	4	1
					F2rl3	NA	notTF	notCS		1.77	1.67e-06	2.85	1.44e-05	1.07	0.259	0	0	UP in HEcEMP (logfc1.5)	yes	NA	NA	NA	NA	NA	36	44	61	67	65	71	76	86	83
					F5	NA	notTF	CS	Sec	1.12	0.00447	2.34	1e-06	1.2	0.0344	0	0	UP in HEcEMP (logfc1.5)	NA	NA	NA	NA	NA	NA	15	24	30	21	32	57	31	57	73
					Fads1	NA	notTF	notCS		-0.88	0.0176	-1.84	0.000136	-0.97	0.0948	UP in HEcHSC (logfc1.5)	0	0	yes	NA	NA	NA	NA	NA	97	93	100	95	92	88	83	92	78
					Fads2	NA	notTF	notCS		-1.8	2.11e-06	-2.21	0.000418	-0.42	0.701	UP in HEcHSC (logfc1.5)	UP in HEcLMP (logfc1.5)	0	NA	NA	NA	NA	NA	NA	87	83	83	66	67	76	45	51	47
					Faf1	NA	notTF	notCS		-0.54	0.219	-1.89	0.00111	-1.36	0.0433	UP in HEcHSC (logfc1.5)	0	0	NA	NA	NA	NA	NA	NA	68	80	91	53	65	71	50	51	67
					Fam102b	NA	notTF	notCS		1.01	0.00431	1.15	0.0562	0.12	0.909	0	0	0	NA	NA	NA	NA	NA	NA	34	22	43	26	24	37	55	57	53
					Fam107b	NA	notTF	notCS		0.32	0.364	1.37	0.0229	1.03	0.16	0	0	0	NA	NA	NA	NA	NA	NA	76	76	96	84	89	95	88	97	97
					Fam111a	NA	notTF	notCS		1.08	0.00409	0.22	0.799	-0.88	0.276	0	0	0	NA	NA	NA	NA	NA	NA	41	80	91	48	64	88	76	85	91
					Fam120a	NA	notTF	notCS		0.7	0.021	-1.67	2.85e-06	-2.38	2.08e-11	UP in HEcHSC (logfc1.5)	0	0	NA	NA	NA	NA	NA	NA	87	98	100	91	89	87	82	91	93
					Fam122b	NA	notTF	notCS		1.08	0.00235	1.38	0.00762	0.29	0.729	0	0	0	NA	NA	NA	NA	NA	NA	37	32	35	43	45	34	57	67	48
					Fam133b	NA	notTF	notCS		0	1	-1.02	0.0383	-1.03	0.0568	0	0	0	NA	NA	NA	NA	NA	NA	71	80	91	78	76	87	67	79	85
					Fam13b	NA	notTF	notCS		-1.07	0.00127	0.51	0.311	1.57	0.000403	0	UP in HEcLMP (logfc1.5)	0	NA	NA	NA	NA	NA	NA	75	29	39	55	58	62	50	47	45
					Fam168b	NA	notTF	notCS		-0.56	0.193	-1.87	0.00117	-1.33	0.0485	UP in HEcHSC (logfc1.5)	0	0	NA	NA	NA	NA	NA	NA	71	78	91	60	70	66	54	50	67
					Fam173a	NA	notTF	notCS		1.15	0.00103	1.69	0.00519	0.52	0.588	0	0	UP in HEcEMP (logfc1.5)	NA	NA	NA	NA	NA	NA	77	56	96	67	70	67	69	82	87
					Fam192a	NA	notTF	notCS		-1.08	0.00512	-1.15	0.0764	-0.09	0.944	0	0	0	NA	NA	NA	NA	NA	NA	73	71	87	72	80	83	45	68	75
					Fam20b	NA	notTF	notCS		-0.22	0.651	-1.31	0.0413	-1.11	0.141	0	0	0	NA	NA	NA	NA	NA	NA	58	56	78	57	57	54	47	46	57
					Fam216a	NA	notTF	notCS		-0.7	0.102	-1.47	0.0217	-0.78	0.362	0	0	0	NA	NA	NA	NA	NA	NA	63	66	87	57	61	70	38	54	64
					Fam3c	NA	notTF	notCS	Sec	-0.45	0.288	-2.4	3.28e-07	-1.96	6.93e-05	UP in HEcHSC (logfc1.5)	0	0	NA	NA	NA	NA	NA	NA	78	95	91	79	81	74	60	68	79
					Fam43a	NA	notTF	notCS		1.43	6.07e-05	2.07	5.89e-05	0.63	0.395	0	0	UP in HEcEMP (logfc1.5)	NA	NA	NA	NA	NA	NA	83	39	43	55	44	50	70	78	65
					Fam53c	NA	notTF	notCS		-0.8	0.0394	-1.58	0.012	-0.79	0.355	UP in HEcHSC (logfc1.5)	0	0	NA	NA	NA	NA	NA	NA	64	66	83	57	54	60	33	34	60
					Fam8a1	NA	notTF	notCS		-0.37	0.309	-1.71	0.00377	-1.36	0.0455	UP in HEcHSC (logfc1.5)	0	0	NA	NA	NA	NA	NA	NA	48	54	70	34	45	39	38	35	36
					Fam91a1	NA	notTF	notCS		-0.65	0.118	-1.89	0.00123	-1.25	0.0745	UP in HEcHSC (logfc1.5)	0	0	NA	NA	NA	NA	NA	NA	58	78	83	59	62	68	41	48	62
					Fancb	NA	notTF	notCS		0.94	0.0217	1.33	0.0386	0.37	0.72	0	0	0	NA	NA	NA	NA	NA	NA	18	44	43	22	41	50	25	50	66
					Farp1	NA	notTF	notCS		-0.94	0.00136	-1.32	0.0355	-0.42	0.69	0	0	0	NA	NA	NA	NA	NA	NA	61	51	52	50	43	25	47	29	10
					Fas	NA	notTF	CS		-1.12	0.0101	0.15	0.88	1.26	0.133	0	0	0	yes	NA	NA	NA	NA	NA	70	51	35	69	64	64	45	58	41
					Fastkd1	NA	notTF	notCS		-0.13	0.701	-1.54	0.00431	-1.41	0.0168	UP in HEcHSC (logfc1.5)	0	0	NA	NA	NA	NA	NA	NA	24	56	65	34	31	38	23	28	43
					Fbl	NA	notTF	notCS		0.23	0.452	-1.1	0.00279	-1.35	0.000294	0	0	0	yes	NA	NA	NA	NA	NA	86	98	100	79	89	98	79	92	100
					Fblim1	NA	notTF	notCS		-2.24	2.56e-10	-3.12	2.68e-06	-0.89	0.407	UP in HEcHSC (logfc1.5)	UP in HEcLMP (logfc1.5)	0	NA	NA	NA	NA	NA	NA	97	83	52	90	76	35	24	28	14
					Fbln1	NA	notTF	notCS	Sec	-2.95	4.36e-14	-2.15	0.00277	0.79	0.435	UP in HEcHSC (logfc1.5)	UP in HEcLMP (logfc1.5)	0	yes	NA	NA	NA	NA	NA	96	85	74	74	91	71	28	48	48
					Fbn1	NA	notTF	CS	Sec	-3.94	4.68e-23	-5.18	1.62e-17	-1.25	0.163	UP in HEcHSC (logfc1.5)	UP in HEcLMP (logfc1.5)	0	NA	NA	NA	NA	NA	NA	94	100	70	98	95	50	20	28	16
					Fbn2	NA	notTF	CS	Sec	-1.07	0.0166	-2.48	0.000253	-1.43	0.0943	UP in HEcHSC (logfc1.5)	0	0	yes	NA	NA	NA	NA	NA	82	93	61	62	70	39	19	33	45
					Fbrsl1	NA	notTF	notCS		-0.12	0.766	-1.48	0.0157	-1.38	0.0428	0	0	0	NA	NA	NA	NA	NA	NA	65	44	74	45	37	33	19	33	34
					Fbxl14	NA	notTF	notCS		-0.22	0.51	-1.14	0.0483	-0.94	0.163	0	0	0	NA	NA	NA	NA	NA	NA	31	54	74	26	28	45	26	31	39
					Fbxl5	NA	notTF	notCS		-1.05	0.00383	0.67	0.383	1.7	0.0111	0	UP in HEcLMP (logfc1.5)	0	NA	NA	NA	NA	NA	NA	71	68	74	74	90	84	50	70	78
					Fbxl6	NA	notTF	notCS		-1.13	0.00381	-0.68	0.383	0.44	0.679	0	0	0	NA	NA	NA	NA	NA	NA	69	73	87	69	76	84	50	59	74
					Fbxo11	NA	notTF	notCS		-0.41	0.322	-1.32	0.034	-0.92	0.237	0	0	0	NA	NA	NA	NA	NA	NA	59	63	83	47	57	56	42	43	58
					Fbxo21	NA	notTF	notCS		-0.86	0.0514	-1.46	0.0355	-0.61	0.548	0	0	0	NA	NA	NA	NA	NA	NA	75	73	83	69	58	65	35	51	58
					Fbxo38	NA	notTF	notCS		-0.66	0.128	-1.5	0.019	-0.85	0.309	UP in HEcHSC (logfc1.5)	0	0	NA	NA	NA	NA	NA	NA	74	78	78	69	64	74	43	56	64
					Fbxo45	NA	notTF	notCS		-0.12	0.794	-1.32	0.0484	-1.2	0.113	0	0	0	NA	NA	NA	NA	NA	NA	41	54	70	26	30	40	27	42	36
					Fbxo9	NA	notTF	notCS		-1.46	7.75e-05	-0.74	0.33	0.71	0.436	0	0	0	NA	NA	NA	NA	NA	NA	69	73	65	64	72	81	51	55	64
					Fbxw11	NA	notTF	notCS		-0.49	0.21	-1.4	0.00612	-0.93	0.131	0	0	0	NA	NA	NA	NA	NA	NA	94	90	100	78	84	89	69	82	79
					Fbxw7	NA	TF	notCS		-0.39	0.243	-1.38	0.0183	-1	0.163	0	0	0	NA	NA	NA	NA	NA	NA	36	61	57	28	47	38	31	38	30
					Fbxw8	NA	notTF	notCS		1.04	0.00535	0.37	0.658	-0.69	0.434	0	0	0	NA	NA	NA	NA	NA	NA	59	66	57	53	54	41	53	69	61
					Fcer1g	NA	notTF	notCS		4.22	7.72e-44	3.82	1.98e-15	-0.42	0.586	0	0	UP in HEcEMP (logfc1.5)	NA	NA	NA	NA	NA	Up in HE_EMP	1	2	43	5	8	26	23	68	85
					Fcf1	NA	notTF	notCS		-0.27	0.404	-1.24	0.00131	-0.99	0.0218	0	0	0	NA	NA	NA	NA	NA	NA	83	100	100	88	95	98	66	88	99
					Fcgrt	NA	notTF	CS		4.57	8.17e-44	4.92	5.7e-35	0.35	0.532	0	0	UP in HEcEMP (logfc1.5)	NA	NA	NA	NA	NA	Up in HE_EMP	7	12	13	10	9	17	97	86	54
					Fcho2	NA	notTF	notCS		-0.47	0.2	-1.07	0.046	-0.61	0.388	0	0	0	yes	NA	NA	NA	NA	NA	89	83	96	81	92	85	82	85	80
					Fcor	NA	notTF	notCS		-0.75	0.018	-1.54	0.00724	-0.8	0.299	UP in HEcHSC (logfc1.5)	0	0	NA	NA	NA	NA	NA	NA	23	49	70	21	35	72	8	32	48
					Fen1	NA	notTF	notCS		0.39	0.29	1.35	0.00652	0.94	0.113	0	0	0	NA	NA	NA	NA	NA	NA	43	73	83	45	76	72	61	72	84
					Fer	NA	notTF	notCS		0.5	0.255	1.37	0.0158	0.85	0.23	0	0	0	NA	NA	NA	NA	NA	NA	61	34	35	59	62	46	69	69	63
					Fermt2	NA	notTF	notCS		0.54	0.226	1.82	0.00788	1.27	0.127	0	0	UP in HEcEMP (logfc1.5)	yes	NA	NA	NA	NA	NA	92	66	57	86	88	71	97	94	75
					Fermt3	NA	notTF	notCS		2.41	2.42e-10	2.57	0.000181	0.14	0.927	0	0	UP in HEcEMP (logfc1.5)	NA	NA	NA	NA	NA	Up in HE_EMP	35	39	70	52	44	63	11	72	91
					Fgfr1	NA	notTF	CS		-1.57	8.55e-05	-3.95	3.13e-13	-2.4	8.48e-05	UP in HEcHSC (logfc1.5)	UP in HEcLMP (logfc1.5)	0	NA	NA	NA	NA	NA	NA	99	95	91	83	73	54	62	48	35
					Fhl1	NA	notTF	notCS		-2.11	1.76e-11	-1.89	0.00281	0.2	0.886	UP in HEcHSC (logfc1.5)	UP in HEcLMP (logfc1.5)	0	NA	NA	NA	NA	NA	NA	61	59	61	57	55	51	28	20	18
					Fhl3	tf_chrom	notTF	notCS		0.2	0.451	-3.02	1.7e-15	-3.24	3.5e-18	UP in HEcHSC (logfc1.5)	0	0	NA	NA	NA	NA	NA	NA	58	93	96	55	53	44	64	65	53
					Fig4	NA	notTF	notCS		1.09	0.00915	0.69	0.402	-0.42	0.724	0	0	0	NA	NA	NA	NA	NA	NA	46	46	78	38	51	62	33	58	77
					Fjx1	NA	notTF	notCS	Sec	-0.51	0.0704	-1.87	0.00265	-1.37	0.0664	UP in HEcHSC (logfc1.5)	0	0	NA	NA	NA	NA	NA	NA	45	41	65	36	28	20	1	11	21
					Fkbp15	NA	notTF	notCS		1.16	0.00296	1.12	0.109	-0.06	0.965	0	0	0	NA	NA	NA	NA	NA	NA	66	56	57	55	49	60	69	75	65
					Fkbp5	NA	notTF	notCS		0.34	0.391	-2.16	0.000213	-2.52	1e-05	UP in HEcHSC (logfc1.5)	0	0	NA	NA	NA	NA	NA	NA	57	88	78	43	39	34	34	43	53
					Fkbp9	NA	notTF	notCS		-1.14	0.00812	-1.09	0.144	0.03	0.983	0	0	0	NA	NA	NA	NA	NA	NA	96	85	91	86	82	80	80	74	72
					Fli1	tf_chrom	TF	notCS		-0.28	0.423	-1.12	0.00948	-0.86	0.0882	0	0	0	NA	NA	NA	NA	NA	NA	92	98	100	95	95	94	92	90	87
					Flna	NA	notTF	notCS		-1.02	0.00122	-1.66	0.00013	-0.66	0.24	UP in HEcHSC (logfc1.5)	0	0	NA	NA	NA	NA	NA	NA	100	98	100	98	99	95	96	96	86
					Flrt2	NA	notTF	notCS		2.55	1.79e-11	3	2.61e-06	0.44	0.703	0	0	UP in HEcEMP (logfc1.5)	yes	NA	NA	NA	NA	NA	25	37	43	14	33	44	47	70	80
					Flrt3	NA	notTF	notCS		3.01	3.84e-17	4.59	7.34e-34	1.57	9.44e-05	0	0	UP in HEcEMP (logfc1.5)	NA	NA	NA	NA	NA	NA	25	20	4	22	40	28	83	70	79
					Flt4	NA	notTF	CS		3.31	6.68e-24	3.73	4.31e-14	0.4	0.655	0	0	UP in HEcEMP (logfc1.5)	NA	NA	NA	NA	NA	NA	95	44	17	84	63	17	97	99	70
					Flywch1	tf_chrom	notTF	notCS		1.09	0.00492	2.43	5.9e-07	1.32	0.0231	0	0	UP in HEcEMP (logfc1.5)	NA	NA	NA	NA	NA	NA	77	41	35	55	61	46	55	75	76
					Fmnl1	NA	notTF	notCS		-0.59	0.0693	-1.42	0.0183	-0.83	0.288	0	0	0	NA	NA	NA	NA	NA	NA	3	29	74	9	19	58	2	19	46
					Fmnl3	NA	notTF	notCS		-0.79	0.0691	-1.94	0.00135	-1.16	0.118	UP in HEcHSC (logfc1.5)	0	0	yes	NA	NA	NA	NA	NA	93	93	87	88	83	61	64	72	50
					Fn1	NA	notTF	CS	Sec	-5.73	1.42e-22	-6.52	7.05e-25	-0.81	0.125	UP in HEcHSC (logfc1.5)	UP in HEcLMP (logfc1.5)	0	yes	NA	NA	NA	NA	NA	100	100	100	100	100	99	99	65	67
					Fn3krp	NA	notTF	notCS		-0.45	0.0352	-1.28	0.00512	-0.84	0.141	0	0	0	NA	NA	NA	NA	NA	NA	37	80	57	24	34	38	14	28	29
					Fnbp1	NA	notTF	notCS		0.3	0.483	-0.96	0.0816	-1.27	0.0262	0	0	0	NA	NA	NA	NA	NA	NA	79	90	100	74	79	90	82	85	89
					Fnbp4	NA	notTF	notCS		-0.48	0.251	-1.51	0.00503	-1.05	0.102	UP in HEcHSC (logfc1.5)	0	0	NA	NA	NA	NA	NA	NA	86	83	96	78	81	80	69	70	82
					Fndc3c1	NA	notTF	notCS		-1.27	0.00019	-2.47	2.25e-05	-1.22	0.113	UP in HEcHSC (logfc1.5)	0	0	NA	NA	NA	NA	NA	NA	36	61	83	33	50	61	11	22	47
					Fndc4	NA	notTF	CS		-0.55	0.227	-1.44	0.0309	-0.9	0.291	0	0	0	NA	NA	NA	NA	NA	NA	48	66	78	22	56	71	33	39	67
					Fnip2	NA	notTF	notCS		-0.2	0.583	-1.52	0.00822	-1.34	0.037	UP in HEcHSC (logfc1.5)	0	0	NA	NA	NA	NA	NA	NA	53	78	74	45	50	27	26	38	41
					Foxk1	tf_chrom	TF	notCS		-0.49	0.0997	-2.07	0.000136	-1.6	0.00904	UP in HEcHSC (logfc1.5)	0	0	NA	NA	NA	NA	NA	NA	52	73	78	29	44	40	28	38	30
					Foxk2	tf_chrom	TF	notCS		-0.51	0.223	-1.28	0.0475	-0.78	0.359	0	0	0	NA	NA	NA	NA	NA	NA	62	68	74	41	61	54	42	50	57
					Foxm1	tf_chrom	TF	notCS		0.35	0.444	-1.11	0.128	-1.47	0.0497	0	0	0	NA	NA	NA	NA	NA	NA	25	63	70	12	42	32	57	45	42
					Foxn2	tf_chrom	TF	notCS		-0.26	0.552	-1.2	0.0417	-0.96	0.172	0	0	0	NA	NA	NA	NA	NA	NA	50	63	83	55	66	72	52	55	67
					Foxn3	tf_chrom	TF	notCS		-0.71	0.0627	-1.9	0.000148	-1.21	0.0403	UP in HEcHSC (logfc1.5)	0	0	NA	NA	NA	NA	NA	NA	96	88	87	91	86	88	77	80	77
					Foxo3	tf_chrom	TF	notCS		0.26	0.537	-1.36	0.0217	-1.63	0.00694	UP in HEcHSC (logfc1.5)	0	0	NA	NA	NA	NA	NA	NA	52	66	87	52	43	69	34	52	70
					Foxp4	tf_chrom	TF	notCS		-0.74	0.000112	-1.83	5.99e-05	-1.1	0.0494	UP in HEcHSC (logfc1.5)	0	0	NA	NA	NA	NA	NA	NA	52	73	65	43	35	30	8	19	23
					Frg1	NA	notTF	notCS		-0.48	0.129	-1.22	0.00454	-0.76	0.146	0	0	0	NA	NA	GO_0008380_RNAsplicing	NA	NA	NA	80	93	100	79	92	97	78	84	90
					Frrs1	NA	notTF	notCS		-2.27	1.49e-10	-3.11	3.07e-10	-0.86	0.187	UP in HEcHSC (logfc1.5)	UP in HEcLMP (logfc1.5)	0	NA	NA	NA	NA	NA	NA	83	88	100	81	81	94	22	48	76
					Fryl	NA	notTF	notCS		-1.07	0.00803	-1.48	0.0278	-0.43	0.698	0	0	0	NA	NA	NA	NA	NA	NA	94	78	61	81	80	64	53	61	47
					Fstl1	NA	notTF	CS	Sec	-1.5	6.96e-05	-1.47	0.0151	0.02	0.987	0	UP in HEcLMP (logfc1.5)	0	yes	NA	NA	NA	NA	NA	100	100	100	100	100	97	99	100	93
					Fubp3	NA	TF	notCS		-0.55	0.14	-2.63	2.02e-09	-2.1	5.3e-06	UP in HEcHSC (logfc1.5)	0	0	NA	NA	NA	NA	NA	NA	82	98	96	83	71	78	67	57	76
					Fundc1	NA	notTF	notCS		1.25	0.000363	1.54	0.00936	0.27	0.802	0	0	UP in HEcEMP (logfc1.5)	NA	NA	NA	NA	NA	NA	44	46	65	47	52	69	45	71	89
					Fundc2	NA	notTF	notCS		1.09	0.000403	0.43	0.513	-0.69	0.344	0	0	0	NA	NA	NA	NA	NA	NA	67	88	96	64	76	91	73	85	95
					Furin	NA	notTF	notCS		-1.02	0.000772	-2.98	2.77e-10	-1.98	0.000194	UP in HEcHSC (logfc1.5)	0	0	NA	NA	NA	NA	NA	NA	91	90	83	76	70	62	51	48	48
					Fut8	NA	notTF	notCS		-1.08	0.0081	-2.5	4.94e-05	-1.43	0.0621	UP in HEcHSC (logfc1.5)	0	0	NA	NA	NA	NA	NA	NA	58	59	100	33	45	71	32	27	58
					Fxr2	NA	notTF	notCS		0.14	0.709	-2.18	2.13e-05	-2.34	5.11e-06	UP in HEcHSC (logfc1.5)	0	0	NA	NA	GO_0008380_RNAsplicing	NA	NA	NA	59	76	87	53	42	44	32	40	51
					Fxyd5	NA	notTF	notCS		0.77	0.00291	2.32	4.49e-06	1.53	0.00944	0	UP in HEcLMP (logfc1.5)	UP in HEcEMP (logfc1.5)	NA	NA	NA	NA	NA	NA	97	95	78	98	98	89	79	98	96
					Fxyd6	NA	notTF	notCS		-1.62	9.3e-08	-1.83	0.00625	-0.23	0.872	UP in HEcHSC (logfc1.5)	0	0	NA	NA	NA	NA	NA	NA	48	56	52	21	42	24	12	14	8
					Fyn	NA	notTF	notCS		1.37	0.000129	0.28	0.75	-1.11	0.141	0	0	0	NA	NA	NA	NA	NA	NA	82	63	83	74	67	47	87	80	65
					Fyttd1	NA	notTF	notCS		-0.17	0.659	1.11	0.0543	1.27	0.0409	0	0	0	NA	NA	NA	NA	NA	NA	84	73	91	93	92	92	78	92	90
					Gadd45g	NA	notTF	notCS		-1.8	4.83e-07	-1.12	0.109	0.65	0.495	0	UP in HEcLMP (logfc1.5)	0	NA	NA	NA	NA	NA	NA	60	63	57	64	71	60	45	45	41
					Gak	NA	notTF	notCS		0.42	0.164	-0.85	0.0394	-1.28	0.00164	0	0	0	NA	NA	NA	NA	NA	NA	91	93	100	91	94	93	89	96	96
					Galc	NA	notTF	notCS		-0.04	0.924	-1.44	0.0106	-1.41	0.0218	0	0	0	NA	NA	NA	NA	NA	NA	38	44	57	29	28	37	21	23	34
					Gale	NA	notTF	notCS		1.11	0.00641	2.55	3.19e-05	1.42	0.0625	0	0	UP in HEcEMP (logfc1.5)	NA	NA	NA	NA	NA	NA	60	34	57	64	68	57	77	78	76
					Galk1	NA	notTF	notCS		-0.67	0.0363	0.69	0.313	1.34	0.0381	0	0	0	NA	NA	NA	NA	NA	NA	89	83	100	88	93	100	67	89	92
					Galk2	NA	notTF	notCS		0.58	0.204	1.73	0.00725	1.14	0.154	0	0	UP in HEcEMP (logfc1.5)	NA	NA	NA	NA	NA	NA	55	39	65	48	55	69	44	66	76
					Galnt2	NA	notTF	notCS	Sec	0.04	0.955	-1.62	0.00451	-1.67	0.00559	UP in HEcHSC (logfc1.5)	0	0	NA	NA	NA	NA	NA	NA	86	90	96	72	73	63	75	74	73
					Galnt7	NA	notTF	notCS		-1.48	4.07e-05	0.03	0.971	1.5	0.0293	0	UP in HEcLMP (logfc1.5)	0	NA	NA	NA	NA	NA	NA	60	56	74	62	76	77	42	53	61
					Gar1	NA	notTF	notCS		-0.09	0.842	-1.64	0.000156	-1.57	0.000524	UP in HEcHSC (logfc1.5)	0	0	NA	NA	NA	NA	NA	NA	76	93	100	62	78	87	50	76	83
					Gas5	NA	notTF	notCS		-0.28	0.115	-1.67	3.17e-17	-1.41	1.36e-12	UP in HEcHSC (logfc1.5)	0	0	NA	NA	NA	NA	NA	NA	98	100	100	100	100	100	94	100	99
					Gask1b	NA	notTF	notCS		-2.1	1.37e-07	-3.38	4.42e-08	-1.28	0.125	UP in HEcHSC (logfc1.5)	UP in HEcLMP (logfc1.5)	0	NA	NA	NA	NA	NA	NA	95	93	87	93	86	38	28	43	34
					Gatad1	tf_chrom	TF	notCS		-0.91	0.00123	-2.3	2.23e-10	-1.41	0.000313	UP in HEcHSC (logfc1.5)	0	0	NA	NA	NA	NA	NA	NA	79	95	100	76	90	97	72	86	90
					Gatm	NA	notTF	notCS		1.44	0.000321	2.11	3.88e-05	0.65	0.37	0	0	UP in HEcEMP (logfc1.5)	NA	NA	NA	NA	NA	Up in HE_EMP	5	22	30	12	33	45	73	74	50
					Gchfr	NA	notTF	notCS		3.1	1.42e-22	4.27	1.35e-23	1.15	0.0415	0	0	UP in HEcEMP (logfc1.5)	NA	NA	NA	NA	NA	NA	30	17	35	33	36	57	69	89	85
					Gclm	NA	notTF	notCS		-0.41	0.314	-1.65	0.00444	-1.25	0.0662	UP in HEcHSC (logfc1.5)	0	0	NA	NA	NA	NA	NA	NA	72	76	78	57	60	55	38	47	60
					Gem	NA	notTF	notCS		1.08	0.00995	0.81	0.303	-0.29	0.812	0	0	0	NA	NA	NA	NA	NA	NA	10	32	48	16	24	43	18	45	57
					Gid4	NA	notTF	notCS		-0.81	0.031	-1.62	0.00457	-0.82	0.276	UP in HEcHSC (logfc1.5)	0	0	NA	NA	NA	NA	NA	NA	65	85	87	59	70	76	38	50	68
					Gigyf1	NA	notTF	notCS		-0.64	0.0273	-1.86	0.000126	-1.23	0.0341	UP in HEcHSC (logfc1.5)	0	0	NA	NA	NA	NA	NA	NA	75	80	78	72	60	64	36	39	54
					Gimap3	NA	notTF	notCS		0.45	0.103	1.2	0.000282	0.73	0.0558	0	0	0	NA	NA	NA	NA	NA	NA	62	32	39	69	56	65	42	69	75
					Gimap4	NA	notTF	notCS		3.62	9.11e-23	5.45	5.63e-20	1.82	0.024	0	UP in HEcLMP (logfc1.5)	UP in HEcEMP (logfc1.5)	NA	NA	NA	NA	NA	Up in HE_EMP	64	39	30	78	69	49	96	98	86
					Gimap6	NA	notTF	notCS		1.37	8.28e-08	0.89	0.0674	-0.5	0.47	0	0	0	yes	NA	NA	NA	NA		96	95	100	90	88	94	86	100	99
					Gins2	NA	notTF	notCS		0.84	0.0248	1.58	0.0175	0.72	0.452	0	0	UP in HEcEMP (logfc1.5)	NA	NA	NA	NA	NA	NA	51	68	83	48	77	84	74	84	90
					Gins4	NA	notTF	notCS		-1.02	0.00277	-0.07	0.934	0.93	0.216	0	0	0	NA	NA	NA	NA	NA	NA	77	85	87	72	89	94	62	80	77
					Gipc1	NA	notTF	notCS		0.73	0.0113	1.42	0.00686	0.68	0.353	0	0	0	NA	NA	NA	NA	NA	NA	95	88	96	91	90	91	81	97	93
					Git1	NA	notTF	notCS		-0.11	0.835	-2.14	5.73e-06	-2.04	2.61e-05	UP in HEcHSC (logfc1.5)	0	0	NA	NA	NA	NA	NA	NA	84	93	96	71	70	81	76	80	67
					Gja1	NA	notTF	notCS		-0.68	0.145	-1.5	0.0343	-0.83	0.381	UP in HEcHSC (logfc1.5)	0	0	NA	NA	NA	NA	NA	NA	53	54	83	38	56	71	85	65	39
					Gja4	NA	notTF	notCS		-4.44	1.08e-14	-3.44	0.000307	0.98	0.453	UP in HEcHSC (logfc1.5)	UP in HEcLMP (logfc1.5)	0	yes	NA	NA	NA	NA	NA	100	95	78	100	100	66	43	59	26
					Gja5	NA	notTF	notCS		-4.45	2.32e-21	-4.25	2.54e-06	0.17	0.935	UP in HEcHSC (logfc1.5)	UP in HEcLMP (logfc1.5)	0	NA	NA	NA	NA	NA	NA	100	98	48	98	94	40	36	20	13
					Glrx5	NA	notTF	notCS		0.06	0.899	-2.39	4.93e-09	-2.47	2.16e-09	UP in HEcHSC (logfc1.5)	0	0	NA	NA	NA	NA	NA	NA	78	98	100	67	81	82	63	75	90
					Gls	NA	notTF	notCS		0.45	0.263	-1.02	0.0864	-1.49	0.0124	0	0	0	NA	NA	NA	NA	NA	NA	75	88	96	66	59	76	53	73	78
					Glul	NA	notTF	notCS		0.6	0.144	1.51	0.024	0.9	0.309	0	0	UP in HEcEMP (logfc1.5)	NA	NA	NA	NA	NA	Up in HE_EMP	74	78	91	71	70	82	83	88	83
					Gm10053	NA	notTF	notCS		0.44	0.0112	-0.7	0.0178	-1.15	2.84e-05	0	0	0	NA	NA	NA	NA	NA	NA	70	98	100	86	90	95	90	94	98
					Gm10076	NA	notTF	notCS		0	0.983	-1.8	2.84e-33	-1.82	1.28e-33	UP in HEcHSC (logfc1.5)	0	0	NA	NA	NA	NA	NA	NA	100	100	100	100	100	100	100	100	100
					Gm10131	NA	notTF	notCS		0.01	0.972	-1.32	1.53e-11	-1.35	1.03e-11	0	0	0	NA	NA	NA	NA	NA	NA	95	100	100	100	98	99	84	99	100
					Gm10320	NA	notTF	notCS		-0.42	0.0852	0.88	0.0116	1.29	0.000136	0	0	0	NA	NA	NA	NA	NA	NA	67	83	78	86	91	90	81	93	86
					Gm11273	NA	notTF	notCS		0.04	0.854	-1.18	1.57e-05	-1.23	7.29e-06	0	0	0	NA	NA	NA	NA	NA	NA	45	88	100	71	74	76	60	76	77
					Gm12940	NA	notTF	notCS		-0.63	0.000637	-3.8	4.95e-25	-3.18	4.96e-17	UP in HEcHSC (logfc1.5)	0	0	NA	NA	NA	NA	NA	NA	61	100	100	53	51	62	42	44	41
					Gm13166	NA	notTF	notCS		-0.46	0.00181	-1.27	0.000152	-0.82	0.0403	0	0	0	NA	NA	NA	NA	NA	NA	32	71	78	36	44	60	34	30	55
					Gm16104	NA	notTF	notCS		-0.44	0.185	-1.73	0.000105	-1.3	0.00915	UP in HEcHSC (logfc1.5)	0	0	yes	NA	NA	NA	NA	NA	74	78	100	84	86	85	58	80	78
					Gm16286	NA	notTF	notCS		0.03	0.947	1.14	0.0204	1.1	0.0451	0	0	0	NA	NA	NA	NA	NA	NA	92	95	96	91	95	98	88	97	97
					Gm1673	NA	notTF	notCS	Sec	-0.94	0.000375	-2.3	3.12e-07	-1.37	0.0102	UP in HEcHSC (logfc1.5)	0	0	NA	NA	NA	NA	NA	NA	70	88	87	72	69	61	37	53	38
					Gm17018	NA	notTF	notCS		0.67	0.0569	1.26	0.0307	0.57	0.492	0	0	0	NA	NA	NA	NA	NA	NA	75	76	74	78	81	77	72	86	87
					Gm17087	NA	notTF	notCS		0.3	0.0901	1.45	9.55e-19	1.13	2.53e-13	0	0	0	NA	NA	NA	NA	NA	NA	69	34	26	83	81	65	84	86	80
					Gm2000	NA	notTF	notCS		0.08	0.627	-1.61	8.52e-22	-1.7	4.71e-24	UP in HEcHSC (logfc1.5)	0	0	NA	NA	NA	NA	NA	NA	96	100	100	100	100	100	99	100	100
					Gm20594	NA	notTF	notCS		0.54	0.000706	1.35	4.88e-14	0.8	7.45e-06	0	0	0	NA	NA	NA	NA	NA	NA	64	49	43	83	73	69	81	95	88
					Gm21887	NA	notTF	notCS		-0.39	0.0248	-1.05	0.0011	-0.67	0.0861	0	0	0	NA	NA	NA	NA	NA	NA	67	83	87	55	64	72	55	62	62
					Gm26917	NA	notTF	notCS		0.13	0.683	-0.9	0.0106	-1.05	0.00426	0	0	0	NA	NA	NA	NA	NA	NA	100	100	100	95	99	100	97	98	99
					Gm3550	NA	notTF	notCS		-0.31	0.158	0.82	0.00143	1.11	1.05e-05	0	0	0	NA	NA	NA	NA	NA	NA	76	49	74	79	91	91	73	88	88
					Gm47283	NA	notTF	notCS		-0.63	0.00236	-2.65	1.22e-29	-2.04	4.27e-19	UP in HEcHSC (logfc1.5)	0	0	NA	NA	NA	NA	NA	NA	100	100	100	95	97	100	94	94	98
					Gm4737	NA	notTF	notCS		-0.65	0.0356	-2.21	3.13e-07	-1.56	0.000936	UP in HEcHSC (logfc1.5)	0	0	NA	NA	NA	NA	NA	NA	61	88	100	53	73	87	45	74	87
					Gm47551	NA	notTF	notCS		-0.02	0.919	-1.04	0.00118	-1.03	0.00228	0	0	0	NA	NA	NA	NA	NA	NA	13	54	57	7	14	19	28	22	21
					Gm49708	NA	notTF	notCS		-2.25	7.88e-15	-3.3	4.09e-12	-1.07	0.104	UP in HEcHSC (logfc1.5)	UP in HEcLMP (logfc1.5)	0	NA	NA	NA	NA	NA	NA	87	93	87	79	77	81	23	30	66
					Gm50321	NA	notTF	notCS		-1.54	1.88e-12	-1.41	0.00142	0.12	0.905	0	UP in HEcLMP (logfc1.5)	0	NA	NA	NA	NA	NA	NA	76	66	61	69	66	59	11	12	42
					Gm6169	NA	notTF	notCS		-0.56	0.000728	-1.29	0.000116	-0.74	0.0765	0	0	0	NA	NA	NA	NA	NA	NA	60	83	96	69	85	59	33	60	38
					Gm8797	NA	notTF	notCS		-0.26	0.00607	-1.19	1.11e-21	-0.94	5.61e-14	0	0	0	NA	NA	NA	NA	NA	NA	100	100	100	100	100	100	99	100	100
					Gm8909	NA	notTF	notCS		0	0.992	1.52	5.2e-13	1.5	8e-13	0	UP in HEcLMP (logfc1.5)	UP in HEcEMP (logfc1.5)	NA	NA	NA	NA	NA	NA	88	59	22	97	86	71	82	84	71
					Gm9844	NA	notTF	notCS		0.07	0.787	-1.32	4.81e-06	-1.41	1.49e-06	0	0	0	NA	NA	NA	NA	NA	NA	86	98	100	95	99	86	99	95	89
					Gmcl1	NA	notTF	notCS		-0.64	0.0181	-1.82	0.0021	-1.18	0.112	UP in HEcHSC (logfc1.5)	0	0	NA	NA	NA	NA	NA	NA	37	41	70	22	33	33	18	23	16
					Gmfg	NA	notTF	notCS		3.17	3.18e-25	3.83	1.82e-11	0.64	0.524	0	0	UP in HEcEMP (logfc1.5)	NA	NA	NA	NA	NA	Up in HE_EMP	21	41	83	45	60	84	88	96	100
					Gmnn	tf_chrom	notTF	notCS		0.49	0.259	-0.77	0.22	-1.28	0.0451	0	0	0	NA	NA	NA	NA	NA	NA	45	90	87	47	80	82	66	80	95
					Gmpr	NA	notTF	notCS		1.25	0.00203	2.38	6.58e-07	1.1	0.0567	0	0	UP in HEcEMP (logfc1.5)	NA	NA	NA	NA	NA	NA	44	24	26	59	34	50	72	70	42
					Gna11	NA	notTF	notCS		-0.98	0.0162	-1.52	0.0126	-0.55	0.538	UP in HEcHSC (logfc1.5)	0	0	yes	NA	NA	NA	NA	NA	86	93	100	83	86	79	85	76	70
					Gna12	NA	notTF	notCS		1.03	0.00919	-0.99	0.154	-2.04	0.00122	UP in HEcHSC (logfc1.5)	0	0	NA	NA	NA	NA	NA	NA	64	76	83	72	52	45	71	70	65
					Gnas	tf_chrom	notTF	notCS	Sec	-0.33	0.0539	-1.23	5.41e-09	-0.92	3.26e-05	0	0	0	NA	NA	NA	NA	NA	NA	100	100	100	100	100	97	95	100	100
					Gnb1	NA	notTF	notCS		0.01	0.964	-1.25	3.34e-10	-1.27	2.03e-10	0	0	0	NA	NA	NA	NA	NA	NA	100	100	100	100	100	99	98	98	100
					Gnb2	NA	notTF	notCS		0.81	1.78e-05	-0.58	0.0555	-1.4	4.54e-07	0	0	0	NA	NA	NA	NA	NA	NA	99	100	100	98	96	98	96	99	98
					Gnb4	NA	notTF	notCS		1.56	3.74e-06	2.88	5.57e-06	1.31	0.125	0	0	UP in HEcEMP (logfc1.5)	NA	NA	NA	NA	NA	Up in HE_EMP	84	61	65	86	81	76	79	93	90
					Gne	NA	notTF	notCS		-0.26	0.632	1.2	0.0833	1.44	0.05	0	0	0	NA	NA	NA	NA	NA	NA	59	44	65	52	63	62	55	57	61
					Gng10	NA	notTF	notCS		1.17	0.000389	1.92	0.000928	0.73	0.391	0	0	UP in HEcEMP (logfc1.5)	NA	NA	NA	NA	NA	NA	56	56	78	62	69	86	60	84	97
					Gng12	NA	notTF	notCS		1.41	8.36e-07	2.26	1.77e-05	0.83	0.272	0	0	UP in HEcEMP (logfc1.5)	NA	NA	NA	NA	NA	NA	90	68	65	93	85	79	91	96	97
					Gng2	NA	notTF	notCS		2.64	1.44e-17	3.25	1.84e-18	0.59	0.23	0	0	UP in HEcEMP (logfc1.5)	NA	NA	NA	NA	NA		33	7	26	57	40	29	83	82	66
					Gng5	NA	notTF	notCS		-0.06	0.601	-1.05	1.54e-18	-1	7.34e-17	0	0	0	NA	NA	NA	NA	NA	NA	100	100	100	100	100	100	99	100	100
					Gngt2	NA	notTF	notCS		0.97	0.0119	-0.5	0.52	-1.48	0.0298	0	0	0	NA	NA	NA	NA	NA	NA	81	88	70	88	83	31	89	90	54
					Gnl3	NA	notTF	notCS		-0.21	0.602	-1.04	0.0391	-0.85	0.15	0	0	0	yes	NA	NA	NA	NA	NA	66	98	100	76	88	100	72	84	95
					Gnpda1	NA	notTF	notCS		1.08	0.00289	2.32	1.31e-09	1.23	0.00193	0	0	UP in HEcEMP (logfc1.5)	NA	NA	NA	NA	NA	NA	38	24	22	45	37	38	57	62	58
					Golph3	NA	notTF	notCS		-0.24	0.611	-1.4	0.0187	-1.17	0.0867	0	0	0	NA	NA	NA	NA	NA	NA	70	80	83	79	67	68	58	64	71
					Got1	NA	notTF	notCS		1.69	1.63e-05	2.21	0.00064	0.5	0.65	0	0	UP in HEcEMP (logfc1.5)	NA	NA	NA	NA	NA	NA	46	39	70	53	52	48	65	70	78
					Gpbp1l1	NA	notTF	notCS		-0.4	0.199	-1.75	0.000315	-1.36	0.0134	UP in HEcHSC (logfc1.5)	0	0	NA	NA	NA	NA	NA	NA	65	71	87	69	61	63	38	47	64
					Gpc3	NA	notTF	CS	Sec	-1.69	3.21e-07	-1.91	0.0039	-0.23	0.87	UP in HEcHSC (logfc1.5)	0	0	NA	NA	NA	NA	NA	NA	24	39	65	16	36	47	9	12	22
					Gpd2	NA	notTF	notCS		1.02	0.0133	0.87	0.253	-0.17	0.902	0	0	0	NA	NA	NA	NA	NA	NA	47	49	78	57	54	60	42	67	77
					Gpm6b	NA	notTF	CS		0.9	0.0549	2.62	3.5e-06	1.7	0.00841	0	UP in HEcLMP (logfc1.5)	UP in HEcEMP (logfc1.5)	NA	NA	NA	NA	NA	NA	61	37	22	79	65	44	77	78	55
					Gpsm3	NA	notTF	notCS		1.4	1.71e-08	0.32	0.61	-1.09	0.0377	0	0	0	NA	NA	NA	NA	NA		44	54	78	47	55	52	45	79	83
					Gpx3	NA	notTF	notCS	Sec	1.67	1.53e-06	2.83	7.69e-05	1.15	0.258	0	0	UP in HEcEMP (logfc1.5)	NA	NA	NA	NA	NA	NA	70	68	70	71	84	84	99	97	93
					Grap	NA	notTF	notCS		1.31	0.000558	2.56	0.000263	1.23	0.193	0	0	UP in HEcEMP (logfc1.5)	NA	NA	NA	NA	NA		67	66	78	69	78	73	87	92	84
					Grb10	NA	notTF	notCS		-0.65	0.189	-1.4	0.0391	-0.76	0.39	0	0	0	yes	NA	NA	NA	NA	NA	100	100	78	97	91	82	96	84	64
					Grb2	NA	notTF	notCS		0.23	0.591	-1.8	0.000262	-2.05	3.72e-05	UP in HEcHSC (logfc1.5)	0	0	NA	NA	NA	NA	NA	NA	66	88	100	52	63	74	62	67	76
					Grik5	NA	notTF	notCS		-0.94	1.8e-05	-2.88	1.25e-07	-1.96	0.00155	UP in HEcHSC (logfc1.5)	0	0	NA	NA	NA	NA	NA	NA	37	59	83	31	33	31	3	11	21
					Gripap1	NA	notTF	notCS		-0.15	0.773	1.14	0.0545	1.28	0.046	0	0	0	NA	NA	NA	NA	NA	NA	69	54	52	53	61	64	50	62	62
					Grk6	NA	notTF	notCS		-0.35	0.439	-1.67	0.0072	-1.34	0.0647	UP in HEcHSC (logfc1.5)	0	0	NA	NA	NA	NA	NA	NA	48	68	78	52	52	53	47	46	48
					Grpel1	NA	notTF	notCS		0.91	0.000273	1.32	0.0055	0.4	0.599	0	0	0	NA	NA	NA	NA	NA	NA	90	93	91	90	94	94	87	100	95
					Grsf1	NA	notTF	notCS		-0.11	0.851	-1.67	0.00389	-1.58	0.0115	UP in HEcHSC (logfc1.5)	0	0	NA	NA	GO_0008380_RNAsplicing	NA	NA	NA	69	73	87	47	61	79	47	58	80
					Gsdme	NA	notTF	notCS		0.04	0.937	-1.54	0.00656	-1.6	0.00762	UP in HEcHSC (logfc1.5)	0	0	NA	NA	NA	NA	NA	NA	26	61	91	33	46	71	35	45	68
					Gse1	NA	notTF	notCS		-0.58	0.0448	-2.12	4.15e-05	-1.56	0.00852	UP in HEcHSC (logfc1.5)	0	0	NA	NA	NA	NA	NA	NA	42	66	78	31	35	55	11	20	52
					Gsk3a	tf_chrom	notTF	notCS		-0.09	0.682	-1.75	3.97e-05	-1.67	0.000164	UP in HEcHSC (logfc1.5)	0	0	NA	NA	NA	NA	NA	NA	30	73	78	28	38	25	28	29	37
					Gsk3b	tf_chrom	notTF	notCS		-0.3	0.266	-1.94	1.26e-12	-1.66	2.25e-09	UP in HEcHSC (logfc1.5)	0	0	NA	NA	NA	NA	NA	NA	100	100	100	100	99	97	91	99	95
					Gsn	NA	notTF	notCS	Sec	-1.46	0.00012	-2.22	0.00121	-0.77	0.464	UP in HEcHSC (logfc1.5)	0	0	NA	NA	NA	NA	NA	NA	52	51	74	53	37	51	18	28	23
					Gspt1	NA	notTF	notCS		0.19	0.658	-1.76	3.68e-05	-1.96	5.75e-06	UP in HEcHSC (logfc1.5)	0	0	NA	NA	NA	NA	NA	NA	76	98	100	69	85	96	79	77	97
					Gsta4	NA	notTF	notCS		-2.72	3.51e-15	-4.34	9.72e-17	-1.63	0.0147	UP in HEcHSC (logfc1.5)	UP in HEcLMP (logfc1.5)	0	NA	NA	NA	NA	NA	NA	65	83	78	60	65	62	18	26	28
					Gstm2	NA	notTF	notCS		-1.76	3.21e-07	-2.09	0.000958	-0.35	0.772	UP in HEcHSC (logfc1.5)	UP in HEcLMP (logfc1.5)	0	NA	NA	NA	NA	NA	NA	41	56	70	62	59	52	36	30	28
					Gsto1	NA	notTF	notCS		-1.12	0.0011	-0.72	0.288	0.38	0.681	0	0	0	NA	NA	NA	NA	NA	NA	86	80	100	84	86	98	44	71	96
					Gstp1	NA	notTF	notCS		1.03	4.83e-07	1.93	9.43e-07	0.89	0.0837	0	0	UP in HEcEMP (logfc1.5)	NA	NA	NA	NA	NA	NA	92	90	96	97	97	95	94	99	100
					Gtf2a1	NA	TF	notCS		-1.03	0.00333	-2.42	2.26e-06	-1.4	0.0225	UP in HEcHSC (logfc1.5)	0	0	NA	NA	NA	NA	NA	NA	76	83	96	60	70	73	49	50	64
					Gtf2a2	NA	notTF	notCS		0.64	0.0415	-0.54	0.302	-1.2	0.016	0	0	0	NA	NA	NA	NA	NA	NA	75	90	100	81	85	90	73	92	93
					Gtf2h1	NA	TF	notCS		0.04	0.946	1.43	0.0348	1.37	0.0721	0	0	0	NA	NA	NA	NA	NA	NA	60	51	65	64	70	84	58	72	80
					Gtf2h5	NA	notTF	notCS		-0.31	0.235	-1.24	7.67e-05	-0.95	0.00607	0	0	0	NA	NA	NA	NA	NA	NA	90	98	100	88	98	99	85	93	97
					Gtf2i	tf_chrom	TF	notCS		-0.37	0.166	-1.23	0.000204	-0.88	0.0188	0	0	0	NA	NA	NA	NA	NA	NA	100	100	100	98	96	97	90	95	96
					Gtf2ird1	tf_chrom	TF	notCS		-0.76	0.0574	-1.93	0.00127	-1.18	0.11	UP in HEcHSC (logfc1.5)	0	0	NA	NA	NA	NA	NA	NA	76	83	87	62	63	59	31	50	52
					Gtpbp1	NA	notTF	notCS		-0.37	0.403	-1.67	0.00304	-1.31	0.0418	UP in HEcHSC (logfc1.5)	0	0	NA	NA	NA	NA	NA	NA	58	80	91	47	69	77	48	67	68
					Guf1	NA	notTF	notCS		-0.48	0.295	-1.99	0.00118	-1.51	0.0316	UP in HEcHSC (logfc1.5)	0	0	NA	NA	NA	NA	NA	NA	75	59	91	55	55	68	24	47	64
					Gyg	NA	notTF	notCS		1.18	0.000799	1.16	0.0829	-0.04	0.977	0	0	0	NA	NA	NA	NA	NA	NA	73	80	83	79	78	83	70	88	91
					H19	NA	notTF	notCS		-1.22	5.13e-05	-2.39	2.09e-12	-1.17	0.000538	UP in HEcHSC (logfc1.5)	0	0	yes	NA	NA	NA	NA	NA	100	100	100	100	100	100	100	100	98
					H1f0	tf_chrom	notTF	notCS		0.22	0.632	-1.22	0.015	-1.45	0.00559	0	0	0	NA	NA	NA	NA	NA	NA	97	93	100	90	86	86	91	93	83
					H1fx	NA	notTF	notCS		-0.31	0.0315	-3	1.22e-12	-2.7	5.39e-10	UP in HEcHSC (logfc1.5)	0	0	NA	NA	NA	NA	NA	NA	22	93	83	16	21	15	10	11	13
					H2afy	NA	notTF	notCS		-0.55	0.0481	-1.66	2.73e-06	-1.13	0.00364	UP in HEcHSC (logfc1.5)	0	0	NA	NA	NA	NA	NA	NA	92	100	100	90	96	97	84	93	93
					H2afy2	NA	notTF	notCS		-2.44	3.72e-14	-1.51	0.0222	0.92	0.32	UP in HEcHSC (logfc1.5)	UP in HEcLMP (logfc1.5)	0	NA	NA	NA	NA	NA	NA	64	59	52	53	54	69	8	20	20
					H2-D1	NA	notTF	notCS		-0.17	0.633	1.47	0.00886	1.63	0.00561	0	UP in HEcLMP (logfc1.5)	0	NA	NA	NA	NA	NA	NA	99	98	96	100	100	96	99	98	92
					H2-Q4	NA	notTF	notCS		-0.05	0.853	1.1	5.51e-06	1.13	3.42e-06	0	0	0	NA	NA	NA	NA	NA	NA	92	59	52	97	90	76	84	86	77
					Hadh	NA	notTF	notCS		-0.67	0.0297	0.69	0.301	1.34	0.0322	0	0	0	NA	NA	NA	NA	NA	NA	90	83	96	90	95	96	79	93	89
					Haghl	NA	notTF	notCS		-1.13	0.0013	-0.54	0.45	0.58	0.517	0	0	0	NA	NA	NA	NA	NA	NA	63	39	48	53	54	52	13	27	48
					Hbp1	tf_chrom	TF	notCS		-1.44	5.89e-05	-0.02	0.985	1.4	0.0558	0	0	0	NA	NA	NA	NA	NA	NA	90	76	74	91	89	86	55	78	71
					Hcls1	NA	TF	notCS		2.1	4.09e-10	2.46	5.12e-07	0.35	0.669	0	0	UP in HEcEMP (logfc1.5)	NA	NA	NA	NA	NA	Up in HE_EMP	18	12	43	14	11	42	21	51	79
					Hdac2	tf_chrom	TF	notCS		-0.37	0.325	-1.67	0.000137	-1.32	0.0057	UP in HEcHSC (logfc1.5)	0	0	NA	NA	NA	NA	Up in HE_HSC	NA	91	98	100	88	93	90	65	83	90
					Hdac7	tf_chrom	notTF	notCS		-0.34	0.481	-1.99	9.89e-05	-1.66	0.00238	UP in HEcHSC (logfc1.5)	0	0	yes	NA	NA	NA	NA	NA	100	95	96	98	90	75	90	88	65
					Hdgf	tf_chrom	notTF	notCS		-0.15	0.667	-1.09	0.00571	-0.96	0.0288	0	0	0	NA	NA	NA	NA	NA	NA	86	100	100	95	96	98	82	95	96
					Hebp1	NA	notTF	notCS		0.84	0.0323	2.21	4.17e-08	1.35	0.00206	0	0	UP in HEcEMP (logfc1.5)	NA	NA	NA	NA	NA	NA	59	20	30	55	53	46	72	59	67
					Hectd4	NA	notTF	notCS		-0.5	0.264	-1.48	0.0216	-1	0.213	0	0	0	NA	NA	NA	NA	NA	NA	78	56	83	57	61	64	51	54	55
					Heg1	NA	notTF	notCS		-0.58	0.287	-1.86	0.00665	-1.29	0.112	UP in HEcHSC (logfc1.5)	0	0	yes	NA	NA	NA	NA	NA	99	93	87	95	84	68	91	76	63
					Heph	NA	notTF	CS		-0.94	0.0217	-1.68	0.0173	-0.76	0.452	UP in HEcHSC (logfc1.5)	0	0	NA	NA	NA	NA	NA	NA	73	61	52	55	59	42	48	45	24
					Hes1	tf_chrom	TF	notCS		-0.59	0.0854	-2.23	5.62e-05	-1.67	0.0084	UP in HEcHSC (logfc1.5)	0	0	NA	NA	NA	NA	NA	NA	63	68	74	60	61	39	55	59	27
					Hes6	tf_chrom	TF	notCS		-1.16	0.00482	-1.02	0.175	0.13	0.924	0	0	0	NA	NA	NA	NA	NA	NA	81	66	83	60	60	83	31	46	72
					Hexb	NA	notTF	notCS		-1.25	0.0015	-0.57	0.494	0.67	0.486	0	0	0	NA	NA	NA	NA	NA	NA	79	68	48	55	76	56	28	46	53
					Hey1	tf_chrom	TF	notCS		-3.37	2.22e-21	-4.2	3.26e-10	-0.83	0.479	UP in HEcHSC (logfc1.5)	UP in HEcLMP (logfc1.5)	0	NA	NA	NA	NA	NA	NA	97	88	57	83	86	32	16	16	5
					Hid1	NA	notTF	notCS		-2.45	1.17e-09	-0.57	0.558	1.87	0.0236	0	UP in HEcLMP (logfc1.5)	0	yes	NA	NA	NA	NA	NA	93	68	43	88	83	62	40	56	35
					Hif3a	tf_chrom	TF	notCS		0.81	0.0426	1.33	0.0325	0.51	0.588	0	0	0	NA	NA	NA	NA	NA	NA	86	59	48	79	57	58	31	72	75
					Hint2	NA	notTF	notCS		-0.55	0.147	-1.18	0.0419	-0.64	0.412	0	0	0	NA	NA	NA	NA	NA	NA	56	71	78	57	67	72	43	59	67
					Hipk1	tf_chrom	notTF	notCS		-0.09	0.862	-1.47	0.00756	-1.4	0.0205	0	0	0	NA	NA	NA	NA	NA	NA	83	85	96	76	67	81	59	67	82
					Hipk2	tf_chrom	TF	notCS		-1.03	0.00769	-2.4	3.63e-06	-1.39	0.0227	UP in HEcHSC (logfc1.5)	0	0	NA	NA	NA	NA	NA	NA	86	90	87	81	81	78	60	65	64
					Hipk3	tf_chrom	notTF	notCS		-0.13	0.792	-1.43	0.011	-1.31	0.0359	0	0	0	NA	NA	NA	NA	NA	NA	75	76	96	66	70	76	65	74	71
					Hist1h1e	NA	notTF	notCS		1.02	0.0128	0.8	0.306	-0.24	0.853	0	0	0	NA	NA	NA	NA	NA	NA	50	78	70	50	59	61	76	75	70
					Hivep3	tf_chrom	TF	notCS		2.51	5.52e-15	2.31	1.73e-07	-0.21	0.755	0	0	UP in HEcEMP (logfc1.5)	NA	NA	NA	NA	NA	NA	8	5	26	7	15	12	74	71	41
					Hk2	NA	notTF	notCS		-0.89	0.00286	-3.14	1.34e-08	-2.27	0.0002	UP in HEcHSC (logfc1.5)	0	0	NA	NA	NA	NA	NA	NA	8	61	96	9	35	58	18	16	45
					Hmcn1	NA	notTF	notCS	Sec	1.72	6.37e-06	2.7	1.07e-06	0.97	0.203	0	0	UP in HEcEMP (logfc1.5)	yes	NA	NA	NA	NA	NA	93	54	26	98	81	39	93	97	76
					Hmga1b	NA	notTF	notCS		0.46	0.155	-1.85	1.05e-05	-2.32	1.97e-08	UP in HEcHSC (logfc1.5)	0	0	NA	NA	NA	NA	NA	NA	75	93	100	71	87	85	55	76	93
					Hmga2	tf_chrom	TF	notCS		-0.65	0.00745	-2.48	2.51e-19	-1.85	9.09e-12	UP in HEcHSC (logfc1.5)	0	0	NA	NA	NA	NA	NA	NA	98	100	100	97	100	99	77	92	99
					Hmgcr	NA	notTF	notCS		-0.28	0.523	-1.6	0.00169	-1.33	0.0185	UP in HEcHSC (logfc1.5)	0	0	NA	NA	NA	NA	NA	NA	90	93	100	91	84	83	81	85	74
					Hmgn3	tf_chrom	notTF	notCS		-2.03	9.23e-12	-2.93	4.05e-08	-0.92	0.25	UP in HEcHSC (logfc1.5)	UP in HEcLMP (logfc1.5)	0	NA	NA	NA	NA	NA	NA	75	73	65	74	79	49	19	32	27
					Hmgn5	tf_chrom	notTF	notCS		0.36	0.395	-1.34	0.014	-1.71	0.00175	UP in HEcHSC (logfc1.5)	0	0	NA	NA	NA	NA	NA	NA	63	80	91	48	62	81	45	66	87
					Hmox1	NA	notTF	notCS		0.65	0.176	1.5	0.0209	0.83	0.321	0	0	UP in HEcEMP (logfc1.5)	NA	NA	NA	NA	NA	NA	63	51	22	62	49	32	73	62	39
					Hmox2	NA	notTF	notCS		-0.31	0.336	1.9	0.000704	2.19	0.000103	0	UP in HEcLMP (logfc1.5)	UP in HEcEMP (logfc1.5)	NA	NA	NA	NA	NA	NA	93	73	91	91	98	98	78	92	96
					Hnrnpa0	NA	notTF	notCS		0.31	0.396	-2.56	1.52e-11	-2.89	2.39e-14	UP in HEcHSC (logfc1.5)	0	0	NA	NA	NA	NA	NA	NA	65	98	100	78	81	77	67	77	89
					Hnrnpa3	NA	notTF	notCS		0.28	0.179	-1.01	5.83e-05	-1.3	1.89e-07	0	0	0	NA	NA	GO_0008380_RNAsplicing	NA	NA	NA	95	100	100	93	99	100	97	98	100
					Hnrnpab	NA	notTF	notCS		0.29	0.175	-1.76	4.71e-15	-2.07	1.32e-19	UP in HEcHSC (logfc1.5)	0	0	NA	NA	NA	NA	NA	NA	97	100	100	98	97	100	96	99	99
					Hnrnpd	NA	notTF	notCS		0.15	0.704	-2.19	1.51e-10	-2.35	9.05e-12	UP in HEcHSC (logfc1.5)	0	0	NA	NA	NA	NA	NA	NA	80	98	100	76	92	94	82	85	97
					Hnrnpl	NA	notTF	notCS		-0.35	0.191	-2.7	8.88e-22	-2.37	4.04e-17	UP in HEcHSC (logfc1.5)	0	0	NA	NA	GO_0008380_RNAsplicing	NA	NA	NA	92	100	100	95	96	99	94	92	95
					Hnrnpll	NA	notTF	notCS		-0.33	0.46	-1.96	0.000259	-1.65	0.00498	UP in HEcHSC (logfc1.5)	0	0	NA	NA	GO_0008380_RNAsplicing	NA	NA	NA	65	98	74	71	65	75	52	62	62
					Hnrnpu	tf_chrom	notTF	notCS		0.21	0.257	-1.17	4.48e-09	-1.4	4.29e-12	0	0	0	NA	NA	GO_0008380_RNAsplicing	NA	NA	NA	98	100	100	98	99	100	98	100	100
					Hnrnpul1	NA	notTF	notCS		0.21	0.522	-1.59	2.07e-05	-1.82	1.24e-06	UP in HEcHSC (logfc1.5)	0	0	NA	NA	NA	NA	NA	NA	92	100	100	84	85	80	79	84	88
					Hnrnpul2	NA	notTF	notCS		-0.27	0.541	-2.27	3.56e-05	-2.01	0.000582	UP in HEcHSC (logfc1.5)	0	0	NA	NA	NA	NA	NA	NA	49	80	91	45	52	59	48	51	49
					Hoxa5	tf_chrom	TF	notCS		-1.85	1.36e-13	-2.81	2.66e-06	-0.98	0.275	UP in HEcHSC (logfc1.5)	0	0	NA	NA	NA	NA	NA	NA	37	61	65	22	36	40	2	4	4
					Hoxa7	tf_chrom	TF	notCS		-2.71	2.06e-26	-3.97	2.29e-14	-1.28	0.0902	UP in HEcHSC (logfc1.5)	0	0	NA	NA	NA	NA	NA	NA	45	66	83	48	51	49	0	3	1
					Hoxa9	tf_chrom	TF	notCS		-5.41	2.38e-98	-6.67	2.47e-57	-1.27	0.0304	UP in HEcHSC (logfc1.5)	UP in HEcLMP (logfc1.5)	0	NA	NA	NA	NA	NA	NA	69	100	91	69	79	79	2	5	1
					Hoxb5	tf_chrom	TF	notCS		2.61	2.05e-19	3.21	1.13e-14	0.58	0.354	0	0	UP in HEcEMP (logfc1.5)	NA	NA	NA	NA	NA	NA	49	32	39	52	56	41	72	89	83
					Hp1bp3	tf_chrom	notTF	notCS		-0.4	0.23	-1.05	0.019	-0.66	0.234	0	0	0	NA	NA	NA	NA	NA	NA	95	90	100	95	88	90	82	92	90
					Hpgd	NA	notTF	notCS		5.09	4.34e-71	5.71	6.69e-64	0.6	0.143	0	0	UP in HEcEMP (logfc1.5)	NA	NA	NA	NA	NA	NA	15	7	4	38	16	22	75	83	86
					Hras	NA	notTF	notCS		0.68	0.0715	-1.09	0.0921	-1.78	0.00353	UP in HEcHSC (logfc1.5)	0	0	NA	NA	NA	NA	NA	NA	53	73	96	45	53	44	69	62	61
					Hs2st1	NA	notTF	notCS		0.19	0.647	-1.17	0.0722	-1.37	0.0456	0	0	0	NA	NA	NA	NA	NA	NA	37	61	52	26	34	41	25	36	49
					Hsd11b2	NA	notTF	notCS		-1.77	2.89e-10	-2.76	5.82e-06	-1.01	0.266	UP in HEcHSC (logfc1.5)	0	0	NA	NA	NA	NA	NA	NA	53	59	57	43	48	34	7	11	13
					Hsd3b7	NA	notTF	notCS		1.32	0.000869	3.17	1.38e-06	1.82	0.0234	0	UP in HEcLMP (logfc1.5)	UP in HEcEMP (logfc1.5)	NA	NA	NA	NA	NA	NA	84	54	52	93	72	68	86	88	79
					Hsf2	tf_chrom	TF	notCS		-0.61	0.0174	-3.32	2.34e-13	-2.72	1.33e-08	UP in HEcHSC (logfc1.5)	0	0	NA	NA	NA	NA	NA	NA	58	90	91	55	54	44	31	29	39
					Hspa13	NA	notTF	notCS		-1.04	0.0105	-0.89	0.238	0.14	0.913	0	0	0	NA	NA	NA	NA	NA	NA	77	54	78	64	61	67	56	53	52
					Hspa5	NA	notTF	notCS		0.25	0.1	1.08	0.000117	0.8	0.0117	0	0	0	NA	NA	NA	NA	NA	NA	100	100	100	100	100	100	99	100	100
					Hspb11	NA	notTF	notCS		-0.09	0.838	-1.28	0.027	-1.2	0.0639	0	0	0	NA	NA	NA	NA	NA	NA	47	63	65	53	53	51	36	51	52
					Hspe1	NA	notTF	notCS		-0.07	0.784	-1.07	4.55e-05	-1.02	0.000184	0	0	0	NA	NA	NA	NA	NA	NA	96	100	100	98	99	100	92	98	100
					Hspe1-rs1	NA	notTF	notCS		0.12	0.674	-1.41	5.92e-06	-1.55	9.51e-07	UP in HEcHSC (logfc1.5)	0	0	NA	NA	NA	NA	NA	NA	75	100	100	83	93	100	82	94	97
					Hspg2	NA	notTF	CS		-0.54	0.331	-2.5	1.82e-05	-1.97	0.00152	UP in HEcHSC (logfc1.5)	0	0	yes	NA	NA	NA	NA	NA	100	95	100	100	95	83	99	96	79
					Hyal2	tf_chrom	notTF	CS		-1.29	0.000227	-0.37	0.663	0.91	0.26	0	0	0	NA	NA	NA	NA	NA	NA	97	95	83	98	94	88	86	85	74
					Icam1	NA	notTF	CS		0.88	0.0575	1.97	0.000595	1.08	0.127	0	0	UP in HEcEMP (logfc1.5)	NA	NA	NA	NA	NA	Up in HE_EMP	80	22	30	53	48	38	61	55	57
					Ick	NA	notTF	notCS		-1.13	0.00181	-1.16	0.075	-0.05	0.97	0	0	0	NA	NA	NA	NA	NA	NA	75	68	74	66	65	67	42	48	51
					Id3	tf_chrom	TF	notCS		-0.62	0.356	-1.67	0.0397	-1.07	0.292	UP in HEcHSC (logfc1.5)	0	0	yes	NA	NA	NA	NA	NA	100	98	87	100	94	55	94	84	68
					Ier5	NA	notTF	notCS		0.53	0.0887	-0.91	0.184	-1.44	0.0308	0	0	0	NA	NA	NA	NA	NA	NA	31	56	57	29	22	17	33	32	28
					Ifi35	NA	notTF	notCS		0.63	0.135	2.04	0.000234	1.39	0.0328	0	0	UP in HEcEMP (logfc1.5)	NA	NA	NA	NA	NA	NA	54	37	48	53	62	61	59	76	66
					Ifitm1	NA	notTF	CS		-3.79	8.24e-30	-2.63	2.56e-05	1.14	0.152	UP in HEcHSC (logfc1.5)	UP in HEcLMP (logfc1.5)	0	yes	NA	NA	NA	NA	NA	42	66	83	57	82	95	9	30	59
					Ifitm3	NA	notTF	CS		-1.44	9.04e-07	-1.54	0.000841	-0.12	0.894	UP in HEcHSC (logfc1.5)	0	0	yes	NA	NA	NA	NA	NA	98	98	100	98	99	97	78	94	89
					Ifngr2	NA	notTF	notCS		0.82	0.0509	1.53	0.0142	0.69	0.426	0	0	UP in HEcEMP (logfc1.5)	NA	NA	NA	NA	NA	NA	60	51	52	53	55	51	59	69	60
					Ifrd1	NA	notTF	notCS		-1.56	1.11e-05	-1.14	0.0855	0.41	0.691	0	UP in HEcLMP (logfc1.5)	0	NA	NA	NA	NA	NA	NA	61	61	91	67	81	82	52	54	68
					Ift57	NA	notTF	notCS		-0.67	0.0517	-2.15	0.000327	-1.49	0.0336	UP in HEcHSC (logfc1.5)	0	0	NA	NA	NA	NA	NA	NA	24	56	78	19	28	52	7	26	47
					Ift74	NA	notTF	notCS		-0.4	0.274	-1.23	0.0404	-0.84	0.269	0	0	0	NA	NA	NA	NA	NA	NA	51	61	61	40	48	48	19	34	50
					Igf1	NA	notTF	notCS	Sec	2.28	7.15e-12	3.24	1.02e-07	0.94	0.308	0	0	UP in HEcEMP (logfc1.5)	yes	NA	NA	NA	NA	Up in HE_EMP	33	44	74	47	66	80	89	93	90
					Igf1r	NA	notTF	CS		-0.54	0.192	-1.67	0.00257	-1.15	0.0821	UP in HEcHSC (logfc1.5)	0	0	NA	NA	NA	NA	NA	NA	91	88	96	71	72	80	60	62	72
					Igf2	NA	notTF	notCS	Sec	-1.45	1.77e-08	-2.18	7.77e-12	-0.73	0.0377	UP in HEcHSC (logfc1.5)	0	0	yes	NA	NA	NA	NA	NA	100	100	100	100	100	100	100	100	99
					Igf2bp2	NA	notTF	notCS		-1.07	0.000196	-1.35	0.00307	-0.3	0.691	0	0	0	NA	NA	NA	NA	NA	NA	97	100	100	93	95	94	70	90	88
					Igf2r	NA	notTF	CS		-0.43	0.374	-2.44	5.78e-07	-2.03	6.62e-05	UP in HEcHSC (logfc1.5)	0	0	yes	NA	NA	NA	NA	NA	98	100	100	95	90	81	94	91	79
					Igfbp2	NA	notTF	notCS	Sec	-2.65	1.02e-18	-3.77	5.78e-10	-1.14	0.227	UP in HEcHSC (logfc1.5)	0	0	NA	NA	NA	NA	NA	NA	96	80	57	81	67	25	25	11	2
					Igsf3	NA	notTF	CS		-2.62	2.08e-15	-3.72	2.35e-10	-1.11	0.209	UP in HEcHSC (logfc1.5)	UP in HEcLMP (logfc1.5)	0	NA	NA	NA	NA	NA	NA	95	83	83	74	77	61	34	21	21
					Ikzf1	tf_chrom	TF	notCS		1.18	0.00227	0.46	0.616	-0.73	0.445	0	0	0	NA	NA	NA	NA	NA		7	29	65	5	11	49	1	29	86
					Ikzf5	tf_chrom	TF	notCS		-0.18	0.47	-1.08	0.0231	-0.91	0.103	0	0	0	NA	NA	NA	NA	NA	NA	35	56	70	28	34	35	21	30	32
					Il11ra1	NA	notTF	notCS		0.39	0.295	1.25	0.0338	0.84	0.261	0	0	0	yes	NA	NA	NA	NA	NA	90	83	83	90	89	86	65	89	88
					Il16	NA	notTF	notCS		2.67	2.12e-14	3.62	6.43e-14	0.94	0.176	0	0	UP in HEcEMP (logfc1.5)	NA	NA	NA	NA	NA	Up in HE_EMP	41	22	30	57	27	64	35	79	80
					Il2rg	NA	notTF	CS		2.4	4.34e-13	2.12	0.000946	-0.3	0.822	0	0	UP in HEcEMP (logfc1.5)	NA	NA	NA	NA	NA	Up in HE_EMP	83	83	70	79	87	67	97	99	97
					Ilf3	NA	TF	notCS		-1.01	4.26e-05	-0.72	0.112	0.26	0.701	0	0	0	NA	NA	NA	NA	NA	NA	97	100	100	93	99	98	85	89	95
					Impact	NA	notTF	notCS		-0.19	0.695	-1.19	0.0471	-1.02	0.146	0	0	0	NA	NA	NA	NA	NA	NA	53	66	96	52	59	76	57	54	79
					Impad1	NA	notTF	notCS		-0.36	0.371	-2.14	2.63e-06	-1.8	0.000193	UP in HEcHSC (logfc1.5)	0	0	NA	NA	NA	NA	NA	NA	78	93	96	67	73	85	66	67	85
					Impdh2	NA	notTF	notCS		-0.29	0.256	0.77	0.106	1.04	0.0338	0	0	0	NA	NA	NA	NA	NA	NA	95	98	100	95	100	100	82	97	99
					Inf2	NA	notTF	notCS		-0.28	0.541	-2.3	4.05e-05	-2.03	0.000635	UP in HEcHSC (logfc1.5)	0	0	NA	NA	NA	NA	NA	NA	55	71	96	59	60	53	56	59	45
					Ing1	NA	TF	notCS		0.78	0.0437	1.47	0.0175	0.67	0.441	0	0	0	NA	NA	NA	NA	NA	NA	77	59	65	60	71	64	67	81	76
					Ing2	tf_chrom	notTF	notCS		0.04	0.918	-1.75	0.00377	-1.79	0.00444	UP in HEcHSC (logfc1.5)	0	0	NA	NA	NA	NA	Up in HE_HSC	NA	19	51	57	16	18	21	17	24	28
					Inip	NA	notTF	notCS		-0.99	0.00383	-1.53	0.00341	-0.55	0.457	UP in HEcHSC (logfc1.5)	0	0	yes	NA	NA	NA	NA	NA	67	90	100	53	83	95	49	72	89
					Ino80b	tf_chrom	notTF	notCS		-0.29	0.232	-2.03	5.62e-05	-1.75	0.00116	UP in HEcHSC (logfc1.5)	0	0	NA	NA	NA	NA	NA	NA	32	78	57	17	28	32	21	20	38
					Insig1	NA	notTF	notCS		-0.55	0.195	-1.88	0.00224	-1.35	0.0643	UP in HEcHSC (logfc1.5)	0	0	NA	NA	NA	NA	NA	NA	59	66	78	55	62	47	57	60	40
					Ipo4	NA	notTF	notCS		0.26	0.571	1.53	0.0239	1.25	0.117	0	0	UP in HEcEMP (logfc1.5)	NA	NA	NA	NA	NA	NA	87	76	70	72	88	84	68	84	91
					Ipo8	NA	notTF	notCS		0	0.995	-2.29	1.37e-06	-2.3	1.96e-06	UP in HEcHSC (logfc1.5)	0	0	NA	NA	NA	NA	NA	NA	76	85	96	45	69	65	52	57	80
					Iqsec1	NA	notTF	notCS		0.84	0.00563	-0.65	0.345	-1.51	0.0118	UP in HEcHSC (logfc1.5)	0	0	NA	NA	NA	NA	NA	NA	49	68	78	41	40	30	77	70	40
					Irak1	NA	notTF	notCS		0.29	0.537	-1.76	0.00124	-2.06	0.000173	UP in HEcHSC (logfc1.5)	0	0	NA	NA	NA	NA	NA	NA	58	88	100	48	58	76	53	65	78
					Ireb2	NA	notTF	notCS		-0.8	0.0279	-1.54	0.0049	-0.76	0.298	UP in HEcHSC (logfc1.5)	0	0	NA	NA	NA	NA	NA	NA	81	78	91	67	76	82	63	66	71
					Irf1	tf_chrom	TF	notCS		1.33	0.000571	1.4	0.033	0.06	0.962	0	0	0	NA	NA	NA	NA	NA	NA	36	32	26	28	27	36	29	47	62
					Irf2	tf_chrom	TF	notCS		-0.5	0.154	-1.67	0.000481	-1.18	0.0329	UP in HEcHSC (logfc1.5)	0	0	NA	NA	NA	NA	NA	NA	95	88	83	88	78	74	67	75	76
					Irf2bp1	tf_chrom	TF	notCS		0.09	0.854	-2.18	0.000178	-2.29	0.000119	UP in HEcHSC (logfc1.5)	0	0	NA	NA	NA	NA	NA	NA	39	73	91	34	33	47	28	32	50
					Irf2bp2	tf_chrom	notTF	notCS		0.39	0.336	-1.62	0.00281	-2.02	0.000173	UP in HEcHSC (logfc1.5)	0	0	NA	NA	NA	NA	NA	NA	80	80	96	66	59	61	49	56	72
					Isca1	NA	notTF	notCS		-1.26	1.42e-05	-0.16	0.84	1.09	0.0764	0	0	0	NA	NA	NA	NA	NA	NA	100	95	91	97	99	91	79	88	79
					Isca2	NA	notTF	notCS		-0.27	0.554	-1.19	0.0478	-0.94	0.194	0	0	0	NA	NA	NA	NA	NA	NA	63	76	91	69	71	73	61	66	74
					Itga5	NA	notTF	CS		-0.93	0.0136	-1.29	0.0238	-0.38	0.673	0	0	0	yes	NA	NA	NA	NA	NA	100	98	100	98	98	89	90	94	82
					Itga6	NA	notTF	CS		1.36	4.91e-05	0.55	0.436	-0.83	0.283	0	0	0	NA	NA	NA	NA	NA	NA	63	90	96	78	83	81	94	95	88
					Itga9	NA	notTF	notCS		1.28	0.00128	1.57	0.0231	0.28	0.829	0	0	UP in HEcEMP (logfc1.5)	yes	NA	NA	NA	NA	NA	82	66	57	74	79	47	82	82	72
					Itgb1	NA	notTF	CS		-0.82	1.29e-06	-1.19	2.56e-06	-0.4	0.246	0	0	0	NA	NA	NA	NA	NA	NA	100	100	100	100	100	100	100	97	99
					Itm2b	NA	notTF	notCS	Sec	0.51	1.73e-05	1.4	1.83e-09	0.88	0.000866	0	0	0	NA	NA	NA	NA	NA		100	95	100	100	100	100	99	100	100
					Itpr3	NA	notTF	notCS		-1.75	6e-09	-2.23	0.000324	-0.48	0.671	UP in HEcHSC (logfc1.5)	0	0	NA	NA	NA	NA	NA	NA	90	68	39	84	68	27	31	22	8
					Itprid2	NA	notTF	notCS	Sec	-0.79	0.0673	-1.6	0.0171	-0.82	0.368	UP in HEcHSC (logfc1.5)	0	0	NA	NA	NA	NA	NA	NA	96	93	61	74	72	56	43	54	54
					Itsn1	NA	notTF	notCS		1.07	0.00404	1.54	0.00433	0.47	0.539	0	0	UP in HEcEMP (logfc1.5)	NA	NA	NA	NA	NA	NA	69	20	30	47	20	35	59	67	42
					Ivns1abp	NA	TF	notCS		-1.06	0.000204	-1.83	3.64e-06	-0.79	0.104	UP in HEcHSC (logfc1.5)	0	0	NA	NA	GO_0008380_RNAsplicing	NA	NA	NA	97	100	100	95	94	98	79	90	87
					Jag1	NA	notTF	CS		-1.48	8.55e-06	-2.57	0.000181	-1.11	0.264	UP in HEcHSC (logfc1.5)	0	0	NA	NA	NA	NA	NA	NA	96	83	26	83	67	16	45	25	9
					Jag2	NA	notTF	notCS		-2.03	1.75e-10	-3.32	2.97e-08	-1.32	0.123	UP in HEcHSC (logfc1.5)	UP in HEcLMP (logfc1.5)	0	NA	NA	NA	NA	NA	NA	75	90	78	83	72	35	14	22	12
					Jak1	NA	notTF	notCS		0.82	0.00265	1.15	0.0231	0.32	0.712	0	0	0	NA	NA	NA	NA	NA	NA	91	95	100	91	89	99	92	96	98
					Jak3	NA	notTF	notCS		1.26	0.00104	0.9	0.217	-0.37	0.745	0	0	0	NA	NA	NA	NA	NA	NA	87	76	74	76	64	48	67	73	74
					Jam3	NA	notTF	CS	Sec	0.95	0.00856	3.04	2.17e-07	2.08	0.00178	0	UP in HEcLMP (logfc1.5)	UP in HEcEMP (logfc1.5)	NA	NA	NA	NA	NA	NA	58	54	57	62	71	87	60	84	89
					Jarid2	tf_chrom	TF	notCS		-1.14	0.0012	-2.12	1.2e-05	-1	0.0937	UP in HEcHSC (logfc1.5)	0	0	NA	NA	NA	NA	NA	NA	83	98	96	90	87	89	48	73	80
					Jkamp	NA	notTF	notCS		-1.13	0.00367	-1	0.158	0.12	0.922	0	0	0	NA	NA	NA	NA	NA	NA	86	78	70	71	79	74	54	54	73
					Jmy	tf_chrom	TF	notCS		-0.73	0.0295	-2.19	0.000174	-1.48	0.0341	UP in HEcHSC (logfc1.5)	0	0	NA	NA	NA	NA	NA	NA	47	56	78	45	44	43	26	24	38
					Josd1	NA	notTF	notCS		-0.52	0.212	-1.46	0.0279	-0.95	0.263	0	0	0	NA	NA	NA	NA	NA	NA	47	56	83	38	42	50	28	40	46
					Jpt2	NA	notTF	notCS		-1.05	0.000386	-0.62	0.287	0.4	0.596	0	0	0	NA	NA	NA	NA	NA	NA	81	98	100	83	94	97	71	89	91
					Jun	tf_chrom	TF	notCS		-1.41	0.00177	-1.8	0.00948	-0.4	0.728	UP in HEcHSC (logfc1.5)	0	0	NA	NA	NA	NA	NA	NA	82	90	91	90	83	73	61	71	50
					Jund	tf_chrom	TF	notCS		-0.36	0.19	-3.2	8.37e-16	-2.85	1.54e-12	UP in HEcHSC (logfc1.5)	0	0	NA	NA	NA	NA	NA	NA	64	100	96	57	57	57	53	55	53
					Jup	tf_chrom	notTF	notCS		0.87	0.0132	1.85	0.00317	0.95	0.257	0	0	UP in HEcEMP (logfc1.5)	NA	NA	NA	NA	NA	NA	99	83	74	98	90	67	96	96	87
					Kalrn	NA	notTF	notCS		-0.82	0.00608	-1.83	0.0021	-1.04	0.19	UP in HEcHSC (logfc1.5)	0	0	NA	NA	NA	NA	NA	NA	55	54	61	53	47	37	28	30	15
					Kank3	NA	notTF	notCS		2.48	6.5e-12	3.22	2.67e-08	0.72	0.437	0	0	UP in HEcEMP (logfc1.5)	NA	NA	NA	NA	NA	NA	57	46	39	66	68	31	90	91	68
					Kat14	NA	notTF	notCS		-0.51	0.228	-1.62	0.0117	-1.12	0.156	UP in HEcHSC (logfc1.5)	0	0	NA	NA	NA	NA	NA	NA	56	56	91	41	46	58	28	33	54
					Kbtbd2	NA	notTF	notCS		-0.8	0.0517	-1.75	0.00272	-0.96	0.191	UP in HEcHSC (logfc1.5)	0	0	NA	NA	NA	NA	NA	NA	77	90	91	69	80	71	65	69	60
					Kbtbd4	NA	notTF	notCS		-0.86	0.0237	0.86	0.0843	1.71	0.000261	0	UP in HEcLMP (logfc1.5)	0	NA	NA	NA	NA	NA	NA	42	24	30	47	55	59	31	39	46
					Kcmf1	NA	TF	notCS		-0.12	0.822	-1.54	0.00853	-1.44	0.0262	UP in HEcHSC (logfc1.5)	0	0	NA	NA	NA	NA	NA	NA	59	66	91	55	57	66	51	53	68
					Kcnq1ot1	NA	notTF	notCS		-0.62	0.059	-1.17	0.014	-0.57	0.368	0	0	0	NA	NA	NA	NA	NA	NA	92	98	100	83	90	99	81	91	93
					Kctd10	NA	notTF	notCS		-0.21	0.664	1.73	0.0139	1.93	0.00877	0	UP in HEcLMP (logfc1.5)	UP in HEcEMP (logfc1.5)	NA	NA	NA	NA	NA	NA	97	61	74	93	89	79	69	88	76
					Kctd12	NA	notTF	notCS		1.74	3.98e-10	2.05	2.85e-09	0.3	0.492	0	0	UP in HEcEMP (logfc1.5)	NA	NA	NA	NA	NA	Up in HE_EMP	8	20	13	14	14	16	43	47	65
					Kdelr2	NA	notTF	notCS		-0.69	4.36e-05	-1.9	2.69e-19	-1.22	1.15e-08	UP in HEcHSC (logfc1.5)	0	0	NA	NA	NA	NA	NA	NA	100	100	100	100	100	100	98	98	95
					Kdsr	NA	notTF	notCS		-0.93	0.00968	-1.32	0.0287	-0.4	0.681	0	0	0	NA	NA	NA	NA	NA	NA	72	76	87	62	61	78	39	46	62
					Khdrbs1	NA	TF	notCS		-0.23	0.584	-1.77	5.17e-05	-1.55	0.000743	UP in HEcHSC (logfc1.5)	0	0	NA	NA	GO_0008380_RNAsplicing	NA	NA	NA	86	93	100	78	86	89	68	80	86
					Khdrbs3	NA	notTF	notCS		-0.29	0.468	-2.13	0.000163	-1.86	0.00246	UP in HEcHSC (logfc1.5)	0	0	NA	NA	GO_0008380_RNAsplicing	NA	NA	NA	46	73	96	38	46	50	50	36	43
					Khsrp	NA	TF	notCS		0.37	0.222	-1.94	1.43e-06	-2.33	4.41e-09	UP in HEcHSC (logfc1.5)	0	0	NA	NA	GO_0008380_RNAsplicing	NA	NA	NA	69	98	100	66	72	75	52	70	80
					Kirrel	NA	notTF	CS		-0.64	0.0395	-1.38	0.0225	-0.77	0.346	0	0	0	NA	NA	NA	NA	NA	NA	80	56	48	57	53	19	52	43	16
					Klf10	tf_chrom	TF	notCS		0.54	0.248	1.41	0.0353	0.86	0.324	0	0	0	NA	NA	NA	NA	NA	NA	73	54	57	55	68	56	72	67	70
					Klf13	tf_chrom	TF	notCS		-0.88	0.00281	-1.48	0.000513	-0.62	0.27	0	0	0	NA	NA	NA	NA	NA	NA	95	95	100	98	95	95	78	89	89
					Klf2	tf_chrom	TF	notCS		-0.77	0.0566	-3.48	9.87e-10	-2.74	9.59e-06	UP in HEcHSC (logfc1.5)	0	0	NA	NA	NA	NA	NA	NA	68	85	74	62	61	36	55	39	26
					Klhdc2	NA	notTF	notCS		-0.86	0.0378	-1.51	0.0136	-0.67	0.431	UP in HEcHSC (logfc1.5)	0	0	NA	NA	NA	NA	NA	NA	93	85	91	74	74	81	52	60	75
					Klhl13	NA	notTF	notCS		-3.62	6.4e-29	-2.21	0.000892	1.39	0.101	UP in HEcHSC (logfc1.5)	UP in HEcLMP (logfc1.5)	0	NA	NA	NA	NA	NA	NA	86	68	52	84	88	62	34	25	25
					Klhl24	NA	notTF	notCS		-1.6	9.42e-06	-2.12	0.000349	-0.53	0.579	UP in HEcHSC (logfc1.5)	UP in HEcLMP (logfc1.5)	0	NA	NA	NA	NA	NA	NA	83	80	83	74	71	81	34	56	53
					Klhl3	NA	notTF	notCS		0.91	0.0168	1.33	0.0195	0.4	0.648	0	0	0	NA	NA	NA	NA	NA	NA	79	37	26	59	49	34	43	66	49
					Klhl9	NA	notTF	notCS		-0.57	0.0827	-2.35	2.68e-10	-1.8	2.91e-06	UP in HEcHSC (logfc1.5)	0	0	NA	NA	NA	NA	NA	NA	94	98	100	91	92	89	74	81	86
					Klk8	NA	notTF	notCS	Sec	0.92	0.00885	2.2	0.000532	1.26	0.119	0	0	UP in HEcEMP (logfc1.5)	NA	NA	NA	NA	NA	NA	61	71	74	72	88	82	74	89	93
					Kmt2c	tf_chrom	notTF	notCS		-0.27	0.569	-1.72	0.00228	-1.46	0.02	UP in HEcHSC (logfc1.5)	0	0	NA	NA	NA	NA	NA	NA	86	80	91	72	72	73	60	69	71
					Kmt2e	tf_chrom	notTF	notCS		-1.07	0.00184	-0.96	0.115	0.09	0.938	0	0	0	NA	NA	NA	NA	NA	NA	96	88	100	91	91	92	75	75	83
					Kras	NA	notTF	notCS		0.12	0.812	-2.05	4.6e-05	-2.18	1.88e-05	UP in HEcHSC (logfc1.5)	0	0	NA	NA	NA	NA	NA	NA	73	88	91	62	64	64	73	65	72
					Krit1	NA	notTF	notCS		-1.01	0.00552	-1.04	0.0993	-0.05	0.967	0	0	0	NA	NA	NA	NA	NA	NA	87	83	78	71	81	80	56	64	74
					Krt18	NA	notTF	notCS		-2.35	3.03e-12	-3.41	1.87e-08	-1.09	0.236	UP in HEcHSC (logfc1.5)	UP in HEcLMP (logfc1.5)	0	NA	NA	NA	NA	NA	NA	58	71	74	60	56	51	19	17	21
					Lactb	NA	notTF	notCS		-0.28	0.397	-2.13	0.000248	-1.86	0.0028	UP in HEcHSC (logfc1.5)	0	0	NA	NA	NA	NA	NA	NA	32	61	65	22	28	29	23	25	37
					Lactb2	NA	notTF	notCS		0.37	0.345	1.28	0.00128	0.89	0.0441	0	0	0	NA	NA	NA	NA	NA	NA	35	17	30	31	49	45	38	54	53
					Lama3	NA	notTF	notCS	Sec	-2.1	7.56e-09	-1.23	0.104	0.84	0.422	0	UP in HEcLMP (logfc1.5)	0	NA	NA	NA	NA	NA	NA	90	73	22	95	84	33	22	29	15
					Lama5	NA	notTF	CS	Sec	-2.96	2.23e-20	-3.93	8.69e-12	-0.98	0.284	UP in HEcHSC (logfc1.5)	UP in HEcLMP (logfc1.5)	0	NA	NA	NA	NA	NA	NA	92	83	83	84	70	64	23	25	14
					Lamb1	NA	notTF	CS	Sec	-3.37	2.41e-20	-4.48	1.5e-12	-1.12	0.26	UP in HEcHSC (logfc1.5)	UP in HEcLMP (logfc1.5)	0	NA	NA	NA	NA	NA	NA	100	90	83	91	80	49	48	24	7
					Lamp2	NA	notTF	CS		0.56	0.0828	1.57	0.00549	0.99	0.164	0	0	UP in HEcEMP (logfc1.5)	NA	NA	NA	NA	NA	Up in HE_EMP	97	90	83	90	89	90	94	96	90
					Lap3	NA	notTF	notCS		-1.6	1.75e-08	-0.6	0.335	0.98	0.105	0	UP in HEcLMP (logfc1.5)	0	NA	NA	NA	NA	NA	NA	92	95	96	93	98	96	79	88	84
					Laptm4b	NA	notTF	notCS		-0.54	0.0328	0.76	0.136	1.28	0.00834	0	0	0	yes	NA	NA	NA	NA	NA	98	95	91	93	100	97	78	97	98
					Larp1	NA	notTF	notCS		0.85	0.0168	-0.78	0.189	-1.64	0.0028	UP in HEcHSC (logfc1.5)	0	0	NA	NA	NA	NA	NA	NA	69	83	100	64	66	74	65	73	88
					Larp4b	NA	notTF	notCS		0.14	0.745	-1.53	0.000564	-1.68	0.000193	UP in HEcHSC (logfc1.5)	0	0	NA	NA	NA	NA	NA	NA	81	93	100	74	88	86	74	85	92
					Lars2	NA	notTF	notCS		0.31	0.0467	-1.27	2.26e-13	-1.6	1.37e-19	UP in HEcHSC (logfc1.5)	0	0	NA	NA	NA	NA	NA	NA	100	100	100	100	100	100	100	100	100
					Lats2	NA	notTF	notCS		-0.31	0.425	-1.38	0.0318	-1.09	0.161	0	0	0	NA	NA	NA	NA	NA	NA	86	63	39	62	51	29	64	46	25
					Lcor	tf_chrom	TF	notCS		-0.49	0.262	1.09	0.0269	1.57	0.00122	0	UP in HEcLMP (logfc1.5)	0	NA	NA	NA	NA	NA	NA	68	24	57	64	58	64	36	57	58
					Lcorl	NA	TF	notCS		0.5	0.192	1.09	0.0344	0.58	0.374	0	0	0	NA	NA	NA	NA	NA	NA	51	41	22	47	42	40	28	51	51
					Lcp1	NA	notTF	notCS		1.56	0.000119	2.14	0.00193	0.56	0.625	0	0	UP in HEcEMP (logfc1.5)	NA	NA	NA	NA	NA	Up in HE_EMP	86	56	61	81	61	56	62	84	72
					Lcp2	NA	notTF	notCS		3.61	2.6e-30	4.28	1.82e-21	0.66	0.336	0	0	UP in HEcEMP (logfc1.5)	NA	NA	NA	NA	NA	Up in HE_EMP	6	20	39	16	15	50	53	79	91
					Ldb1	tf_chrom	TF	notCS		-0.13	0.774	-1.22	0.0181	-1.1	0.0567	0	0	0	NA	NA	NA	NA	NA	NA	87	95	96	81	77	84	69	75	82
					Ldhb	NA	notTF	notCS		-1.22	0.00021	-1.9	0.00341	-0.7	0.488	UP in HEcHSC (logfc1.5)	0	0	NA	NA	NA	NA	NA	NA	40	37	74	40	31	47	14	17	18
					Ldlrad3	NA	notTF	notCS		-1.1	0.00163	-1.43	0.027	-0.34	0.767	0	0	0	NA	NA	NA	NA	NA	NA	73	59	52	60	47	52	11	24	38
					Lemd2	NA	notTF	notCS		-0.22	0.594	-1.68	0.00672	-1.48	0.0324	UP in HEcHSC (logfc1.5)	0	0	NA	NA	NA	NA	NA	NA	53	63	65	38	37	43	38	31	38
					Leng8	NA	notTF	notCS		-0.25	0.597	-1.56	0.00726	-1.32	0.0446	UP in HEcHSC (logfc1.5)	0	0	NA	NA	NA	NA	NA	NA	94	78	96	76	69	78	60	70	66
					Lgals9	NA	notTF	notCS	Sec	1.97	5.41e-08	1.87	0.00789	-0.12	0.938	0	0	UP in HEcEMP (logfc1.5)	yes	NA	NA	NA	NA	Up in HE_EMP	21	54	91	40	56	94	70	89	97
					Lgmn	NA	notTF	notCS		1.65	0.000399	2.94	2.83e-05	1.28	0.177	0	0	UP in HEcEMP (logfc1.5)	NA	NA	NA	NA	NA	Up in HE_EMP	86	54	17	78	65	44	94	90	52
					Lifr	NA	notTF	CS	Sec	-1.84	2.59e-06	-1.1	0.174	0.71	0.546	0	UP in HEcLMP (logfc1.5)	0	NA	NA	NA	NA	NA	NA	97	68	13	84	78	28	83	42	4
					Lig1	NA	notTF	notCS		0.58	0.0989	-0.95	0.0469	-1.56	0.00105	UP in HEcHSC (logfc1.5)	0	0	NA	NA	NA	NA	NA	NA	64	100	100	64	92	90	80	91	95
					Lima1	NA	notTF	notCS		-0.53	0.29	1.05	0.144	1.57	0.0314	0	UP in HEcLMP (logfc1.5)	0	NA	NA	NA	NA	NA	NA	84	39	39	79	77	52	83	67	46
					Limch1	NA	notTF	notCS		3.29	5.64e-24	3.66	2.5e-11	0.35	0.753	0	0	UP in HEcEMP (logfc1.5)	yes	NA	NA	NA	NA	NA	93	44	39	81	68	32	86	96	89
					Lims1	NA	notTF	notCS		0.08	0.84	2.34	5.88e-05	2.24	0.000258	0	UP in HEcLMP (logfc1.5)	UP in HEcEMP (logfc1.5)	NA	NA	NA	NA	NA	Up in HE_EMP	99	83	83	88	93	98	85	91	97
					Lin28b	NA	notTF	notCS		0.89	0.0233	1.59	0.0105	0.68	0.444	0	0	UP in HEcEMP (logfc1.5)	NA	NA	NA	NA	NA	NA	42	61	52	36	59	74	30	65	89
					Lipa	NA	notTF	notCS		0.51	0.224	1.82	0.0115	1.3	0.142	0	0	UP in HEcEMP (logfc1.5)	NA	NA	NA	NA	NA	Up in HE_EMP	96	83	83	93	87	87	88	94	85
					Litaf	tf_chrom	notTF	notCS		0.64	0.0546	1.68	0.00546	1.03	0.181	0	0	UP in HEcEMP (logfc1.5)	NA	NA	NA	NA	NA	NA	94	85	91	93	95	91	87	97	92
					Llgl1	NA	notTF	notCS		-1.89	7.4e-07	-1.67	0.0168	0.19	0.888	UP in HEcHSC (logfc1.5)	UP in HEcLMP (logfc1.5)	0	NA	NA	NA	NA	NA	NA	94	73	70	78	73	60	40	43	39
					Lmo2	tf_chrom	TF	notCS		-0.37	0.446	-1.94	0.000365	-1.59	0.00778	UP in HEcHSC (logfc1.5)	0	0	NA	NA	NA	NA	NA	NA	91	90	96	86	74	82	53	75	80
					Lonp1	NA	notTF	notCS		0.11	0.849	-1.58	0.0102	-1.71	0.00833	UP in HEcHSC (logfc1.5)	0	0	NA	NA	NA	NA	NA	NA	72	83	96	53	67	70	53	61	76
					Lpar6	NA	notTF	CS		0.88	0.0095	2.41	0.000143	1.51	0.0509	0	0	UP in HEcEMP (logfc1.5)	NA	NA	NA	NA	NA	Up in HE_EMP	92	76	78	98	96	80	97	97	90
					Lratd2	NA	notTF	notCS		-0.4	0.324	-1.72	0.00422	-1.34	0.0554	UP in HEcHSC (logfc1.5)	0	0	NA	NA	NA	NA	NA	NA	68	54	87	57	48	54	26	40	51
					Lrch1	NA	notTF	notCS		0.95	0.0102	1.86	6.41e-06	0.9	0.0623	0	0	UP in HEcEMP (logfc1.5)	NA	NA	NA	NA	NA	NA	74	32	22	71	55	27	64	70	45
					Lrch4	NA	notTF	notCS		0.02	0.976	-1.35	0.022	-1.38	0.0315	0	0	0	NA	NA	NA	NA	NA	NA	80	73	91	62	62	80	54	67	73
					Lrfn4	NA	notTF	CS		-0.54	0.00214	-1.54	0.00113	-1.02	0.079	UP in HEcHSC (logfc1.5)	0	0	NA	NA	NA	NA	NA	NA	25	49	61	10	23	16	6	7	9
					Lrmp	NA	notTF	notCS		1.94	8.08e-07	1.7	0.018	-0.26	0.846	0	0	UP in HEcEMP (logfc1.5)	NA	NA	NA	NA	NA	NA	31	34	57	29	28	48	37	58	71
					Lrp6	NA	notTF	notCS		-0.15	0.754	-1.66	0.00278	-1.52	0.0118	UP in HEcHSC (logfc1.5)	0	0	NA	NA	NA	NA	NA	NA	85	85	83	81	69	71	62	70	63
					Lrrc32	NA	notTF	notCS		-1.71	1.38e-06	-1.86	0.00951	-0.18	0.906	UP in HEcHSC (logfc1.5)	0	0	NA	NA	NA	NA	NA	NA	33	56	48	43	53	36	65	33	5
					Lrrc41	NA	notTF	notCS		-0.12	0.825	1.91	0.00429	2.01	0.00424	0	UP in HEcLMP (logfc1.5)	UP in HEcEMP (logfc1.5)	NA	NA	NA	NA	NA	NA	70	61	74	74	81	85	60	77	90
					Lrrc42	NA	notTF	notCS		-1.82	1.56e-07	-1.33	0.0381	0.48	0.62	0	UP in HEcLMP (logfc1.5)	0	NA	NA	NA	NA	NA	NA	81	73	83	86	86	79	38	56	65
					Lrrc8a	NA	notTF	notCS		-0.34	0.351	-2.01	6.24e-08	-1.69	1.12e-05	UP in HEcHSC (logfc1.5)	0	0	yes	NA	NA	NA	NA	NA	99	98	100	95	95	86	91	96	85
					Lrrc8b	NA	notTF	notCS		1.6	3.33e-06	2.7	4.39e-09	1.09	0.0625	0	0	UP in HEcEMP (logfc1.5)	NA	NA	NA	NA	NA	NA	59	39	39	57	56	51	75	75	79
					Lrrfip1	tf_chrom	TF	notCS		0.55	0.129	1.45	0.0212	0.88	0.28	0	0	0	NA	NA	NA	NA	NA	NA	83	76	96	86	88	85	84	93	88
					Lsm14a	NA	notTF	notCS		0.01	0.99	-1.64	0.0029	-1.66	0.00425	UP in HEcHSC (logfc1.5)	0	0	NA	NA	NA	NA	NA	NA	69	88	87	57	70	66	64	73	71
					Lsm14b	NA	notTF	notCS		-0.37	0.0512	-1.6	0.00169	-1.24	0.0351	UP in HEcHSC (logfc1.5)	0	0	NA	NA	NA	NA	NA	NA	14	66	43	10	22	22	11	14	21
					Lsm5	NA	notTF	notCS		0.04	0.893	-1.2	2.14e-05	-1.25	1.32e-05	0	0	0	NA	NA	GO_0008380_RNAsplicing	NA	NA	NA	90	98	100	95	98	97	88	95	98
					Lsm6	NA	notTF	notCS		0.62	0.0167	-0.42	0.362	-1.06	0.0119	0	0	0	NA	NA	GO_0008380_RNAsplicing	NA	NA	NA	86	98	100	88	93	97	77	96	99
					Lsm7	NA	notTF	notCS		-0.14	0.499	-1.18	7.63e-08	-1.06	2.93e-06	0	0	0	NA	NA	GO_0008380_RNAsplicing	NA	NA	NA	97	100	100	100	98	100	91	99	100
					Ltbp1	NA	notTF	CS	Sec	-3.52	8.19e-25	-5.97	1.57e-38	-2.45	4.47e-06	UP in HEcHSC (logfc1.5)	UP in HEcLMP (logfc1.5)	0	NA	NA	NA	NA	NA	NA	88	98	96	86	79	77	10	27	24
					Luc7l	NA	notTF	notCS		-1.23	2.93e-06	-1.52	0.000184	-0.31	0.645	UP in HEcHSC (logfc1.5)	0	0	NA	NA	GO_0008380_RNAsplicing	NA	NA	NA	92	100	100	91	96	100	82	82	92
					Luc7l2	NA	notTF	notCS		-0.4	0.258	-1.53	0.00101	-1.14	0.0322	UP in HEcHSC (logfc1.5)	0	0	NA	NA	GO_0008380_RNAsplicing	NA	NA	NA	86	100	96	74	77	88	77	75	82
					Luc7l3	NA	notTF	notCS		-0.11	0.753	-1.27	0.000605	-1.17	0.00284	0	0	0	NA	NA	GO_0008380_RNAsplicing	NA	NA	NA	95	98	100	83	93	97	85	95	96
					Lyn	NA	notTF	notCS		1.99	3.12e-10	2.93	7.24e-07	0.92	0.297	0	0	UP in HEcEMP (logfc1.5)	NA	NA	NA	NA	NA	Up in HE_EMP	66	51	91	76	73	78	78	91	100
					Lyplal1	NA	notTF	notCS		0.26	0.577	1.17	0.0136	0.9	0.0986	0	0	0	NA	NA	NA	NA	NA	NA	34	24	43	40	37	53	32	39	62
					Lyrm4	NA	notTF	notCS		-0.58	0.114	-3.29	7.4e-16	-2.73	6.21e-11	UP in HEcHSC (logfc1.5)	0	0	NA	NA	NA	NA	NA	NA	62	85	91	57	70	81	40	66	71
					Lysmd2	NA	notTF	notCS		0.19	0.692	1.07	0.0488	0.86	0.175	0	0	0	NA	NA	NA	NA	NA	NA	37	29	43	43	43	51	23	36	65
					Lzts2	NA	notTF	notCS		-0.2	0.676	-1.62	0.00464	-1.43	0.0243	UP in HEcHSC (logfc1.5)	0	0	NA	NA	NA	NA	NA	NA	85	85	91	64	64	70	46	57	63
					Maco1	NA	notTF	notCS		-0.82	0.00771	-2.03	0.000271	-1.23	0.0778	UP in HEcHSC (logfc1.5)	0	0	NA	NA	NA	NA	NA	NA	59	56	78	45	43	51	34	32	37
					Macrod2	NA	notTF	notCS		0.12	0.787	-1.24	0.0358	-1.36	0.0286	0	0	0	NA	NA	NA	NA	NA	NA	39	54	78	41	47	41	21	42	58
					Maf	tf_chrom	TF	notCS		2.83	9.1e-20	3.39	2.4e-19	0.55	0.141	0	0	UP in HEcEMP (logfc1.5)	NA	NA	NA	NA	NA	Up in HE_EMP	4	5	0	28	15	11	99	80	46
					Maged1	tf_chrom	TF	notCS		0.53	0.254	2.21	0.00751	1.67	0.0916	0	0	UP in HEcEMP (logfc1.5)	yes	NA	NA	NA	NA	Up in HE_EMP	99	93	70	95	92	74	94	95	91
					Maged2	NA	notTF	notCS		0.05	0.896	1.26	0.0222	1.2	0.0549	0	0	0	yes	NA	NA	NA	NA	NA	100	100	96	100	100	94	100	98	100
					Magoh	NA	notTF	notCS		-0.45	0.111	-1.4	0.000131	-0.97	0.0198	0	0	0	NA	NA	GO_0008380_RNAsplicing	NA	NA	NA	88	98	100	91	92	95	76	85	99
					Malat1	NA	notTF	notCS		-0.39	0.11	-1.49	2.62e-08	-1.11	6.53e-05	0	0	0	NA	NA	GO_0008380_RNAsplicing	NA	NA	NA	100	100	100	97	100	100	97	99	100
					Maml1	tf_chrom	TF	notCS		-0.54	0.153	-1.84	0.00177	-1.32	0.0609	UP in HEcHSC (logfc1.5)	0	0	NA	NA	NA	NA	NA	NA	47	68	74	36	47	50	37	40	43
					Man2a2	NA	notTF	notCS		-0.18	0.706	-1.37	0.0371	-1.19	0.119	0	0	0	NA	NA	NA	NA	NA	NA	61	63	78	47	43	57	31	42	51
					Manea	NA	notTF	notCS		-0.44	0.195	-1.28	0.032	-0.86	0.257	0	0	0	NA	NA	NA	NA	NA	NA	45	51	57	43	39	39	26	28	33
					Manf	NA	notTF	notCS		0.84	1.29e-06	1.26	0.000174	0.4	0.435	0	0	0	NA	NA	NA	NA	NA	NA	99	95	100	98	97	97	97	100	100
					Mansc1	NA	notTF	notCS		-0.8	0.0106	-1.3	0.026	-0.5	0.573	0	0	0	NA	NA	NA	NA	NA	NA	70	49	65	66	54	40	27	39	30
					Maoa	NA	notTF	notCS		0.42	0.406	1.48	0.0308	1.04	0.215	0	0	0	NA	NA	NA	NA	NA	NA	47	44	57	62	55	67	57	67	67
					Map11	NA	notTF	notCS		-0.43	0.0884	-1.39	0.0155	-0.97	0.17	0	0	0	NA	NA	NA	NA	NA	NA	30	54	61	21	24	30	15	19	25
					Map1b	NA	notTF	notCS		0.86	0.0837	2.66	1.76e-07	1.78	0.00126	0	0	UP in HEcEMP (logfc1.5)	NA	NA	NA	NA	NA	NA	64	46	9	79	63	29	75	81	27
					Map1lc3a	NA	notTF	notCS		-1.57	1.22e-06	-1.21	0.0427	0.34	0.728	0	UP in HEcLMP (logfc1.5)	0	NA	NA	NA	NA	NA	NA	86	83	70	76	87	73	50	64	52
					Map2k7	NA	notTF	notCS		-0.43	0.248	-1.26	0.0361	-0.85	0.266	0	0	0	NA	NA	NA	NA	NA	NA	66	56	70	53	50	52	33	41	39
					Map3k1	NA	notTF	notCS		-0.85	0.00433	-2.73	1.43e-08	-1.9	0.000447	UP in HEcHSC (logfc1.5)	0	0	NA	NA	NA	NA	NA	NA	49	78	74	48	61	65	43	50	37
					Map3k3	NA	notTF	notCS		0.66	0.123	1.89	0.00286	1.22	0.119	0	0	UP in HEcEMP (logfc1.5)	NA	NA	NA	NA	NA	NA	80	66	57	76	72	68	70	75	77
					Mapk1ip1l	NA	notTF	notCS		-0.68	0.00894	-1.46	3.83e-05	-0.8	0.0586	0	0	0	NA	NA	NA	NA	NA	NA	94	100	100	97	97	97	82	92	93
					Mapk3	NA	TF	notCS		-1.4	1.59e-06	-1.09	0.0367	0.3	0.714	0	0	0	NA	NA	NA	NA	NA	NA	98	98	100	100	100	95	91	95	83
					Mapk6	NA	notTF	notCS		-0.68	0.0795	-1.33	0.0191	-0.67	0.38	0	0	0	NA	NA	NA	NA	NA	NA	75	76	96	81	78	83	60	68	79
					Mapkapk2	NA	notTF	notCS		-0.23	0.618	-1.28	0.0233	-1.07	0.104	0	0	0	NA	NA	NA	NA	NA	NA	64	85	87	60	69	87	55	72	78
					Mapre2	NA	notTF	notCS		1.41	6.03e-05	2.28	0.000252	0.85	0.352	0	0	UP in HEcEMP (logfc1.5)	NA	NA	NA	NA	NA	NA	75	61	74	71	72	67	83	86	88
					Marcksl1	NA	notTF	notCS		-0.07	0.725	-1.02	1.24e-07	-0.96	1.34e-06	0	0	0	NA	NA	NA	NA	NA	NA	100	100	100	100	99	100	100	100	99
					Mast4	NA	notTF	notCS		-0.67	0.0898	-1.2	0.0444	-0.54	0.522	0	0	0	yes	NA	NA	NA	NA	NA	98	95	87	98	92	79	82	88	71
					Mat2b	NA	notTF	notCS		-1.06	0.00193	-1.36	0.00965	-0.32	0.707	0	0	0	NA	NA	NA	NA	NA	NA	86	90	96	83	84	93	47	73	86
					Maz	tf_chrom	TF	notCS		0.23	0.566	-1.57	0.000357	-1.82	4.45e-05	UP in HEcHSC (logfc1.5)	0	0	NA	NA	NA	NA	NA	NA	86	98	100	78	72	86	68	81	87
					Mbd2	tf_chrom	TF	notCS		0.4	0.25	-1.49	0.0113	-1.91	0.000791	UP in HEcHSC (logfc1.5)	0	0	NA	NA	NA	NA	NA	NA	34	68	74	45	35	39	52	53	51
					Mbd6	NA	TF	notCS		0.07	0.861	-2.27	4.69e-06	-2.36	2.23e-06	UP in HEcHSC (logfc1.5)	0	0	NA	NA	NA	NA	NA	NA	69	78	83	53	45	54	32	47	50
					Mboat2	NA	notTF	notCS		-1.76	1.5e-06	-1.28	0.0736	0.47	0.683	0	UP in HEcLMP (logfc1.5)	0	NA	NA	NA	NA	NA	NA	81	56	57	67	68	45	45	30	26
					Mbtd1	tf_chrom	notTF	notCS		-0.39	0.338	-1.55	0.00405	-1.18	0.0608	UP in HEcHSC (logfc1.5)	0	0	NA	NA	NA	NA	NA	NA	67	93	78	69	62	76	48	56	82
					Mcmbp	NA	notTF	notCS		-0.03	0.955	-1.91	1.62e-07	-1.9	3.02e-07	UP in HEcHSC (logfc1.5)	0	0	NA	NA	NA	NA	NA	NA	86	100	100	88	87	93	76	88	91
					Mcrip1	NA	notTF	notCS		0.29	0.34	1.45	0.00337	1.15	0.0455	0	0	0	NA	NA	NA	NA	NA	NA	97	88	91	98	94	97	83	97	97
					Mdc1	NA	notTF	notCS		0.57	0.193	-0.97	0.154	-1.56	0.0209	UP in HEcHSC (logfc1.5)	0	0	NA	NA	NA	NA	NA	NA	49	71	87	41	59	63	57	58	79
					Mdh1	NA	notTF	notCS		0.49	0.021	1.12	0.00337	0.62	0.221	0	0	0	NA	NA	NA	NA	NA	NA	94	95	100	97	94	100	92	100	99
					Mdk	NA	notTF	notCS	Sec	-4.41	7.32e-45	-4.94	7.41e-34	-0.54	0.29	UP in HEcHSC (logfc1.5)	UP in HEcLMP (logfc1.5)	0	NA	NA	NA	NA	NA	NA	97	100	100	97	98	99	55	59	74
					Mdn1	NA	notTF	notCS		-0.2	0.706	-1.58	0.0125	-1.39	0.051	UP in HEcHSC (logfc1.5)	0	0	NA	NA	NA	NA	NA	NA	48	71	96	59	60	70	55	53	73
					Mecp2	tf_chrom	TF	notCS		-0.31	0.466	-1.42	0.0134	-1.12	0.0953	0	0	0	NA	NA	NA	NA	NA	NA	78	71	83	52	69	68	47	59	72
					Med1	tf_chrom	notTF	notCS		-0.03	0.955	-1.41	0.00985	-1.39	0.0186	0	0	0	NA	NA	NA	NA	NA	NA	79	85	96	62	71	85	59	70	88
					Med15	tf_chrom	notTF	notCS		0.09	0.863	-1.22	0.0221	-1.32	0.0205	0	0	0	NA	NA	NA	NA	NA	NA	83	83	96	84	78	86	72	81	90
					Med29	tf_chrom	notTF	notCS		-0.45	0.199	0.95	0.11	1.38	0.0208	0	0	0	NA	NA	NA	NA	NA	NA	79	78	83	78	91	89	67	84	84
					Med31	tf_chrom	notTF	notCS		-0.15	0.741	-1.41	0.0116	-1.27	0.0413	0	0	0	NA	NA	NA	NA	NA	NA	56	68	83	52	54	67	41	61	55
					Med9	tf_chrom	notTF	notCS		0.51	0.21	1.39	0.0316	0.87	0.303	0	0	0	NA	NA	NA	NA	NA	NA	64	68	65	55	79	74	64	79	85
					Meis1	tf_chrom	TF	notCS		-1.09	0.00241	-1.94	8.37e-05	-0.87	0.161	UP in HEcHSC (logfc1.5)	0	0	NA	NA	NA	NA	NA	NA	74	90	100	76	86	93	58	68	88
					Meis2	tf_chrom	TF	notCS		-1.46	0.000229	-1.25	0.0964	0.2	0.888	0	0	0	yes	NA	NA	NA	NA	NA	90	76	39	95	80	47	86	60	18
					Mest	NA	notTF	notCS		0.92	0.0507	5.21	0.000169	4.28	0.00571	0	UP in HEcLMP (logfc1.5)	UP in HEcEMP (logfc1.5)	yes	NA	NA	NA	NA	NA	100	76	52	100	100	80	100	100	89
					Metap1	NA	notTF	notCS		-1.17	0.00338	-0.96	0.189	0.2	0.876	0	0	0	NA	NA	NA	NA	NA	NA	60	71	87	71	78	84	56	56	79
					Mettl1	NA	notTF	notCS		-0.51	0.155	-1.19	0.0312	-0.69	0.34	0	0	0	NA	NA	NA	NA	NA	NA	47	73	87	59	66	78	49	52	79
					Mettl14	NA	notTF	notCS		-0.17	0.692	-1.85	0.000481	-1.69	0.00277	UP in HEcHSC (logfc1.5)	0	0	NA	NA	GO_0008380_RNAsplicing	NA	NA	NA	53	66	96	67	53	61	37	53	62
					Mex3a	NA	notTF	notCS		-1.55	1.11e-06	-3.01	3.4e-09	-1.47	0.0203	UP in HEcHSC (logfc1.5)	UP in HEcLMP (logfc1.5)	0	NA	NA	NA	NA	NA	NA	75	93	78	74	63	70	23	40	48
					Mex3c	NA	notTF	notCS		-0.22	0.596	-1.76	0.00336	-1.56	0.0205	UP in HEcHSC (logfc1.5)	0	0	NA	NA	NA	NA	NA	NA	53	73	65	57	50	39	39	44	32
					Mfap1a	NA	notTF	notCS		0.13	0.734	1.27	0.00214	1.13	0.0127	0	0	0	NA	NA	GO_0008380_RNAsplicing	NA	NA	NA	84	73	70	86	84	80	72	83	83
					Mfap2	NA	notTF	notCS		-4.6	6.01e-44	-5.14	1.59e-21	-0.57	0.567	UP in HEcHSC (logfc1.5)	UP in HEcLMP (logfc1.5)	0	NA	NA	NA	NA	NA	NA	100	98	87	97	90	76	14	31	12
					Mfge8	NA	notTF	CS	Sec	-1.75	8.72e-05	-1.65	0.0297	0.09	0.954	UP in HEcHSC (logfc1.5)	UP in HEcLMP (logfc1.5)	0	NA	NA	NA	NA	NA	NA	99	93	87	98	92	70	88	72	59
					Mfsd13a	NA	notTF	notCS		0.45	0.338	1.8	0.00156	1.33	0.0428	0	0	UP in HEcEMP (logfc1.5)	NA	NA	NA	NA	NA	NA	36	39	39	52	57	52	18	67	59
					Mfsd5	NA	notTF	notCS		0.3	0.482	-1.11	0.0452	-1.43	0.0126	0	0	0	NA	NA	NA	NA	NA	NA	71	90	96	72	74	71	72	80	77
					Mgat1	NA	notTF	notCS		1.12	0.00311	1.97	0.00183	0.83	0.355	0	0	UP in HEcEMP (logfc1.5)	NA	NA	NA	NA	NA	Up in HE_EMP	80	61	74	72	76	66	76	83	84
					Mgat4b	NA	notTF	notCS		1.71	1.21e-07	1.43	0.0192	-0.31	0.782	0	0	UP in HEcEMP (logfc1.5)	NA	NA	NA	NA	NA	NA	65	66	70	60	70	70	81	88	88
					Mib1	NA	notTF	notCS		-0.31	0.439	-1.49	0.00177	-1.19	0.0253	0	0	0	NA	NA	NA	NA	NA	NA	85	88	100	79	82	88	67	80	83
					Mib2	NA	notTF	notCS		-0.73	0.0281	-1.59	0.0154	-0.88	0.323	UP in HEcHSC (logfc1.5)	0	0	NA	NA	NA	NA	NA	NA	51	49	52	33	31	40	18	28	18
					Mical1	NA	notTF	notCS		-1.58	1.4e-05	-2.22	0.000398	-0.65	0.51	UP in HEcHSC (logfc1.5)	UP in HEcLMP (logfc1.5)	0	NA	NA	NA	NA	NA	NA	69	68	83	71	65	51	25	31	38
					Micu1	NA	notTF	notCS		1.01	0.0115	1.35	0.0341	0.32	0.766	0	0	0	NA	NA	NA	NA	NA	NA	48	46	39	48	45	54	53	61	67
					Micu3	NA	notTF	notCS		-0.34	0.211	-2.04	7.66e-05	-1.71	0.00271	UP in HEcHSC (logfc1.5)	0	0	NA	NA	NA	NA	NA	NA	31	66	74	38	38	39	13	30	33
					Mid1	NA	TF	notCS		-0.8	0.0103	-1.99	0.000164	-1.2	0.0673	UP in HEcHSC (logfc1.5)	0	0	NA	NA	NA	NA	NA	NA	65	59	83	60	56	56	38	40	46
					Mid1ip1	NA	notTF	notCS		1.82	5.93e-07	1.86	0.0026	0.02	0.989	0	0	UP in HEcEMP (logfc1.5)	NA	NA	NA	NA	NA	NA	32	34	43	43	43	44	60	74	63
					Midn	NA	notTF	notCS		-0.02	0.968	-1.67	0.000165	-1.67	0.000268	UP in HEcHSC (logfc1.5)	0	0	NA	NA	NA	NA	NA	NA	85	93	91	67	62	59	61	58	60
					Mier1	tf_chrom	TF	notCS		0.23	0.577	-1.54	0.000946	-1.79	0.000154	UP in HEcHSC (logfc1.5)	0	0	NA	NA	NA	NA	NA	NA	83	100	96	81	77	79	73	82	77
					Mink1	NA	notTF	notCS		0.22	0.546	-1.44	0.00581	-1.68	0.00128	UP in HEcHSC (logfc1.5)	0	0	NA	NA	NA	NA	NA	NA	63	78	91	48	49	50	59	59	59
					Mknk2	NA	notTF	notCS		-0.03	0.94	-1.14	0.0102	-1.13	0.0195	0	0	0	NA	NA	NA	NA	NA	NA	92	100	100	93	91	91	77	88	87
					Mllt1	NA	TF	notCS		-0.48	0.208	-2.01	0.000766	-1.54	0.0264	UP in HEcHSC (logfc1.5)	0	0	NA	NA	NA	NA	NA	NA	47	61	78	43	51	39	25	31	40
					Mllt3	tf_chrom	TF	notCS		-3.05	2.32e-20	-3.78	5.68e-14	-0.74	0.333	UP in HEcHSC (logfc1.5)	UP in HEcLMP (logfc1.5)	0	NA	NA	NA	NA	NA	NA	89	100	91	91	89	83	17	39	49
					Mmp14	NA	notTF	notCS	Sec	-1.63	0.000732	-3.39	2.62e-07	-1.77	0.0254	UP in HEcHSC (logfc1.5)	UP in HEcLMP (logfc1.5)	0	yes	NA	NA	NA	NA	NA	100	93	96	97	82	57	92	72	16
					Mmp17	NA	notTF	notCS	Sec	-0.74	0.00937	-2.08	0.0011	-1.36	0.0854	UP in HEcHSC (logfc1.5)	0	0	NA	NA	NA	NA	NA	NA	11	68	43	19	30	30	4	16	18
					Mmp2	NA	notTF	notCS		-3.33	3.19e-12	-4.69	1.59e-14	-1.38	0.0661	UP in HEcHSC (logfc1.5)	UP in HEcLMP (logfc1.5)	0	yes	NA	NA	NA	NA	NA	97	98	96	97	95	72	70	64	35
					Mmrn1	NA	notTF	CS		2.79	2.32e-14	3.03	3.5e-06	0.22	0.879	0	0	UP in HEcEMP (logfc1.5)	yes	NA	NA	NA	NA	Up in HE_EMP	16	34	65	29	31	71	43	78	88
					Mogat2	NA	notTF	notCS		-3.27	4.43e-24	-3.53	2.4e-08	-0.27	0.852	UP in HEcHSC (logfc1.5)	UP in HEcLMP (logfc1.5)	0	NA	NA	NA	NA	NA	NA	73	63	74	69	59	58	6	11	11
					Mogs	NA	notTF	notCS		0.05	0.932	-1.69	0.00876	-1.75	0.0102	UP in HEcHSC (logfc1.5)	0	0	NA	NA	NA	NA	NA	NA	51	76	83	28	53	58	45	45	67
					Mosmo	NA	notTF	notCS		-0.35	0.258	-1.27	0.044	-0.92	0.23	0	0	0	NA	NA	NA	NA	NA	NA	36	46	70	24	29	30	14	26	36
					Mospd2	NA	notTF	notCS		0.44	0.312	1.61	0.00928	1.15	0.124	0	0	UP in HEcEMP (logfc1.5)	yes	NA	NA	NA	NA	NA	66	54	74	67	65	80	65	73	78
					Mospd3	NA	notTF	notCS		0.76	0.0335	1.11	0.0404	0.33	0.699	0	0	0	NA	NA	NA	NA	NA	NA	61	39	52	60	61	47	45	70	65
					Mpdu1	NA	notTF	notCS		0.31	0.52	1.46	0.0304	1.13	0.162	0	0	0	NA	NA	NA	NA	NA	NA	81	56	70	69	73	73	64	75	82
					Mpg	NA	notTF	notCS		-0.67	0.0877	0.78	0.203	1.44	0.0145	0	0	0	NA	NA	NA	NA	NA	NA	78	49	52	67	68	64	36	60	59
					Mphosph8	tf_chrom	notTF	notCS		-0.25	0.551	-2.5	1.08e-09	-2.27	6.41e-08	UP in HEcHSC (logfc1.5)	0	0	NA	NA	NA	NA	NA	NA	89	93	100	90	81	75	72	76	79
					Mpl	NA	TF	CS		1.88	7.59e-07	2.24	1.31e-05	0.35	0.667	0	0	UP in HEcEMP (logfc1.5)	NA	NA	NA	NA	NA	NA	3	12	35	9	6	44	6	35	77
					Mplkip	NA	notTF	notCS		-0.34	0.358	-1.18	0.0448	-0.88	0.227	0	0	0	NA	NA	NA	NA	NA	NA	48	54	70	31	41	55	32	43	47
					Mpp1	NA	notTF	notCS		2.56	5.57e-13	3.85	8.02e-18	1.28	0.0241	0	0	UP in HEcEMP (logfc1.5)	NA	NA	NA	NA	NA	Up in HE_EMP	42	20	30	45	48	50	67	78	73
					Mprip	NA	notTF	notCS		1.16	0.00201	0.52	0.509	-0.66	0.475	0	0	0	NA	NA	NA	NA	NA	NA	95	90	83	84	74	77	85	88	90
					Mrc1	NA	notTF	CS		5.54	2.74e-71	6.47	9.23e-71	0.92	0.0133	0	0	UP in HEcEMP (logfc1.5)	NA	NA	NA	NA	NA	Up in HE_EMP	3	0	0	28	15	13	97	89	76
					Mrpl21	NA	notTF	notCS		-0.36	0.292	-1.38	0.000885	-1.05	0.0261	0	0	0	yes	NA	NA	NA	NA	NA	75	95	100	74	91	97	63	82	92
					Mrpl32	NA	notTF	notCS		-0.37	0.274	-1.48	0.000456	-1.12	0.0176	0	0	0	NA	NA	NA	NA	NA	NA	65	90	96	76	90	96	60	78	97
					Mrpl33	NA	notTF	notCS		0.42	0.106	-1.01	0.00299	-1.45	1.74e-05	0	0	0	NA	NA	NA	NA	NA	NA	84	100	96	83	92	96	80	95	99
					Mrps18b	NA	notTF	notCS		0.05	0.923	1.42	0.0281	1.35	0.0628	0	0	0	NA	NA	NA	NA	NA	NA	53	59	83	59	79	90	61	74	92
					Mrps21	NA	notTF	notCS		0.04	0.895	-1.04	3.57e-05	-1.09	2.3e-05	0	0	0	NA	NA	NA	NA	NA	NA	94	100	100	100	100	98	89	99	100
					Mrps28	NA	notTF	notCS		-0.44	0.145	-1.01	0.0209	-0.59	0.293	0	0	0	NA	NA	NA	NA	NA	NA	80	98	100	91	96	92	76	86	95
					Mrps33	NA	notTF	notCS		0.33	0.187	-0.87	0.00709	-1.22	0.000147	0	0	0	NA	NA	NA	NA	NA	NA	95	98	100	93	95	97	82	96	99
					Mrps36	NA	notTF	notCS		-0.1	0.828	-1.21	0.0149	-1.13	0.0409	0	0	0	NA	NA	NA	NA	NA	NA	56	83	91	62	78	83	67	68	86
					Mrtfb	NA	notTF	notCS		-1.41	4.31e-05	-2.38	4.57e-07	-0.99	0.0925	UP in HEcHSC (logfc1.5)	0	0	NA	NA	NA	NA	NA	NA	96	100	91	98	91	89	79	91	67
					Msantd2	NA	notTF	notCS		-0.55	0.0821	-1.62	0.0102	-1.1	0.161	UP in HEcHSC (logfc1.5)	0	0	NA	NA	NA	NA	NA	NA	44	54	61	34	35	33	39	22	33
					Msi2	NA	notTF	notCS		-1.14	6.85e-05	-1.76	0.00157	-0.64	0.451	UP in HEcHSC (logfc1.5)	0	0	NA	NA	NA	NA	NA	NA	58	59	83	43	38	73	14	31	41
					Mtap	NA	notTF	notCS		-1.09	0.00602	-1.68	0.00483	-0.6	0.484	UP in HEcHSC (logfc1.5)	0	0	NA	NA	NA	NA	NA	NA	67	83	100	69	80	81	61	67	73
					mt-Atp6	NA	notTF	notCS		0.12	0.309	-1.45	1.03e-38	-1.58	1.64e-44	UP in HEcHSC (logfc1.5)	0	0	NA	NA	NA	NA	NA	NA	100	100	100	100	100	100	100	100	100
					mt-Atp8	NA	notTF	notCS		0.19	0.118	-1.06	3.5e-13	-1.26	5.59e-18	0	0	0	NA	NA	NA	NA	NA	NA	100	100	100	100	100	100	100	100	100
					Mtch1	NA	notTF	notCS		-0.41	0.232	-1.36	0.00148	-0.96	0.0503	0	0	0	NA	NA	NA	NA	NA	NA	98	100	100	97	91	93	86	90	92
					mt-Cytb	NA	notTF	notCS		0.1	0.332	-1.11	2.42e-27	-1.23	3.96e-32	0	0	0	NA	NA	NA	NA	NA	NA	100	100	100	100	100	100	100	100	100
					Mterf3	NA	notTF	notCS		0.08	0.886	1.3	0.0323	1.2	0.0795	0	0	0	NA	NA	NA	NA	NA	NA	64	59	48	55	60	78	45	67	82
					Mtln	NA	notTF	notCS		-0.51	0.0846	-1.67	6.29e-05	-1.18	0.0136	UP in HEcHSC (logfc1.5)	0	0	NA	NA	NA	NA	NA	NA	80	90	83	78	83	75	43	57	83
					Mtmr2	NA	notTF	notCS		-0.1	0.837	-1.71	0.000311	-1.62	0.00109	UP in HEcHSC (logfc1.5)	0	0	NA	NA	NA	NA	NA	NA	83	98	91	83	80	84	69	84	75
					mt-Nd1	NA	notTF	notCS		0.22	0.01	-0.88	2.69e-16	-1.11	1.31e-24	0	0	0	NA	NA	NA	NA	NA	NA	100	100	100	100	100	100	100	100	100
					mt-Nd2	NA	notTF	notCS		0.25	0.128	-1.55	4.23e-17	-1.82	1.47e-22	UP in HEcHSC (logfc1.5)	0	0	NA	NA	NA	NA	NA	NA	100	100	100	100	100	100	99	99	100
					mt-Nd3	NA	notTF	notCS		0.21	0.198	-1.29	7.55e-12	-1.51	1.35e-15	UP in HEcHSC (logfc1.5)	0	0	NA	NA	NA	NA	NA	NA	100	100	100	100	100	100	100	100	100
					mt-Nd4	NA	notTF	notCS		0.21	0.0468	-0.94	4.78e-14	-1.16	2.2e-20	0	0	0	NA	NA	NA	NA	NA	NA	100	100	100	100	100	100	100	100	100
					mt-Nd6	NA	notTF	notCS		0.3	0.111	-2	6.42e-22	-2.32	2.02e-28	UP in HEcHSC (logfc1.5)	0	0	NA	NA	NA	NA	NA	NA	99	100	100	100	100	100	97	99	98
					Mtss1	NA	notTF	notCS		2.25	5.56e-11	3.31	7.55e-12	1.05	0.105	0	0	UP in HEcEMP (logfc1.5)	NA	NA	NA	NA	NA	NA	80	41	17	71	57	46	97	94	72
					Mybl2	tf_chrom	TF	notCS		0.6	0.179	-0.92	0.242	-1.54	0.0455	UP in HEcHSC (logfc1.5)	0	0	NA	NA	NA	NA	NA	NA	12	59	78	14	44	33	39	47	53
					Myct1	NA	notTF	notCS		-1.26	0.000895	-1.8	0.00178	-0.56	0.513	UP in HEcHSC (logfc1.5)	0	0	yes	NA	NA	NA	NA	NA	100	85	78	95	88	88	69	83	55
					Myd88	tf_chrom	notTF	notCS		1.24	0.00236	2.81	1.4e-05	1.55	0.0557	0	0	UP in HEcEMP (logfc1.5)	NA	NA	NA	NA	NA	NA	43	46	65	52	57	75	45	75	86
					Myef2	tf_chrom	TF	notCS		-0.76	0.00305	-2.28	1.22e-11	-1.54	1.8e-05	UP in HEcHSC (logfc1.5)	0	0	NA	NA	NA	NA	NA	NA	91	100	100	95	90	95	75	88	83
					Myh9	NA	notTF	notCS		0.28	0.476	-2.44	8.93e-11	-2.74	4.6e-13	UP in HEcHSC (logfc1.5)	0	0	NA	NA	NA	NA	NA	NA	96	100	100	95	87	84	97	94	83
					Myl9	NA	notTF	notCS		-3.17	7.14e-22	-3.24	1.24e-06	-0.09	0.958	UP in HEcHSC (logfc1.5)	UP in HEcLMP (logfc1.5)	0	NA	NA	NA	NA	NA	NA	68	39	74	55	60	46	25	14	3
					Mylk	NA	notTF	notCS		1.15	0.00157	1.49	0.00724	0.33	0.722	0	0	0	NA	NA	NA	NA	NA	NA	61	44	30	71	60	29	67	68	61
					Myo1b	NA	notTF	notCS		1.03	0.0178	2.14	0.000946	1.09	0.195	0	0	UP in HEcEMP (logfc1.5)	NA	NA	NA	NA	NA	NA	93	76	30	95	79	37	75	83	65
					Myo1c	tf_chrom	notTF	notCS		0.87	0.0341	1.73	0.0108	0.85	0.368	0	0	UP in HEcEMP (logfc1.5)	NA	NA	NA	NA	NA	NA	80	80	65	83	73	72	91	88	77
					Myo6	NA	notTF	notCS		1.07	0.00471	1.57	0.0171	0.48	0.653	0	0	UP in HEcEMP (logfc1.5)	NA	NA	NA	NA	NA	NA	83	49	83	66	73	69	81	88	78
					Myo7a	NA	notTF	notCS		4.45	1.43e-42	4.79	5.98e-21	0.33	0.753	0	0	UP in HEcEMP (logfc1.5)	NA	NA	NA	NA	NA	NA	17	15	39	21	28	47	79	82	91
					Myo9b	NA	notTF	notCS		0.08	0.882	-1.95	0.000692	-2.05	0.000525	UP in HEcHSC (logfc1.5)	0	0	NA	NA	NA	NA	NA	NA	57	85	91	53	55	62	45	64	59
					Mysm1	tf_chrom	TF	notCS		-0.54	0.187	-1.26	0.0354	-0.74	0.346	0	0	0	NA	NA	NA	NA	NA	NA	82	83	83	66	66	81	55	64	75
					Myzap	NA	notTF	notCS		-1.02	0.0271	-1.28	0.0689	-0.27	0.823	0	0	0	yes	NA	NA	NA	NA	NA	97	98	96	97	92	79	89	95	58
					Mzt1	NA	notTF	notCS		-1.38	7.65e-06	-2.2	4.81e-06	-0.83	0.201	UP in HEcHSC (logfc1.5)	0	0	NA	NA	NA	NA	NA	NA	61	85	83	60	78	83	52	54	64
					Naa15	NA	notTF	notCS		-0.19	0.638	-1.07	0.022	-0.91	0.0913	0	0	0	NA	NA	NA	NA	NA	NA	83	100	100	72	93	97	77	85	95
					Naa20	NA	notTF	notCS		1.01	0.000229	0.06	0.929	-0.97	0.0673	0	0	0	NA	NA	NA	NA	NA		75	95	100	74	86	94	89	95	99
					Naa25	NA	notTF	notCS		-0.19	0.718	2.02	0.00187	2.2	0.000997	0	UP in HEcLMP (logfc1.5)	UP in HEcEMP (logfc1.5)	NA	NA	NA	NA	NA	NA	62	51	70	55	73	83	52	69	87
					Naa50	NA	notTF	notCS		-0.4	0.277	-1.39	0.00197	-1.02	0.0496	0	0	0	NA	NA	NA	NA	NA	NA	75	98	100	74	91	98	65	80	93
					Nacc1	tf_chrom	notTF	notCS		0.5	0.141	-0.85	0.116	-1.36	0.0099	0	0	0	NA	NA	NA	NA	NA	NA	77	83	96	55	67	72	58	74	85
					Nadk2	NA	notTF	notCS		-0.78	0.0361	-2.16	7.95e-05	-1.39	0.0327	UP in HEcHSC (logfc1.5)	0	0	NA	NA	NA	NA	NA	NA	60	83	87	71	57	67	34	44	67
					Naf1	NA	notTF	notCS		-0.07	0.865	-2.32	1.87e-05	-2.27	4e-05	UP in HEcHSC (logfc1.5)	0	0	NA	NA	NA	NA	NA	NA	18	71	96	19	33	44	24	40	46
					Nagk	NA	notTF	notCS		0.38	0.422	1.36	0.0214	0.96	0.176	0	0	0	NA	NA	NA	NA	NA	NA	60	49	17	60	52	44	62	64	45
					Nasp	tf_chrom	notTF	notCS		-0.49	0.107	-1.03	0.0162	-0.56	0.307	0	0	0	NA	NA	NA	NA	NA	NA	87	100	100	79	96	98	82	91	98
					Ncapg2	NA	notTF	notCS		0.79	0.047	-0.92	0.204	-1.73	0.0107	UP in HEcHSC (logfc1.5)	0	0	NA	NA	NA	NA	NA	NA	20	63	83	19	47	41	47	54	60
					Ncbp2	NA	notTF	notCS		-1.07	0.0013	-0.3	0.709	0.76	0.32	0	0	0	NA	NA	GO_0008380_RNAsplicing	NA	NA	NA	86	78	96	78	89	94	65	75	87
					Ncbp3	NA	notTF	notCS		-0.07	0.894	1.31	0.0478	1.36	0.061	0	0	0	NA	NA	NA	NA	NA	NA	73	61	83	59	71	76	53	71	84
					Ncf2	NA	notTF	notCS		1.63	4.05e-05	2.23	0.000243	0.58	0.546	0	0	UP in HEcEMP (logfc1.5)	NA	NA	NA	NA	NA	Up in HE_EMP	13	37	43	26	22	66	23	64	71
					Nck2	NA	notTF	notCS		-0.22	0.517	-2	0.000289	-1.79	0.0026	UP in HEcHSC (logfc1.5)	0	0	NA	NA	NA	NA	NA	NA	49	73	61	57	39	36	27	36	28
					Nckap1l	NA	notTF	notCS		2.41	5.86e-15	2.91	3.93e-17	0.49	0.151	0	0	UP in HEcEMP (logfc1.5)	NA	NA	NA	NA	NA	Up in HE_EMP	0	2	4	2	3	18	8	35	70
					Nckap5l	NA	notTF	notCS		-0.04	0.943	-1.53	0.0116	-1.51	0.0219	UP in HEcHSC (logfc1.5)	0	0	NA	NA	NA	NA	NA	NA	94	83	70	72	62	31	44	57	41
					Ncoa3	tf_chrom	TF	notCS		0.71	0.0497	-1.65	0.000425	-2.38	1.82e-07	UP in HEcHSC (logfc1.5)	0	0	NA	NA	NA	NA	NA	NA	79	90	100	76	73	75	75	86	83
					Ncoa5	NA	TF	notCS		-0.57	0.179	-1.42	0.0307	-0.86	0.313	0	0	0	NA	NA	NA	NA	NA	NA	62	73	74	59	55	56	33	43	51
					Ncoa7	tf_chrom	TF	notCS		1.11	0.00214	1.12	0.0811	-0.01	0.996	0	0	0	NA	NA	NA	NA	NA	NA	56	78	65	52	57	68	36	64	84
					Ncor1	tf_chrom	TF	notCS		0.31	0.35	-0.75	0.0966	-1.07	0.0196	0	0	0	NA	NA	NA	NA	NA	NA	94	95	100	97	90	95	89	96	93
					Ncor2	tf_chrom	TF	notCS		-0.63	0.0571	-2.41	6.22e-07	-1.79	0.000819	UP in HEcHSC (logfc1.5)	0	0	NA	NA	NA	NA	NA	NA	83	73	91	62	60	67	31	44	59
					Ndel1	NA	notTF	notCS		1.14	0.000325	2.1	0.000566	0.94	0.266	0	0	UP in HEcEMP (logfc1.5)	NA	NA	NA	NA	NA	NA	87	80	78	93	84	88	84	93	93
					Ndn	tf_chrom	TF	notCS		-2.34	1.25e-11	-1.72	0.00395	0.6	0.459	UP in HEcHSC (logfc1.5)	UP in HEcLMP (logfc1.5)	0	yes	NA	NA	NA	NA	NA	91	90	96	95	94	91	72	70	77
					Ndufa1	NA	notTF	notCS		0.85	0.000244	-0.2	0.688	-1.07	0.00705	0	0	0	NA	NA	NA	NA	NA	NA	94	93	87	93	91	91	89	99	97
					Ndufa3	NA	notTF	notCS		0.34	0.0427	-1.45	2.29e-13	-1.81	1.49e-19	UP in HEcHSC (logfc1.5)	0	0	NA	NA	NA	NA	NA	NA	100	100	100	100	98	100	96	100	100
					Ndufa5	NA	notTF	notCS		0.24	0.373	-1.41	8.6e-07	-1.67	8.68e-09	UP in HEcHSC (logfc1.5)	0	0	NA	NA	NA	NA	NA	NA	90	100	100	90	96	95	87	94	98
					Ndufa9	NA	notTF	notCS		0.05	0.878	1.55	0.00122	1.48	0.00394	0	0	UP in HEcEMP (logfc1.5)	NA	NA	NA	NA	NA	NA	95	83	100	97	97	98	80	97	100
					Ndufaf2	NA	notTF	notCS		0.14	0.724	-1.2	0.0163	-1.36	0.00915	0	0	0	NA	NA	NA	NA	NA	NA	51	83	91	52	71	79	48	71	80
					Ndufaf4	NA	notTF	notCS		-0.2	0.655	-1.21	0.0248	-1.02	0.0997	0	0	0	NA	NA	NA	NA	NA	NA	55	85	91	55	79	91	60	74	87
					Ndufb1-ps	NA	notTF	notCS		0.02	0.939	-2.24	1.48e-20	-2.27	4.9e-21	UP in HEcHSC (logfc1.5)	0	0	NA	NA	NA	NA	NA	NA	94	100	100	97	98	98	89	100	99
					Ndufb2	NA	notTF	notCS		0.22	0.385	-0.87	0.00458	-1.1	0.000379	0	0	0	NA	NA	NA	NA	NA	NA	96	100	100	93	97	100	87	96	100
					Ndufb3	NA	notTF	notCS		0.23	0.485	-0.89	0.0269	-1.13	0.00601	0	0	0	NA	NA	NA	NA	NA	NA	91	93	96	86	90	93	81	88	99
					Ndufb4	NA	notTF	notCS		0.39	0.0361	-0.77	0.00306	-1.18	3.35e-06	0	0	0	NA	NA	NA	NA	NA	NA	92	98	100	98	97	99	90	99	100
					Ndufc1	NA	notTF	notCS		0.3	0.0944	-1.17	1.45e-07	-1.49	2.08e-11	0	0	0	NA	NA	NA	NA	NA	NA	94	100	100	95	98	99	97	99	99
					Nectin2	NA	notTF	CS		-1.44	0.00161	-2.08	0.00163	-0.65	0.495	UP in HEcHSC (logfc1.5)	0	0	yes	NA	NA	NA	NA	NA	96	98	91	100	93	72	94	79	53
					Net1	NA	notTF	notCS		-1.06	0.00313	-1.14	0.0699	-0.1	0.937	0	0	0	NA	NA	NA	NA	NA	NA	42	71	83	47	70	67	38	53	60
					Nfat5	tf_chrom	TF	notCS		-1.01	0.00545	-1.27	0.0377	-0.27	0.801	0	0	0	NA	NA	NA	NA	NA	NA	98	95	65	90	83	73	55	61	70
					Nfatc3	tf_chrom	TF	notCS		-0.08	0.87	-1.19	0.0413	-1.12	0.0897	0	0	0	NA	NA	NA	NA	NA	NA	73	80	91	59	67	74	52	69	75
					Nfe2	tf_chrom	TF	notCS		-1.49	7.42e-05	-2.93	5.78e-07	-1.45	0.0525	UP in HEcHSC (logfc1.5)	0	0	yes	NA	NA	NA	NA	NA	21	49	96	10	35	84	4	15	66
					Nfe2l1	tf_chrom	TF	notCS		-0.17	0.75	-1.6	0.00481	-1.45	0.0202	UP in HEcHSC (logfc1.5)	0	0	NA	NA	NA	NA	NA	NA	95	90	96	74	70	69	81	71	75
					Nfe2l2	tf_chrom	TF	notCS		0.17	0.72	2.17	0.000552	1.98	0.00339	0	UP in HEcLMP (logfc1.5)	UP in HEcEMP (logfc1.5)	NA	NA	NA	NA	NA	NA	81	51	70	71	82	88	70	82	91
					Nfib	tf_chrom	TF	notCS		0.92	0.0334	1.61	0.0185	0.67	0.495	0	0	UP in HEcEMP (logfc1.5)	yes	NA	NA	NA	NA	Up in HE_EMP	97	78	17	97	85	45	87	90	66
					Nfic	tf_chrom	TF	notCS		0.03	0.958	-1.24	0.0366	-1.29	0.0475	0	0	0	yes	NA	NA	NA	NA	NA	94	83	83	78	61	59	75	65	55
					Nfya	tf_chrom	TF	notCS		-0.16	0.679	-1.31	0.0204	-1.16	0.0701	0	0	0	NA	NA	NA	NA	NA	NA	51	85	91	36	46	56	42	50	49
					Nhsl1	NA	notTF	notCS		-0.38	0.352	-1.42	0.0269	-1.06	0.176	0	0	0	NA	NA	NA	NA	NA	NA	84	54	65	57	55	40	50	49	29
					Nid2	NA	notTF	CS	Sec	1.74	2.29e-05	1.89	0.00268	0.14	0.91	0	0	UP in HEcEMP (logfc1.5)	NA	NA	NA	NA	NA	NA	80	34	26	59	47	18	92	75	40
					Nin	NA	notTF	notCS		1.1	0.00301	0.96	0.154	-0.16	0.897	0	0	0	NA	NA	NA	NA	NA	NA	56	56	39	76	49	49	67	69	67
					Ninj1	NA	notTF	notCS		-1.36	6.48e-05	-0.66	0.357	0.68	0.393	0	0	0	NA	NA	NA	NA	NA	NA	81	78	100	79	90	91	66	78	74
					Nipsnap2	NA	notTF	notCS		0.16	0.674	-1.41	0.000382	-1.58	8.95e-05	UP in HEcHSC (logfc1.5)	0	0	NA	NA	NA	NA	NA	NA	86	98	100	95	91	88	81	91	92
					Nmt2	NA	notTF	notCS		-1.12	0.000979	-3.12	3.01e-16	-2.02	1.64e-07	UP in HEcHSC (logfc1.5)	0	0	NA	NA	NA	NA	NA	NA	89	95	100	86	86	93	55	75	90
					Nnat	NA	notTF	notCS	Sec	-2.3	8.94e-16	-2.84	2.15e-06	-0.54	0.628	UP in HEcHSC (logfc1.5)	0	0	NA	NA	NA	NA	NA	NA	90	63	52	66	54	46	15	9	7
					Noc3l	NA	TF	notCS		-0.14	0.732	-1.28	0.0327	-1.18	0.0846	0	0	0	NA	NA	NA	NA	NA	NA	25	59	91	22	38	58	26	39	53
					Nomo1	NA	notTF	notCS		-1.03	0.0066	-2.16	4.5e-05	-1.14	0.0797	UP in HEcHSC (logfc1.5)	0	0	NA	NA	NA	NA	NA	NA	72	90	100	62	74	76	59	65	66
					Nop10	NA	notTF	notCS		-0.08	0.776	-1.19	3.64e-05	-1.13	0.00017	0	0	0	yes	NA	NA	NA	NA	NA	92	100	100	91	97	99	82	97	100
					Notch3	NA	TF	notCS		-1.45	4.48e-12	-2.82	2.54e-07	-1.39	0.0525	UP in HEcHSC (logfc1.5)	0	0	NA	NA	NA	NA	NA	NA	81	78	39	55	47	23	3	5	3
					Npc1	NA	notTF	CS		-1.18	0.00127	-1.17	0.0807	0	0.998	0	0	0	NA	NA	NA	NA	NA	NA	84	63	61	84	70	56	57	43	53
					Npdc1	NA	notTF	notCS		-2.13	1.06e-10	0.14	0.833	2.26	2.1e-06	0	UP in HEcLMP (logfc1.5)	0	NA	NA	NA	NA	NA	NA	81	32	17	76	71	32	54	33	2
					Npl	NA	notTF	notCS		5.3	3.51e-58	6.09	1.81e-37	0.76	0.337	0	0	UP in HEcEMP (logfc1.5)	NA	NA	NA	NA	NA	Up in HE_EMP	14	7	39	36	34	49	96	93	92
					Npr1	NA	notTF	notCS		1.72	2.05e-06	1.6	0.0184	-0.13	0.925	0	0	UP in HEcEMP (logfc1.5)	yes	NA	NA	NA	NA	NA	92	85	57	93	78	54	99	96	87
					Nprl3	NA	notTF	notCS		-0.45	0.302	0.97	0.104	1.41	0.0201	0	0	0	NA	NA	NA	NA	NA	NA	74	44	48	59	73	57	53	62	70
					Nqo2	NA	notTF	notCS		2.45	1.14e-13	2.62	7.53e-08	0.15	0.886	0	0	UP in HEcEMP (logfc1.5)	NA	NA	NA	NA	NA	NA	38	24	35	33	40	33	57	75	70
					Nr2f6	tf_chrom	TF	notCS		-0.69	0.0573	-1.53	0.00877	-0.86	0.263	UP in HEcHSC (logfc1.5)	0	0	NA	NA	NA	NA	NA	NA	69	61	83	57	60	52	46	52	45
					Nr4a1	tf_chrom	TF	notCS		-0.22	0.638	-1.52	0.0298	-1.31	0.108	UP in HEcHSC (logfc1.5)	0	0	NA	NA	NA	NA	NA	NA	37	46	65	34	42	30	23	32	34
					Nradd	NA	notTF	notCS		-1.53	3.26e-06	-0.97	0.147	0.54	0.583	0	UP in HEcLMP (logfc1.5)	0	NA	NA	NA	NA	NA	NA	57	44	52	64	62	44	33	34	14
					Nrarp	NA	TF	notCS		-0.62	0.00803	-1.54	0.00489	-0.92	0.19	UP in HEcHSC (logfc1.5)	0	0	NA	NA	NA	NA	NA	NA	58	49	52	55	37	21	23	24	11
					Nrbp1	NA	notTF	notCS		-0.15	0.696	1.33	0.0239	1.46	0.02	0	0	0	NA	NA	NA	NA	NA	NA	94	78	96	100	95	95	84	95	96
					Nrep	NA	notTF	notCS		-1.11	0.014	-2.08	0.000306	-0.97	0.17	UP in HEcHSC (logfc1.5)	0	0	yes	NA	NA	NA	NA	NA	100	100	96	100	100	89	96	100	76
					Nrg1	tf_chrom	notTF	notCS		1.65	3.65e-05	2.13	0.00157	0.46	0.693	0	0	UP in HEcEMP (logfc1.5)	yes	NA	NA	NA	NA	NA	25	32	48	48	55	54	61	75	72
					Nrp1	NA	notTF	CS		-2.09	0.000962	-1.93	0.0587	0.14	0.941	0	UP in HEcLMP (logfc1.5)	0	yes	NA	NA	NA	NA	NA	100	100	70	100	99	60	94	91	39
					Nrp2	NA	notTF	CS		1.85	6.28e-07	2.3	6.41e-06	0.42	0.564	0	0	UP in HEcEMP (logfc1.5)	NA	NA	NA	NA	NA	NA	10	27	9	16	26	19	91	74	43
					Nrros	NA	notTF	notCS		1.6	2.01e-07	3.62	5.29e-07	2	0.0256	0	UP in HEcLMP (logfc1.5)	UP in HEcEMP (logfc1.5)	NA	NA	NA	NA	NA	Up in HE_EMP	64	61	100	91	86	95	91	98	97
					Nsmaf	NA	notTF	notCS		-1.09	0.00588	-1.69	0.00583	-0.62	0.485	UP in HEcHSC (logfc1.5)	0	0	yes	NA	NA	NA	NA	NA	58	78	100	52	65	88	32	59	70
					Nsmce2	NA	notTF	notCS		0.12	0.8	-1.51	0.00112	-1.65	0.000553	UP in HEcHSC (logfc1.5)	0	0	NA	NA	NA	NA	NA	NA	68	88	96	66	79	86	74	84	84
					Nsmce4a	NA	notTF	notCS		-0.71	0.0877	-3	8.75e-11	-2.31	1.52e-06	UP in HEcHSC (logfc1.5)	0	0	NA	NA	NA	NA	NA	NA	56	90	100	53	72	78	50	56	80
					Nt5c	NA	notTF	notCS		0.23	0.599	1.67	0.00577	1.42	0.039	0	0	UP in HEcEMP (logfc1.5)	NA	NA	NA	NA	NA	NA	64	73	78	78	79	88	64	84	86
					Nt5dc2	NA	notTF	notCS		-0.61	0.0998	-2.11	7.2e-07	-1.52	0.000757	UP in HEcHSC (logfc1.5)	0	0	NA	NA	NA	NA	NA	NA	74	100	100	79	88	89	55	72	93
					Nucks1	tf_chrom	notTF	notCS		0.05	0.905	-1.87	2.93e-07	-1.94	1.7e-07	UP in HEcHSC (logfc1.5)	0	0	NA	NA	NA	NA	NA	NA	84	100	100	71	90	99	82	90	93
					Nudt14	NA	notTF	notCS		-1.72	1.97e-08	-1.94	5.2e-05	-0.24	0.784	UP in HEcHSC (logfc1.5)	UP in HEcLMP (logfc1.5)	0	NA	NA	NA	NA	NA	NA	88	95	87	86	91	90	48	67	78
					Nudt3	NA	notTF	notCS		-0.53	0.0876	-2.14	5.59e-09	-1.63	2.5e-05	UP in HEcHSC (logfc1.5)	0	0	NA	NA	NA	NA	NA	NA	94	98	96	95	91	89	75	81	88
					Numa1	NA	notTF	notCS		-0.27	0.482	-1.63	5.54e-05	-1.38	0.00126	UP in HEcHSC (logfc1.5)	0	0	NA	NA	NA	NA	NA	NA	98	95	100	84	96	93	75	88	92
					Numb	NA	notTF	notCS		0.18	0.692	1.58	0.00782	1.38	0.0396	0	0	UP in HEcEMP (logfc1.5)	NA	NA	NA	NA	NA	NA	91	76	48	91	85	74	82	85	82
					Nup153	NA	notTF	notCS		0.1	0.847	-1.57	0.00572	-1.69	0.00441	UP in HEcHSC (logfc1.5)	0	0	NA	NA	NA	NA	NA	NA	50	88	96	52	58	81	53	67	79
					Nup205	NA	notTF	notCS		-0.17	0.756	-1.4	0.0199	-1.25	0.0667	0	0	0	NA	NA	NA	NA	NA	NA	54	83	96	45	72	83	57	67	83
					Nup210	NA	notTF	CS		1.88	1.06e-07	0.26	0.762	-1.63	0.0178	UP in HEcHSC (logfc1.5)	0	UP in HEcEMP (logfc1.5)	NA	NA	NA	NA	NA	NA	33	76	96	41	56	66	86	89	82
					Nup98	tf_chrom	notTF	notCS		-0.14	0.729	-1.74	8.67e-06	-1.62	6.92e-05	UP in HEcHSC (logfc1.5)	0	0	NA	NA	GO_0008380_RNAsplicing	NA	NA	NA	86	98	100	83	89	96	76	89	91
					Nupr1	tf_chrom	TF	notCS		-2.4	3.61e-10	-5.26	1.46e-29	-2.88	7.16e-09	UP in HEcHSC (logfc1.5)	UP in HEcLMP (logfc1.5)	0	NA	NA	NA	NA	NA	NA	26	85	96	24	64	71	9	28	42
					Nus1	NA	notTF	notCS		0.11	0.825	-1.65	0.00323	-1.78	0.00216	UP in HEcHSC (logfc1.5)	0	0	NA	NA	NA	NA	NA	NA	58	83	87	53	61	60	58	64	63
					Nusap1	NA	notTF	notCS		0.31	0.575	-1.33	0.0722	-1.66	0.033	UP in HEcHSC (logfc1.5)	0	0	NA	NA	NA	NA	NA	NA	24	63	65	16	45	46	58	54	59
					Nvl	NA	notTF	notCS		-0.24	0.565	-1.35	0.00749	-1.13	0.0496	0	0	0	NA	NA	NA	NA	NA	NA	77	95	96	74	76	88	62	66	87
					Nxn	NA	notTF	notCS		-0.85	0.0218	-2.91	3.65e-07	-2.08	0.00132	UP in HEcHSC (logfc1.5)	0	0	NA	NA	NA	NA	NA	NA	92	85	70	60	56	39	43	39	28
					Oaz1	NA	notTF	notCS		0.15	0.178	1.07	1.83e-09	0.91	1.23e-06	0	0	0	NA	NA	NA	NA	NA	NA	100	100	100	100	100	100	99	100	100
					Oaz2	NA	notTF	notCS		0.36	0.207	1.56	0.00166	1.18	0.0415	0	0	UP in HEcEMP (logfc1.5)	NA	NA	NA	NA	NA	NA	100	98	91	100	99	92	95	96	97
					Ocln	NA	notTF	notCS		-3.29	2.12e-23	-2.74	1.65e-05	0.52	0.648	UP in HEcHSC (logfc1.5)	UP in HEcLMP (logfc1.5)	0	NA	NA	NA	NA	NA	NA	69	80	78	79	73	70	7	34	14
					Odc1	NA	notTF	notCS		0.53	0.2	-1.39	0.00822	-1.93	0.000211	UP in HEcHSC (logfc1.5)	0	0	NA	NA	NA	NA	NA	NA	69	95	100	59	74	87	82	74	91
					Ogdhl	NA	notTF	notCS		-0.72	9.6e-06	-3.23	7.66e-11	-2.53	2.01e-06	UP in HEcHSC (logfc1.5)	0	0	NA	NA	NA	NA	NA	NA	17	66	91	22	17	31	6	9	12
					Ogfrl1	NA	notTF	notCS		-0.39	0.212	-1.58	0.0104	-1.21	0.0943	UP in HEcHSC (logfc1.5)	0	0	NA	NA	NA	NA	NA	NA	13	46	70	16	22	43	13	16	50
					Oit3	NA	notTF	notCS	Sec	4.06	3.68e-34	5.01	3.46e-38	0.94	0.00956	0	0	UP in HEcEMP (logfc1.5)	NA	NA	NA	NA	NA	NA	3	0	0	10	9	22	91	81	63
					Orai1	NA	notTF	notCS		-0.3	0.482	-1.96	5.29e-05	-1.67	0.00123	UP in HEcHSC (logfc1.5)	0	0	yes	NA	NA	NA	NA	NA	86	90	96	81	73	81	60	73	73
					Ostf1	NA	TF	notCS		1.08	0.000396	2	0.000302	0.91	0.231	0	0	UP in HEcEMP (logfc1.5)	NA	NA	NA	NA	NA	Up in HE_EMP	92	71	83	97	83	83	90	92	90
					Otud4	NA	notTF	notCS		-0.45	0.295	-1.64	0.00296	-1.2	0.0615	UP in HEcHSC (logfc1.5)	0	0	NA	NA	NA	NA	NA	NA	53	88	91	47	81	78	56	62	80
					Otud5	NA	notTF	notCS		0.05	0.936	-1.88	0.000484	-1.94	0.000483	UP in HEcHSC (logfc1.5)	0	0	NA	NA	NA	NA	NA	NA	73	83	83	60	65	64	47	65	68
					Oxsr1	NA	notTF	notCS		-0.1	0.849	-1.83	0.00188	-1.74	0.00562	UP in HEcHSC (logfc1.5)	0	0	NA	NA	NA	NA	NA	NA	53	76	78	55	51	51	38	50	57
					P2rx1	NA	notTF	notCS		1.39	0.000487	0.75	0.385	-0.65	0.534	0	0	0	NA	NA	NA	NA	NA		10	15	78	14	12	53	9	40	72
					P3h3	NA	notTF	notCS		-1.21	0.000151	-3.68	2.23e-10	-2.48	0.000174	UP in HEcHSC (logfc1.5)	0	0	NA	NA	NA	NA	NA	NA	66	83	65	50	38	45	12	22	21
					P3h4	NA	notTF	notCS		-1.83	7.74e-07	-1.13	0.12	0.69	0.47	0	UP in HEcLMP (logfc1.5)	0	NA	NA	NA	NA	NA	NA	79	73	74	67	80	70	44	46	58
					P4ha1	NA	notTF	notCS		0.34	0.496	1.88	0.00292	1.53	0.0339	0	UP in HEcLMP (logfc1.5)	UP in HEcEMP (logfc1.5)	NA	NA	NA	NA	NA	NA	75	44	52	71	74	61	84	74	71
					Pabpc4	NA	notTF	notCS		0.14	0.765	-1.64	0.000361	-1.79	0.00014	UP in HEcHSC (logfc1.5)	0	0	yes	NA	NA	NA	NA	NA	64	100	100	52	79	93	53	76	90
					Pabpn1	NA	notTF	notCS		-0.06	0.91	-2.35	6.93e-09	-2.31	1.99e-08	UP in HEcHSC (logfc1.5)	0	0	NA	NA	NA	NA	NA	NA	86	98	100	67	77	89	70	82	85
					Pacc1	NA	notTF	notCS		-1.62	3.48e-05	-0.72	0.377	0.88	0.34	0	UP in HEcLMP (logfc1.5)	0	NA	NA	NA	NA	NA	NA	71	56	57	74	71	59	33	50	41
					Pacs1	NA	notTF	notCS		-0.5	0.235	-2	0.00119	-1.52	0.0346	UP in HEcHSC (logfc1.5)	0	0	NA	NA	NA	NA	NA	NA	80	68	74	59	49	48	42	40	40
					Paf1	NA	notTF	notCS		-0.73	0.0404	-1.16	0.0293	-0.46	0.558	0	0	0	NA	NA	NA	NA	NA	NA	84	90	100	86	85	93	66	73	91
					Pafah1b1	NA	notTF	notCS		-0.06	0.9	-1.54	0.000671	-1.5	0.00164	UP in HEcHSC (logfc1.5)	0	0	NA	NA	NA	NA	NA	NA	91	98	100	83	83	85	86	86	86
					Paip1	NA	notTF	notCS		-0.8	0.000461	-3.49	8.99e-19	-2.69	9.34e-11	UP in HEcHSC (logfc1.5)	0	0	NA	NA	NA	NA	NA	NA	54	100	96	59	53	70	34	40	50
					Paip2b	NA	notTF	notCS		-0.09	0.848	-2.36	5.83e-05	-2.28	0.000158	UP in HEcHSC (logfc1.5)	0	0	NA	NA	NA	NA	NA	NA	36	66	78	38	33	35	30	30	46
					Pakap_ENSMUSG00000038729	NA	notTF	notCS		-1.05	0.026	-0.64	0.495	0.4	0.768	0	0	0	NA	NA	NA	NA	NA	NA	97	49	61	88	74	35	74	56	21
					Pakap_ENSMUSG00000038729	NA	notTF	notCS		-1.05	0.026	-0.64	0.495	0.4	0.768	0	0	0	NA	NA	NA	NA	NA	NA	97	49	61	88	74	35	74	56	21
					Pakap_ENSMUSG00000038729	NA	notTF	notCS		-1.05	0.026	-0.64	0.495	0.4	0.768	0	0	0	NA	NA	NA	NA	NA	NA	97	49	61	88	74	35	74	56	21
					Pakap_ENSMUSG00000038729	NA	notTF	notCS		-1.05	0.026	-0.64	0.495	0.4	0.768	0	0	0	NA	NA	NA	NA	NA	NA	97	49	61	88	74	35	74	56	21
					Palld	NA	notTF	notCS		1.37	0.000103	2.16	0.00123	0.77	0.443	0	0	UP in HEcEMP (logfc1.5)	yes	NA	NA	NA	NA	NA	97	78	78	90	79	83	94	95	92
					Pam	NA	notTF	notCS		-1.27	0.000148	-2.64	1.63e-10	-1.39	0.00175	UP in HEcHSC (logfc1.5)	0	0	yes	NA	NA	NA	NA	NA	98	100	100	95	93	96	80	92	78
					Pan3	NA	notTF	notCS		-0.24	0.562	-3.27	4.67e-18	-3.05	9.38e-16	UP in HEcHSC (logfc1.5)	0	0	NA	NA	NA	NA	NA	NA	87	100	100	84	78	87	74	82	72
					Pank2	NA	notTF	notCS		-0.33	0.395	-2.18	9.77e-05	-1.87	0.0022	UP in HEcHSC (logfc1.5)	0	0	NA	NA	NA	NA	NA	NA	53	85	83	47	47	46	35	34	40
					Pank4	NA	notTF	notCS		-0.66	0.132	-1.56	0.0168	-0.92	0.277	UP in HEcHSC (logfc1.5)	0	0	NA	NA	NA	NA	NA	NA	67	68	78	43	58	59	39	45	54
					Paox	NA	notTF	notCS		-0.25	0.628	1.39	0.0447	1.63	0.0264	0	UP in HEcLMP (logfc1.5)	0	NA	NA	NA	NA	NA	NA	64	54	70	55	71	74	50	71	73
					Papss1	NA	notTF	notCS		-1.04	0.0147	0.09	0.93	1.11	0.2	0	0	0	NA	NA	NA	NA	NA	NA	75	56	87	76	76	69	65	64	59
					Parvb	NA	notTF	notCS		-0.82	0.0118	-2.12	0.000193	-1.32	0.0636	UP in HEcHSC (logfc1.5)	0	0	NA	NA	NA	NA	NA	NA	88	85	52	79	71	32	54	45	28
					Paxbp1	NA	notTF	notCS		-0.51	0.181	-1.21	0.0484	-0.71	0.389	0	0	0	NA	NA	GO_0008380_RNAsplicing	NA	NA	NA	57	61	78	57	54	61	33	38	58
					Paxip1	NA	notTF	notCS		-0.61	0.157	-1.97	0.000566	-1.37	0.0398	UP in HEcHSC (logfc1.5)	0	0	NA	NA	NA	NA	NA	NA	61	85	91	48	69	71	53	58	72
					Pbx1	tf_chrom	TF	notCS		-1.71	1.71e-06	-3.29	1.36e-13	-1.6	0.000926	UP in HEcHSC (logfc1.5)	UP in HEcLMP (logfc1.5)	0	yes	NA	NA	NA	NA	NA	88	98	96	83	85	92	53	72	66
					Pbx2	tf_chrom	TF	notCS		0.04	0.922	-2.17	5.15e-07	-2.22	3.68e-07	UP in HEcHSC (logfc1.5)	0	0	NA	NA	NA	NA	NA	NA	78	85	100	62	69	64	60	67	73
					Pcbd2	NA	notTF	notCS	Sec	0.21	0.587	-1.46	0.0039	-1.68	0.000997	UP in HEcHSC (logfc1.5)	0	0	NA	NA	NA	NA	NA	NA	40	73	87	31	58	60	44	62	63
					Pcbp4	NA	TF	notCS		-2.37	1.05e-12	-1.88	0.00147	0.48	0.604	UP in HEcHSC (logfc1.5)	UP in HEcLMP (logfc1.5)	0	NA	NA	GO_0008380_RNAsplicing	NA	NA	NA	85	90	91	91	88	87	42	52	71
					Pced1b	NA	notTF	notCS		-0.63	0.00152	-1.63	0.000253	-1	0.0726	UP in HEcHSC (logfc1.5)	0	0	NA	NA	NA	NA	NA	NA	68	80	61	66	47	30	36	31	16
					Pcf11	NA	notTF	notCS		-0.42	0.298	-1.47	0.013	-1.07	0.137	0	0	0	NA	NA	NA	NA	NA	NA	69	80	70	48	61	53	44	44	60
					Pcgf2	NA	notTF	notCS		-0.76	0.00403	-2.43	2.21e-07	-1.68	0.00173	UP in HEcHSC (logfc1.5)	0	0	NA	NA	NA	NA	NA	NA	65	80	87	62	51	58	27	39	45
					Pcgf3	tf_chrom	notTF	notCS		-1.02	0.00487	-0.75	0.273	0.26	0.817	0	0	0	NA	NA	NA	NA	NA	NA	83	66	74	64	79	83	52	61	71
					Pcgf5	tf_chrom	notTF	notCS		-0.94	0.00662	-1.67	0.00737	-0.75	0.401	UP in HEcHSC (logfc1.5)	0	0	NA	NA	NA	NA	NA	NA	30	54	65	33	41	53	50	29	40
					Pclaf	NA	notTF	notCS		0.81	0.0352	-0.74	0.209	-1.57	0.00561	UP in HEcHSC (logfc1.5)	0	0	NA	NA	NA	NA	NA	NA	45	88	96	36	80	81	79	86	93
					Pcnp	NA	notTF	notCS		0.06	0.862	-1.46	1.03e-06	-1.53	4.52e-07	UP in HEcHSC (logfc1.5)	0	0	NA	NA	NA	NA	NA	NA	96	100	100	88	94	97	87	96	97
					Pcnx	NA	notTF	notCS		-0.96	0.014	-2.14	0.000431	-1.2	0.12	UP in HEcHSC (logfc1.5)	0	0	NA	NA	NA	NA	NA	NA	94	80	78	76	72	49	64	51	47
					Pcnx3	NA	notTF	notCS		0.78	0.0501	-0.67	0.342	-1.46	0.0261	0	0	0	NA	NA	NA	NA	NA	NA	82	76	83	59	67	64	70	74	77
					Pcsk7	NA	notTF	notCS		0.18	0.732	1.16	0.048	0.95	0.164	0	0	0	NA	NA	NA	NA	NA	NA	67	32	39	55	48	37	51	53	48
					Pdap1	NA	notTF	notCS		-0.32	0.0976	-1.52	5.5e-11	-1.21	4.3e-07	UP in HEcHSC (logfc1.5)	0	0	NA	NA	NA	NA	NA	NA	98	100	100	100	100	99	96	97	100
					Pdcd11	NA	TF	notCS		-0.28	0.519	-1.99	5.04e-05	-1.72	0.000965	UP in HEcHSC (logfc1.5)	0	0	NA	NA	NA	NA	NA	NA	64	88	100	64	76	84	50	72	83
					Pdcd4	NA	notTF	notCS		-2.96	2.84e-26	-5.96	3.98e-66	-3.02	5.24e-18	UP in HEcHSC (logfc1.5)	UP in HEcLMP (logfc1.5)	0	NA	NA	NA	NA	NA	NA	96	100	96	86	92	93	26	55	60
					Pdcd7	NA	TF	notCS		-0.18	0.643	-1.3	0.0398	-1.12	0.129	0	0	0	NA	NA	NA	NA	NA	NA	27	49	57	29	33	30	19	26	33
					Pde2a	NA	notTF	notCS		3.97	1.13e-30	5.57	6.94e-31	1.58	0.014	0	0	UP in HEcEMP (logfc1.5)	NA	NA	NA	NA	NA	NA	20	12	39	19	30	59	75	96	88
					Pde3a	NA	notTF	notCS		-2.82	8.68e-15	-2.54	0.000372	0.27	0.856	UP in HEcHSC (logfc1.5)	UP in HEcLMP (logfc1.5)	0	NA	NA	NA	NA	NA	NA	86	88	43	93	81	55	15	27	21
					Pde3b	NA	notTF	notCS		-1.37	4.05e-05	-3.02	4.22e-09	-1.66	0.00689	UP in HEcHSC (logfc1.5)	0	0	NA	NA	NA	NA	NA	NA	53	80	91	48	55	73	9	31	57
					Pde4b	NA	notTF	notCS		0.4	0.383	2.2	0.00107	1.78	0.0197	0	UP in HEcLMP (logfc1.5)	UP in HEcEMP (logfc1.5)	NA	NA	NA	NA	NA	NA	56	68	52	83	76	77	60	79	84
					Pde9a	NA	notTF	notCS		-2.41	7.17e-20	-2.73	9.64e-07	-0.34	0.773	UP in HEcHSC (logfc1.5)	0	0	NA	NA	NA	NA	NA	NA	80	56	48	81	68	25	25	10	2
					Pdgfb	NA	notTF	notCS		-0.68	0.119	-2.86	4.9e-07	-2.2	0.000378	UP in HEcHSC (logfc1.5)	0	0	NA	NA	NA	NA	NA	NA	67	93	83	64	56	53	37	55	28
					Pdha1	NA	notTF	notCS		0.26	0.522	1.52	0.0155	1.25	0.091	0	0	UP in HEcEMP (logfc1.5)	NA	NA	NA	NA	NA	NA	86	76	78	86	85	94	68	89	92
					Pdia5	NA	notTF	notCS		0.23	0.669	1.62	0.0398	1.37	0.141	0	0	UP in HEcEMP (logfc1.5)	NA	NA	NA	NA	NA	NA	96	66	74	93	91	75	94	91	79
					Pdia6	NA	notTF	notCS		0.1	0.569	1.05	0.000245	0.93	0.00273	0	0	0	NA	NA	NA	NA	NA	NA	100	100	100	100	100	99	99	99	100
					Pdlim1	tf_chrom	TF	notCS		-1.21	3.48e-05	-0.02	0.985	1.18	0.059	0	0	0	yes	NA	NA	NA	NA	NA	92	100	87	98	99	96	57	89	91
					Pdlim7	NA	notTF	notCS		-2.05	3.1e-10	-2.73	5.79e-09	-0.69	0.287	UP in HEcHSC (logfc1.5)	UP in HEcLMP (logfc1.5)	0	NA	NA	NA	NA	NA	NA	99	93	96	97	96	81	84	74	65
					Pds5a	NA	notTF	notCS		0.18	0.667	-1.05	0.035	-1.26	0.0173	0	0	0	NA	NA	NA	NA	NA	NA	82	93	100	79	88	91	81	85	91
					Pdxp	NA	notTF	notCS		-1.06	0.00191	-2.27	0.000312	-1.23	0.134	UP in HEcHSC (logfc1.5)	0	0	NA	NA	NA	NA	NA	NA	14	54	78	10	31	48	6	18	33
					Pdzk1ip1	NA	notTF	notCS		-2.92	5.54e-21	-2.6	4.11e-05	0.29	0.831	UP in HEcHSC (logfc1.5)	UP in HEcLMP (logfc1.5)	0	NA	NA	NA	NA	NA	NA	32	39	87	29	47	72	3	7	20
					Peak1	NA	notTF	notCS		2.5	2.34e-12	3.25	1.32e-09	0.73	0.371	0	0	UP in HEcEMP (logfc1.5)	NA	NA	NA	NA	NA	NA	69	37	35	67	48	42	94	86	68
					Peg12	NA	notTF	notCS		-1.71	1.36e-07	-2.71	2.77e-07	-1.01	0.164	UP in HEcHSC (logfc1.5)	UP in HEcLMP (logfc1.5)	0	NA	NA	NA	NA	NA	NA	66	63	96	57	67	72	21	38	47
					Peg13	NA	notTF	notCS		0.45	0.244	-0.89	0.157	-1.36	0.0319	0	0	0	NA	NA	NA	NA	NA	NA	42	46	74	47	51	64	70	68	60
					Peg3	tf_chrom	TF	notCS		-3.95	1.77e-16	-3.43	2.14e-05	0.5	0.717	UP in HEcHSC (logfc1.5)	UP in HEcLMP (logfc1.5)	0	NA	NA	NA	NA	NA	NA	98	93	74	95	90	76	87	56	32
					Per1	tf_chrom	TF	notCS		-1	0.00338	-2.01	0.000538	-1.02	0.183	UP in HEcHSC (logfc1.5)	0	0	NA	NA	NA	NA	NA	NA	46	56	87	38	46	62	22	38	41
					Pet100	NA	notTF	notCS		0.14	0.6	-1.17	9.1e-05	-1.32	1.24e-05	0	0	0	NA	NA	NA	NA	NA	NA	86	100	100	91	98	93	82	98	98
					Pex13	NA	notTF	notCS		-0.81	0.0448	0.97	0.123	1.77	0.0028	0	UP in HEcLMP (logfc1.5)	0	NA	NA	NA	NA	NA	NA	70	39	52	60	74	67	46	58	63
					Pex16	NA	notTF	notCS		-1	0.00949	0.34	0.646	1.34	0.0379	0	0	0	NA	NA	NA	NA	NA	NA	54	24	39	43	51	58	25	40	38
					Pex5	NA	notTF	notCS		-1.13	0.00679	-1.86	0.00485	-0.74	0.433	UP in HEcHSC (logfc1.5)	0	0	NA	NA	NA	NA	NA	NA	59	66	91	57	57	68	35	47	47
					Pfas	NA	notTF	notCS		-0.43	0.312	-3.45	2.07e-18	-3.04	1.13e-14	UP in HEcHSC (logfc1.5)	0	0	NA	NA	NA	NA	NA	NA	56	93	100	45	83	89	58	67	84
					Pfdn2	NA	notTF	notCS		-0.17	0.613	-1.31	0.000524	-1.16	0.00438	0	0	0	NA	NA	NA	NA	NA	NA	89	98	100	79	88	92	68	82	93
					Pfdn6	NA	notTF	notCS		-0.51	0.0828	-1.53	5.34e-05	-1.03	0.0158	UP in HEcHSC (logfc1.5)	0	0	NA	NA	NA	NA	NA	NA	83	100	100	84	94	92	70	86	90
					Pgm3	NA	notTF	notCS		0.02	0.98	1.43	0.0204	1.4	0.0388	0	0	0	NA	NA	NA	NA	NA	NA	49	44	35	55	55	59	35	56	58
					Pgrmc2	NA	notTF	notCS		0.09	0.822	-2.12	5.43e-05	-2.23	2.61e-05	UP in HEcHSC (logfc1.5)	0	0	NA	NA	NA	NA	NA	NA	48	78	74	45	44	36	37	35	49
					Phactr2	NA	notTF	notCS		-0.68	0.119	-2.51	5.92e-07	-1.84	0.00059	UP in HEcHSC (logfc1.5)	0	0	yes	NA	NA	NA	NA	NA	94	93	96	90	84	75	81	75	71
					Phactr4	NA	notTF	notCS		-0.79	0.0127	-2.23	6.3e-06	-1.45	0.0128	UP in HEcHSC (logfc1.5)	0	0	NA	NA	NA	NA	NA	NA	79	90	70	60	71	66	54	52	53
					Phc1	NA	notTF	notCS		-1.26	0.000227	-2.07	0.000417	-0.82	0.335	UP in HEcHSC (logfc1.5)	0	0	NA	NA	NA	NA	NA	NA	79	78	74	59	65	56	28	33	48
					Phc2	NA	notTF	notCS		1.01	0.0084	-0.29	0.729	-1.31	0.0619	0	0	0	NA	NA	NA	NA	NA	NA	83	83	83	79	70	53	65	74	75
					Phf10	tf_chrom	TF	notCS		0.12	0.809	-1.94	0.000777	-2.08	0.000387	UP in HEcHSC (logfc1.5)	0	0	NA	NA	NA	NA	Up in HE_HSC	NA	46	76	87	28	44	55	28	48	58
					Phf12	tf_chrom	TF	notCS		0.03	0.954	-1.67	0.00287	-1.72	0.00316	UP in HEcHSC (logfc1.5)	0	0	NA	NA	NA	NA	Up in HE_HSC	NA	58	76	83	57	49	50	38	49	58
					Phf14	NA	notTF	notCS		-0.16	0.73	-1.6	0.00133	-1.46	0.00673	UP in HEcHSC (logfc1.5)	0	0	NA	NA	NA	NA	NA	NA	85	100	91	79	71	79	63	71	82
					Phf23	NA	notTF	notCS		0.06	0.919	-1.35	0.0212	-1.42	0.0243	0	0	0	NA	NA	NA	NA	NA	NA	78	83	87	57	68	63	47	59	75
					Phf6	NA	notTF	notCS		-0.83	0.0362	-1.48	0.0147	-0.67	0.428	0	0	0	NA	NA	NA	NA	NA	NA	64	80	74	62	71	74	38	54	70
					Phtf1	NA	TF	notCS		0.14	0.771	-1.61	0.00934	-1.75	0.0061	UP in HEcHSC (logfc1.5)	0	0	NA	NA	NA	NA	NA	NA	43	68	83	47	45	39	24	42	52
					Pias2	tf_chrom	notTF	notCS		-0.53	0.19	-1.46	0.0127	-0.94	0.197	0	0	0	NA	NA	NA	NA	NA	NA	74	71	87	57	72	66	43	55	72
					Picalm	NA	notTF	notCS		0.63	0.116	-1.42	0.00763	-2.07	7.13e-05	UP in HEcHSC (logfc1.5)	0	0	NA	NA	NA	NA	NA	NA	81	90	87	81	76	76	87	82	73
					Piezo1	NA	notTF	notCS		-0.35	0.443	-1.52	0.00641	-1.18	0.0662	UP in HEcHSC (logfc1.5)	0	0	NA	NA	NA	NA	NA	NA	98	98	87	95	87	74	79	78	75
					Pik3c2b	NA	notTF	notCS		-0.48	0.294	-3.11	5.39e-11	-2.65	5.85e-08	UP in HEcHSC (logfc1.5)	0	0	yes	NA	NA	NA	NA	NA	94	100	91	91	80	62	63	73	61
					Pik3r3	NA	notTF	notCS		-1.59	3.7e-06	-1.52	0.0209	0.05	0.969	0	UP in HEcLMP (logfc1.5)	0	NA	NA	NA	NA	NA	NA	91	68	26	86	77	30	27	41	17
					Pik3r6	NA	notTF	notCS		1.1	0.00426	2.08	4.2e-07	0.98	0.0251	0	0	UP in HEcEMP (logfc1.5)	NA	NA	NA	NA	NA	Up in HE_EMP	25	2	30	28	23	33	50	50	52
					Pim1	NA	notTF	notCS		0.33	0.137	-0.79	0.0912	-1.13	0.0143	0	0	0	NA	NA	NA	NA	NA	NA	30	76	57	38	38	31	30	44	46
					Pim3	NA	notTF	notCS		1.15	0.00686	1.03	0.193	-0.14	0.925	0	0	0	NA	NA	NA	NA	NA	NA	49	68	70	52	55	59	70	74	70
					Pin4	NA	notTF	notCS		-0.16	0.669	-1.13	0.0124	-0.98	0.0539	0	0	0	NA	NA	NA	NA	NA	NA	81	88	91	69	81	92	65	82	91
					Pinx1	NA	notTF	notCS		-0.25	0.58	-1.22	0.0464	-0.98	0.176	0	0	0	NA	NA	NA	NA	NA	NA	49	63	83	59	57	58	35	52	60
					Pitpna	NA	notTF	notCS		1.28	0.000144	-1.03	0.0504	-2.32	1.49e-06	UP in HEcHSC (logfc1.5)	0	0	NA	NA	NA	NA	NA	NA	81	90	100	72	76	68	75	92	79
					Pitpnc1	NA	notTF	notCS		0.3	0.406	-1	0.107	-1.32	0.0359	0	0	0	NA	NA	NA	NA	NA	NA	71	61	65	60	40	43	57	62	37
					Pitpnm2	NA	notTF	notCS		1.06	0.00152	0.87	0.151	-0.21	0.838	0	0	0	NA	NA	NA	NA	NA	NA	53	51	57	48	47	47	74	71	67
					Pkm	tf_chrom	notTF	notCS		0.25	0.0928	1.27	1.13e-06	1	0.00041	0	0	0	NA	NA	NA	NA	NA	NA	99	100	100	100	100	100	99	100	100
					Pkn2	NA	notTF	notCS		-0.37	0.343	-1.51	0.00238	-1.16	0.0428	UP in HEcHSC (logfc1.5)	0	0	NA	NA	NA	NA	NA	NA	82	95	91	66	79	87	72	82	73
					Pkn3	NA	notTF	notCS		-1.34	0.000622	-1.57	0.0227	-0.23	0.861	UP in HEcHSC (logfc1.5)	0	0	NA	NA	NA	NA	NA	NA	72	78	65	50	67	56	50	48	39
					Plagl1	tf_chrom	TF	notCS		-2.17	1.33e-05	-3.08	9.43e-06	-0.92	0.342	UP in HEcHSC (logfc1.5)	UP in HEcLMP (logfc1.5)	0	yes	NA	NA	NA	NA	NA	99	90	83	98	95	64	76	76	30
					Plagl2	tf_chrom	TF	notCS		0.02	0.976	-1.23	0.0221	-1.26	0.0314	0	0	0	NA	NA	NA	NA	NA	NA	74	88	100	74	79	85	53	80	86
					Plek	NA	TF	notCS		1.93	1.75e-08	2.33	3.8e-08	0.38	0.473	0	0	UP in HEcEMP (logfc1.5)	NA	NA	NA	NA	NA	Up in HE_EMP	0	2	22	2	1	27	5	26	76
					Plekha3	NA	notTF	notCS		0.51	0.137	-0.84	0.232	-1.36	0.042	0	0	0	NA	NA	NA	NA	NA	NA	32	56	70	24	33	30	33	45	55
					Plekha8	NA	notTF	notCS		-0.51	0.186	-1.86	0.00236	-1.37	0.0585	UP in HEcHSC (logfc1.5)	0	0	NA	NA	NA	NA	NA	NA	64	59	87	43	45	44	35	38	34
					Plekhg1	NA	notTF	notCS		1.06	0.0146	3.39	1.44e-11	2.32	2.3e-05	0	UP in HEcLMP (logfc1.5)	UP in HEcEMP (logfc1.5)	NA	NA	NA	NA	NA	NA	87	49	9	90	77	51	86	85	68
					Plekhg2	NA	notTF	notCS		-0.88	0.0393	-2.18	0.000459	-1.31	0.0863	UP in HEcHSC (logfc1.5)	0	0	NA	NA	NA	NA	NA	NA	97	83	91	84	76	53	72	69	35
					Plekhn1	NA	notTF	notCS		-0.09	0.82	-1.54	0.0195	-1.46	0.0446	UP in HEcHSC (logfc1.5)	0	0	NA	NA	NA	NA	NA	NA	32	27	74	26	19	30	13	22	25
					Plekho1	NA	notTF	notCS		-0.73	0.0271	-1.19	0.0325	-0.48	0.565	0	0	0	NA	NA	NA	NA	NA	NA	90	85	83	88	74	49	77	67	33
					Plin2	NA	notTF	notCS		1.25	0.000384	2.76	4.74e-05	1.5	0.0856	0	0	UP in HEcEMP (logfc1.5)	NA	NA	NA	NA	NA	NA	78	61	65	76	81	81	91	92	90
					Plod3	NA	notTF	notCS		-1.5	2.62e-05	-1.31	0.037	0.17	0.882	0	UP in HEcLMP (logfc1.5)	0	NA	NA	NA	NA	NA	NA	93	93	87	86	85	86	72	71	68
					Plp2	NA	notTF	notCS		-1.17	6.3e-05	-1.46	0.00136	-0.3	0.692	0	0	0	yes	NA	NA	NA	NA	NA	97	98	96	91	97	94	67	94	79
					Plpp1	NA	notTF	CS		-0.28	0.638	1.85	0.000156	2.11	1.78e-05	0	UP in HEcLMP (logfc1.5)	0	NA	NA	NA	NA	NA	NA	85	32	4	79	79	24	87	67	21
					Plscr1	tf_chrom	notTF	notCS		-1.23	6.4e-05	-1.58	0.00952	-0.36	0.742	UP in HEcHSC (logfc1.5)	0	0	NA	NA	NA	NA	NA	NA	31	54	52	21	38	46	11	17	27
					Plxdc2	NA	notTF	CS		-1.71	4.21e-06	-0.31	0.714	1.38	0.0657	0	UP in HEcLMP (logfc1.5)	0	NA	NA	NA	NA	NA	NA	73	44	30	59	62	52	18	32	24
					Pmepa1	NA	notTF	notCS		-0.72	1.66e-05	-2.56	1.22e-06	-1.86	0.0017	UP in HEcHSC (logfc1.5)	0	0	NA	NA	NA	NA	NA	NA	84	63	43	40	26	3	0	4	0
					Pnp2	NA	notTF	notCS		0.34	0.0722	1.06	4.72e-07	0.71	0.00174	0	0	0	NA	NA	NA	NA	NA	NA	83	54	52	84	89	73	68	92	86
					Pnpla6	NA	notTF	notCS		-1.59	3.1e-05	-1.66	0.0161	-0.08	0.957	UP in HEcHSC (logfc1.5)	UP in HEcLMP (logfc1.5)	0	NA	NA	NA	NA	NA	NA	80	63	70	62	62	57	28	35	42
					Pnrc1	NA	notTF	notCS		0	0.997	-1.18	0.0452	-1.2	0.0678	0	0	0	NA	NA	NA	NA	NA	NA	73	61	91	64	61	68	54	64	72
					Poc1b	NA	notTF	notCS		-0.39	0.263	-1.28	0.0392	-0.9	0.24	0	0	0	NA	NA	NA	NA	NA	NA	47	49	57	31	36	31	19	28	39
					Pofut1	NA	notTF	notCS		0.16	0.747	-1.55	0.0122	-1.73	0.0072	UP in HEcHSC (logfc1.5)	0	0	NA	NA	NA	NA	NA	NA	71	73	74	57	49	59	43	52	58
					Poglut1	NA	notTF	notCS		-1.25	0.00249	-1.24	0.0874	0	1	0	0	0	NA	NA	NA	NA	NA	NA	64	71	83	62	68	78	38	48	75
					Poglut2	NA	notTF	notCS		-0.9	0.0121	-1.2	0.0305	-0.32	0.719	0	0	0	NA	NA	NA	NA	NA	NA	83	95	96	83	88	90	52	76	84
					Pogz	NA	TF	notCS		0.05	0.937	-1.86	0.00114	-1.92	0.00114	UP in HEcHSC (logfc1.5)	0	0	NA	NA	NA	NA	NA	NA	72	78	96	62	57	65	40	56	70
					Pold1	NA	notTF	notCS		0.46	0.327	-0.94	0.162	-1.42	0.0389	0	0	0	NA	NA	NA	NA	NA	NA	54	93	100	52	72	71	59	71	87
					Pold4	NA	notTF	notCS		0.91	0.00535	1.42	0.00175	0.49	0.425	0	0	0	NA	NA	NA	NA	NA		47	24	35	59	33	41	47	60	53
					Polh	NA	notTF	notCS		-0.24	0.431	-2	0.00014	-1.78	0.00145	UP in HEcHSC (logfc1.5)	0	0	NA	NA	NA	NA	NA	NA	29	83	74	21	32	37	34	34	39
					Polr1b	NA	notTF	notCS		-0.5	0.321	-1.47	0.0386	-0.98	0.272	0	0	0	NA	NA	NA	NA	NA	NA	42	61	91	40	54	63	23	43	60
					Polr2a	NA	TF	notCS		-0.47	0.176	-2.66	3.68e-13	-2.2	3.01e-09	UP in HEcHSC (logfc1.5)	0	0	NA	NA	GO_0008380_RNAsplicing	NA	NA	NA	97	98	100	83	90	90	81	90	88
					Polr2j	NA	TF	notCS		-0.48	0.058	-1.26	0.000161	-0.8	0.0388	0	0	0	NA	NA	NA	NA	NA	NA	92	98	100	90	97	97	85	94	95
					Polr2k	NA	TF	notCS		-0.1	0.77	-2.05	7.42e-10	-1.96	6.51e-09	UP in HEcHSC (logfc1.5)	0	0	NA	NA	NA	NA	NA	NA	81	95	96	91	89	89	71	85	89
					Polr3k	NA	notTF	notCS		-0.95	0.00475	-1.11	0.0436	-0.17	0.864	0	0	0	NA	NA	NA	NA	NA	NA	75	85	96	84	89	92	55	72	91
					Pom121	NA	notTF	notCS		0.3	0.473	-1.66	0.000553	-1.98	4.09e-05	UP in HEcHSC (logfc1.5)	0	0	NA	NA	NA	NA	NA	NA	71	95	96	71	72	80	73	79	82
					Ppm1a	NA	notTF	notCS		-0.41	0.332	-2.37	2.15e-06	-1.97	0.000206	UP in HEcHSC (logfc1.5)	0	0	NA	NA	NA	NA	NA	NA	70	88	96	62	74	66	56	55	68
					Ppm1b	NA	notTF	notCS		-0.51	0.164	-2.14	0.000174	-1.64	0.0105	UP in HEcHSC (logfc1.5)	0	0	NA	NA	NA	NA	NA	NA	43	66	78	41	46	49	26	40	50
					Ppp1ca	NA	notTF	notCS		0.31	0.0247	1.56	1.84e-09	1.24	8.19e-06	0	0	UP in HEcEMP (logfc1.5)	NA	NA	NA	NA	NA	NA	98	100	100	100	100	99	98	100	100
					Ppp1cb	NA	notTF	notCS		-0.82	0.00822	-1.37	0.00283	-0.57	0.366	0	0	0	NA	NA	NA	NA	NA	NA	84	95	100	86	89	93	67	84	89
					Ppp1cc	NA	notTF	notCS		0.33	0.355	-1.88	3e-07	-2.23	1.89e-09	UP in HEcHSC (logfc1.5)	0	0	NA	NA	NA	NA	NA	NA	85	100	100	83	87	97	84	90	93
					Ppp1r12c	NA	TF	notCS		0.99	0.0112	-1.14	0.0837	-2.15	0.000393	UP in HEcHSC (logfc1.5)	0	0	NA	NA	NA	NA	NA	NA	64	71	87	57	48	58	64	66	63
					Ppp1r13b	NA	TF	notCS		0.08	0.876	-1.4	0.0115	-1.5	0.0106	UP in HEcHSC (logfc1.5)	0	0	yes	NA	NA	NA	NA	NA	86	83	96	84	76	74	74	73	72
					Ppp1r14b	NA	notTF	notCS		0.25	0.476	-1.89	1.73e-07	-2.16	2.69e-09	UP in HEcHSC (logfc1.5)	0	0	NA	NA	NA	NA	NA	NA	82	100	100	79	86	89	74	89	95
					Ppp1r15a	NA	notTF	notCS		-0.93	0.0539	-2.5	7.31e-05	-1.58	0.032	UP in HEcHSC (logfc1.5)	0	0	NA	NA	NA	NA	NA	NA	58	90	83	67	70	56	55	60	46
					Ppp1r16b	NA	TF	notCS		1.33	0.000522	2.43	0.000146	1.09	0.213	0	0	UP in HEcEMP (logfc1.5)	NA	NA	NA	NA	NA	Up in HE_EMP	73	54	65	81	78	69	91	97	76
					Ppp1r35	NA	notTF	notCS		-0.26	0.356	-1.88	0.000203	-1.62	0.0032	UP in HEcHSC (logfc1.5)	0	0	NA	NA	NA	NA	NA	NA	29	66	87	21	35	40	18	30	33
					Ppp2ca	NA	notTF	notCS		0.06	0.904	-1.95	1.6e-06	-2.02	1.02e-06	UP in HEcHSC (logfc1.5)	0	0	NA	NA	NA	NA	NA	NA	90	100	100	72	87	91	82	84	90
					Ppp2cb	NA	notTF	notCS		-0.05	0.929	-1.48	0.00963	-1.45	0.0193	0	0	0	NA	NA	NA	NA	NA	NA	58	85	70	50	58	53	45	49	59
					Ppp2r2d	NA	notTF	notCS		-0.1	0.835	-1.32	0.0328	-1.23	0.0766	0	0	0	NA	NA	NA	NA	NA	NA	51	76	83	52	59	51	48	49	59
					Ppp2r3a	NA	notTF	notCS		-0.5	0.127	-1.57	0.0119	-1.07	0.165	UP in HEcHSC (logfc1.5)	0	0	NA	NA	NA	NA	NA	NA	49	66	87	52	37	35	29	36	32
					Ppp2r3c	NA	notTF	notCS		-1.13	0.00212	-1.28	0.0394	-0.16	0.891	0	0	0	NA	NA	NA	NA	NA	NA	64	80	83	60	78	80	38	60	66
					Ppp2r3d	NA	notTF	notCS		-1.01	7.49e-05	-1.42	0.00138	-0.42	0.55	0	0	0	NA	NA	NA	NA	NA	NA	78	76	78	78	72	78	53	57	64
					Ppp2r5a	NA	notTF	notCS		1.18	0.000844	0.65	0.361	-0.54	0.56	0	0	0	NA	NA	NA	NA	NA	NA	70	73	83	74	65	74	72	83	85
					Ppp2r5e	NA	notTF	notCS		-0.48	0.204	-1.84	0.00183	-1.37	0.0456	UP in HEcHSC (logfc1.5)	0	0	NA	NA	NA	NA	NA	NA	54	63	74	36	45	49	40	39	47
					Ppp3ca	NA	notTF	notCS		0.19	0.674	-1.15	0.0413	-1.36	0.0226	0	0	0	NA	NA	NA	NA	NA	NA	79	90	91	78	74	78	72	81	77
					Ppp3cb	NA	TF	notCS		-0.19	0.656	-1.15	0.047	-0.97	0.154	0	0	0	NA	NA	NA	NA	NA	NA	57	76	87	60	65	67	59	57	68
					Ppp4r2	NA	notTF	notCS		0.09	0.862	-1.32	0.0245	-1.42	0.0235	0	0	0	NA	NA	GO_0008380_RNAsplicing	NA	NA	NA	59	88	83	62	61	71	51	61	76
					Ppp4r3a	NA	notTF	notCS		-0.19	0.67	-2.23	1.24e-06	-2.05	1.64e-05	UP in HEcHSC (logfc1.5)	0	0	NA	NA	NA	NA	NA	NA	73	93	96	76	73	75	58	74	77
					Ppp6r1	NA	notTF	notCS		0.34	0.263	-1.12	0.0533	-1.48	0.0101	0	0	0	NA	NA	NA	NA	NA	NA	41	63	78	31	32	33	28	44	43
					Ppp6r2	NA	notTF	notCS		0.22	0.534	-2.37	1.05e-06	-2.6	5.6e-08	UP in HEcHSC (logfc1.5)	0	0	NA	NA	NA	NA	NA	NA	64	93	91	67	45	47	39	49	55
					Ppt2	NA	notTF	notCS		-0.99	0.000248	-1.06	0.0306	-0.08	0.933	0	0	0	NA	NA	NA	NA	NA	NA	86	68	70	74	70	76	57	64	49
					Praf2	NA	notTF	notCS		-1.49	0.000177	-1.28	0.0782	0.2	0.882	0	0	0	NA	NA	NA	NA	NA	NA	86	76	65	81	80	61	46	60	45
					Prcc	NA	notTF	notCS		-0.16	0.62	-1.32	0.0228	-1.18	0.0721	0	0	0	NA	NA	NA	NA	NA	NA	34	46	70	36	34	22	17	26	32
					Prcp	NA	notTF	notCS		-1.22	7.48e-05	-1.06	0.0496	0.15	0.88	0	0	0	NA	NA	NA	NA	NA	NA	95	98	100	98	98	92	70	83	88
					Prdm4	tf_chrom	TF	notCS		-0.42	0.272	-1.54	0.0187	-1.13	0.151	UP in HEcHSC (logfc1.5)	0	0	NA	NA	NA	NA	NA	NA	30	54	65	28	34	37	25	35	32
					Prdx3	NA	notTF	notCS		0.64	0.0456	1.57	0.00911	0.9	0.254	0	0	UP in HEcEMP (logfc1.5)	yes	NA	NA	NA	NA	NA	58	85	96	67	91	96	70	93	99
					Prdx5	NA	notTF	notCS		0.83	0.00133	1.4	0.00228	0.56	0.405	0	0	0	NA	NA	NA	NA	NA	NA	90	88	87	90	92	90	80	96	98
					Prelid1	NA	notTF	notCS		0.45	0.0018	1.31	1.12e-06	0.84	0.00676	0	0	0	NA	NA	NA	NA	NA	NA	99	98	100	100	100	100	99	100	100
					Prim2	NA	notTF	notCS		-0.5	0.28	-1.31	0.0453	-0.83	0.325	0	0	0	NA	NA	NA	NA	NA	NA	37	83	96	47	67	73	45	65	61
					Prkaca	NA	notTF	notCS		0.1	0.816	-2	4.86e-06	-2.12	1.79e-06	UP in HEcHSC (logfc1.5)	0	0	NA	NA	NA	NA	NA	NA	71	93	100	72	73	71	70	78	75
					Prkag2	NA	notTF	notCS		-1.14	2.32e-05	-1.69	0.00171	-0.56	0.513	UP in HEcHSC (logfc1.5)	0	0	NA	NA	NA	NA	NA	NA	55	34	70	55	42	46	14	24	27
					Prkar2a	NA	notTF	notCS		-0.4	0.226	-1.47	0.0141	-1.09	0.128	0	0	0	NA	NA	NA	NA	NA	NA	47	54	61	47	40	33	35	40	23
					Prkca	NA	notTF	notCS		-0.57	0.0504	-1.28	0.0308	-0.73	0.359	0	0	0	NA	NA	NA	NA	NA	NA	24	34	70	21	27	53	8	22	35
					Prkci	NA	notTF	notCS		0	0.995	-2.15	9.97e-05	-2.15	0.000142	UP in HEcHSC (logfc1.5)	0	0	NA	NA	NA	NA	NA	NA	42	83	91	47	44	47	37	33	54
					Prkcsh	NA	notTF	notCS		-0.27	0.528	-1.09	0.0385	-0.84	0.182	0	0	0	NA	NA	NA	NA	NA	NA	96	95	100	95	84	89	74	88	85
					Prnd	NA	notTF	notCS		-1.63	4.84e-05	-2.99	3.12e-05	-1.38	0.167	UP in HEcHSC (logfc1.5)	0	0	NA	NA	NA	NA	NA	NA	72	73	57	76	61	24	6	29	12
					Prnp	NA	notTF	CS		-1.65	9.98e-05	-0.75	0.408	0.89	0.377	0	UP in HEcLMP (logfc1.5)	0	yes	NA	NA	NA	NA	NA	90	80	52	93	82	67	55	69	47
					Pros1	NA	notTF	notCS	Sec	2.66	4.81e-14	4.39	1.02e-23	1.7	0.000932	0	0	UP in HEcEMP (logfc1.5)	NA	NA	NA	NA	NA	NA	77	24	17	69	59	39	70	76	88
					Prpf19	NA	notTF	notCS		0.3	0.392	-1.76	3.4e-05	-2.07	9.51e-07	UP in HEcHSC (logfc1.5)	0	0	NA	NA	GO_0008380_RNAsplicing	NA	NA	NA	72	95	91	83	74	78	72	82	85
					Prpf40b	NA	notTF	notCS		-0.81	0.0219	-1.69	0.0041	-0.89	0.256	UP in HEcHSC (logfc1.5)	0	0	NA	NA	GO_0008380_RNAsplicing	NA	NA	NA	64	59	70	62	57	58	50	44	46
					Prpf4b	NA	notTF	notCS		-0.08	0.831	-1.35	0.000124	-1.29	0.000427	0	0	0	NA	NA	GO_0008380_RNAsplicing	NA	NA	NA	97	100	100	97	92	98	90	93	96
					Prr12	NA	notTF	notCS		-0.18	0.622	-2.2	2.56e-06	-2.03	2.84e-05	UP in HEcHSC (logfc1.5)	0	0	NA	NA	NA	NA	NA	NA	71	78	91	57	57	59	53	49	55
					Prrc2b	NA	notTF	notCS		0.41	0.24	-0.93	0.0384	-1.35	0.00273	0	0	0	NA	NA	NA	NA	NA	NA	97	100	100	90	86	94	84	91	93
					Psen1	NA	notTF	notCS		-0.16	0.77	1.54	0.0254	1.68	0.0222	0	UP in HEcLMP (logfc1.5)	UP in HEcEMP (logfc1.5)	NA	NA	NA	NA	NA	NA	76	54	61	64	76	80	58	72	75
					Psip1	tf_chrom	notTF	notCS		0.41	0.259	-2.8	6.78e-15	-3.23	3.75e-19	UP in HEcHSC (logfc1.5)	0	0	NA	NA	GO_0008380_RNAsplicing	NA	NA	NA	65	95	100	50	76	89	64	80	91
					Psmc2	NA	notTF	notCS		-0.21	0.414	1.14	0.00617	1.33	0.00165	0	0	0	NA	NA	NA	NA	NA	NA	94	95	96	88	98	100	92	96	100
					Psmd11	NA	notTF	notCS		-0.43	0.124	1.25	0.0191	1.67	0.00164	0	UP in HEcLMP (logfc1.5)	0	NA	NA	NA	NA	NA	NA	94	90	96	91	99	98	86	95	97
					Psmd5	NA	notTF	notCS		-0.44	0.303	1.48	0.0371	1.9	0.00841	0	UP in HEcLMP (logfc1.5)	0	NA	NA	NA	NA	NA	NA	72	73	78	81	80	93	55	73	89
					Psme3	NA	notTF	notCS		0.25	0.615	-1.33	0.0265	-1.6	0.0104	UP in HEcHSC (logfc1.5)	0	0	NA	NA	NA	NA	NA	NA	53	83	96	48	60	82	44	67	83
					Psmg2	NA	notTF	notCS		-0.56	0.101	-1.1	0.0284	-0.55	0.411	0	0	0	NA	NA	NA	NA	NA	NA	72	93	100	83	86	98	70	81	89
					Psrc1	NA	notTF	notCS		-0.57	0.187	-1.54	0.0297	-0.98	0.286	UP in HEcHSC (logfc1.5)	0	0	NA	NA	NA	NA	NA	NA	16	41	61	3	34	44	21	24	42
					Ptges2	NA	TF	notCS		-0.48	0.15	-1.52	0.0167	-1.05	0.176	UP in HEcHSC (logfc1.5)	0	0	NA	NA	NA	NA	NA	NA	34	46	65	17	30	32	21	21	32
					Ptges3	NA	notTF	notCS		-0.24	0.271	-1.32	1.92e-07	-1.1	3.16e-05	0	0	0	NA	NA	NA	NA	NA	NA	94	100	100	97	99	100	92	97	99
					Ptgis	NA	notTF	notCS		-2.84	2.8e-25	-2.81	6.68e-07	0.01	0.991	UP in HEcHSC (logfc1.5)	0	0	NA	NA	NA	NA	NA	NA	83	61	48	47	59	34	10	0	3
					Ptgr1	NA	notTF	notCS		1.53	1.65e-05	2.58	5.9e-10	1.04	0.0266	0	0	UP in HEcEMP (logfc1.5)	NA	NA	NA	NA	NA	NA	23	20	13	28	22	43	30	51	63
					Ptgr2	NA	notTF	notCS		0.21	0.662	1.75	7.34e-05	1.52	0.00104	0	UP in HEcLMP (logfc1.5)	UP in HEcEMP (logfc1.5)	NA	NA	NA	NA	NA	NA	47	22	30	53	50	62	38	59	58
					Ptgs1	NA	notTF	notCS		2.88	5.54e-14	2.73	0.000108	-0.17	0.913	0	0	UP in HEcEMP (logfc1.5)	yes	NA	NA	NA	NA	Up in HE_EMP	14	34	70	14	30	62	54	78	88
					Ptk2b	NA	notTF	notCS		-0.41	0.357	-1.84	0.00574	-1.44	0.0647	UP in HEcHSC (logfc1.5)	0	0	yes	NA	NA	NA	NA	NA	10	34	91	12	18	67	4	29	47
					Ptms	NA	notTF	notCS		-0.53	0.125	-2.97	1.04e-11	-2.46	6.94e-08	UP in HEcHSC (logfc1.5)	0	0	NA	NA	NA	NA	NA	NA	90	98	96	83	79	59	79	69	51
					Ptov1	NA	notTF	notCS		-0.63	0.0559	-2.57	2.33e-12	-1.95	1.66e-07	UP in HEcHSC (logfc1.5)	0	0	NA	NA	NA	NA	NA	NA	98	100	100	91	84	96	80	74	90
					Ptpn14	tf_chrom	notTF	notCS		-1.49	9.65e-05	-1.91	0.00199	-0.43	0.681	UP in HEcHSC (logfc1.5)	0	0	yes	NA	NA	NA	NA	NA	95	83	87	86	82	69	67	60	55
					Ptpn6	NA	notTF	notCS		1.95	1.07e-06	1.39	0.0774	-0.59	0.637	0	0	UP in HEcEMP (logfc1.5)	yes	NA	NA	NA	NA	Up in HE_EMP	14	78	87	21	45	85	17	74	95
					Ptpn7	NA	notTF	notCS		2.48	6.13e-11	2.87	2.96e-07	0.38	0.701	0	0	UP in HEcEMP (logfc1.5)	NA	NA	NA	NA	NA	Up in HE_EMP	2	17	39	2	10	53	21	54	79
					Ptpra	NA	notTF	notCS		0.42	0.365	-1.26	0.0449	-1.69	0.00776	UP in HEcHSC (logfc1.5)	0	0	NA	NA	NA	NA	NA	NA	75	78	87	74	64	60	64	64	72
					Ptprf	NA	notTF	CS		-1.28	0.00107	-1.7	0.01	-0.43	0.7	UP in HEcHSC (logfc1.5)	0	0	NA	NA	NA	NA	NA	NA	80	78	74	67	70	61	40	41	58
					Ptprs	NA	notTF	CS		-2.59	1.2e-17	-5.08	7.75e-31	-2.49	9.51e-07	UP in HEcHSC (logfc1.5)	UP in HEcLMP (logfc1.5)	0	NA	NA	NA	NA	NA	NA	92	95	100	71	76	72	25	26	33
					Pttg1	NA	notTF	notCS		0.6	0.149	-1.18	0.0282	-1.79	0.000755	UP in HEcHSC (logfc1.5)	0	0	NA	NA	NA	NA	NA	NA	55	93	100	41	74	82	76	79	90
					Pttg1ip	NA	notTF	CS		1.05	0.00125	2.16	0.000707	1.09	0.198	0	0	UP in HEcEMP (logfc1.5)	NA	NA	NA	NA	NA	NA	83	71	91	91	90	86	84	96	93
					Pum1	NA	notTF	notCS		-1.09	0.000107	-0.55	0.353	0.53	0.446	0	0	0	NA	NA	NA	NA	NA	NA	95	90	100	95	95	99	73	82	91
					Purb	tf_chrom	TF	notCS		0.21	0.638	-1.28	0.0117	-1.51	0.00407	UP in HEcHSC (logfc1.5)	0	0	NA	NA	NA	NA	NA	NA	79	90	91	76	82	74	82	76	90
					Pus7	NA	notTF	notCS		-1.08	0.00685	-0.38	0.668	0.68	0.474	0	0	0	yes	NA	GO_0008380_RNAsplicing	NA	NA	NA	47	61	83	53	73	89	40	55	79
					Pwwp2a	tf_chrom	notTF	notCS		-0.79	0.0264	-1.59	0.00982	-0.81	0.333	UP in HEcHSC (logfc1.5)	0	0	NA	NA	NA	NA	NA	NA	44	66	74	36	49	51	30	30	46
					Pxn	NA	notTF	notCS		1.25	0.000154	0.28	0.719	-0.98	0.162	0	0	0	NA	NA	NA	NA	NA	NA	88	66	83	66	59	62	79	78	77
					Pygb	NA	notTF	notCS		0.46	0.365	1.46	0.0433	0.98	0.283	0	0	0	NA	NA	NA	NA	NA	NA	81	71	65	74	67	59	58	77	66
					Qk	NA	notTF	notCS		0.9	0.000499	-0.7	0.0923	-1.61	2.35e-05	UP in HEcHSC (logfc1.5)	0	0	NA	NA	NA	NA	NA	NA	92	95	100	100	87	90	94	97	97
					Qser1	NA	notTF	notCS		-0.21	0.662	-1.27	0.0348	-1.08	0.125	0	0	0	NA	NA	NA	NA	NA	NA	66	76	83	57	68	68	50	59	77
					R3hdm1	NA	notTF	notCS		-1.06	0.000159	-1.18	0.00995	-0.14	0.875	0	0	0	NA	NA	NA	NA	NA	NA	95	90	100	88	90	99	84	76	90
					R3hdm2	NA	notTF	notCS		-0.22	0.603	-1.31	0.0309	-1.1	0.116	0	0	0	NA	NA	NA	NA	NA	NA	58	66	83	55	49	47	43	43	57
					Rab10	NA	notTF	notCS		0.18	0.672	-2.35	2.7e-09	-2.55	1.42e-10	UP in HEcHSC (logfc1.5)	0	0	NA	NA	NA	NA	NA	NA	84	100	100	84	79	77	67	79	83
					Rab12	NA	notTF	notCS		-0.37	0.374	-2.29	5.02e-05	-1.94	0.00144	UP in HEcHSC (logfc1.5)	0	0	NA	NA	NA	NA	NA	NA	55	83	83	48	55	49	54	46	51
					Rab21	NA	notTF	notCS		-0.07	0.871	-1.68	0.00262	-1.61	0.00616	UP in HEcHSC (logfc1.5)	0	0	NA	NA	NA	NA	NA	NA	56	71	83	38	47	45	50	53	50
					Rab24	NA	notTF	notCS		0.01	0.981	-2.27	8.82e-05	-2.29	0.000105	UP in HEcHSC (logfc1.5)	0	0	NA	NA	NA	NA	NA	NA	55	78	74	50	46	44	45	49	45
					Rab27a	NA	notTF	notCS		-1.41	2.49e-05	-3.62	1.76e-14	-2.22	2.27e-05	UP in HEcHSC (logfc1.5)	0	0	NA	NA	NA	NA	NA	NA	58	90	91	57	72	58	26	45	42
					Rab2a	NA	notTF	notCS		-0.24	0.546	-2.23	3.89e-09	-2.01	1.82e-07	UP in HEcHSC (logfc1.5)	0	0	NA	NA	NA	NA	NA	NA	91	100	100	83	89	90	80	83	89
					Rab32	NA	notTF	notCS		1.95	1.89e-09	1.11	0.0963	-0.85	0.273	0	0	UP in HEcEMP (logfc1.5)	NA	NA	NA	NA	NA	Up in HE_EMP	30	44	48	22	30	38	46	53	76
					Rab34	NA	notTF	notCS		-1.27	0.000628	-0.83	0.267	0.42	0.713	0	0	0	NA	NA	NA	NA	NA	NA	62	59	48	59	56	51	30	34	26
					Rab3il1	NA	notTF	notCS		3.89	2.01e-32	4.39	1.88e-17	0.5	0.585	0	0	UP in HEcEMP (logfc1.5)	NA	NA	NA	NA	NA	Up in HE_EMP	26	12	39	28	20	43	65	85	77
					Rab5a	NA	notTF	notCS		0.05	0.926	-1.93	0.000334	-1.99	0.000304	UP in HEcHSC (logfc1.5)	0	0	NA	NA	NA	NA	NA	NA	70	88	87	64	61	58	52	70	51
					Rab6a	NA	notTF	notCS		-0.75	0.0318	-1.29	0.0117	-0.55	0.432	0	0	0	NA	NA	NA	NA	NA	NA	96	88	96	86	89	88	79	85	79
					Rabep2	NA	notTF	notCS		1.16	0.00382	0.61	0.464	-0.57	0.581	0	0	0	NA	NA	NA	NA	NA	NA	78	76	35	67	52	39	50	61	68
					Rac2	NA	notTF	notCS		2.85	6.42e-14	3.6	7.09e-18	0.74	0.0936	0	0	UP in HEcEMP (logfc1.5)	NA	NA	NA	NA	NA	Up in HE_EMP	1	0	9	2	6	27	1	31	76
					Rad21	tf_chrom	notTF	notCS		0.04	0.942	-1.27	0.0186	-1.32	0.0228	0	0	0	NA	NA	NA	NA	NA	NA	66	95	96	67	83	84	73	77	89
					Rad23a	NA	notTF	notCS		0.48	0.226	1.34	0.0318	0.84	0.294	0	0	0	NA	NA	NA	NA	NA	NA	73	61	91	72	78	82	65	85	83
					Rad23b	NA	notTF	notCS		-0.19	0.584	-2.76	1.44e-13	-2.58	9.45e-12	UP in HEcHSC (logfc1.5)	0	0	NA	NA	NA	NA	NA	NA	69	95	100	76	70	81	59	66	78
					Rad51ap1	NA	notTF	notCS		1.17	0.00381	-0.38	0.671	-1.57	0.0363	UP in HEcHSC (logfc1.5)	0	0	NA	NA	NA	NA	NA	NA	25	66	74	24	45	44	47	58	64
					Rai1	NA	TF	notCS		0.49	0.255	-1.38	0.0255	-1.88	0.00197	UP in HEcHSC (logfc1.5)	0	0	NA	NA	NA	NA	NA	NA	82	80	78	57	56	52	39	64	64
					Rai14	NA	TF	notCS		-1.74	6.78e-06	-1.83	0.00556	-0.1	0.942	UP in HEcHSC (logfc1.5)	UP in HEcLMP (logfc1.5)	0	NA	NA	NA	NA	NA	NA	94	88	74	91	87	66	85	60	48
					Ralbp1	NA	notTF	notCS		0.67	0.0611	-2.05	5.82e-06	-2.74	5.93e-10	UP in HEcHSC (logfc1.5)	0	0	NA	NA	NA	NA	NA	NA	70	95	100	62	67	69	62	69	83
					Ralgapb	NA	notTF	notCS		0.04	0.937	-1.65	0.00612	-1.71	0.00657	UP in HEcHSC (logfc1.5)	0	0	NA	NA	NA	NA	NA	NA	51	63	78	36	37	32	40	34	39
					Ranbp3	NA	notTF	notCS		-0.72	0.0618	0.83	0.289	1.53	0.0409	0	UP in HEcLMP (logfc1.5)	0	NA	NA	NA	NA	NA	NA	86	66	91	81	89	93	70	76	85
					Rangrf	NA	notTF	notCS		-1.26	3.71e-05	-0.62	0.326	0.62	0.4	0	0	0	NA	NA	NA	NA	NA	NA	61	63	91	72	81	94	38	60	86
					Rap1b	NA	notTF	notCS		0.39	0.203	-1.5	1.04e-05	-1.9	2.85e-08	UP in HEcHSC (logfc1.5)	0	0	NA	NA	NA	NA	NA	NA	90	98	100	84	92	94	90	93	97
					Rap1gds1	NA	notTF	notCS		1.23	0.000287	0.69	0.313	-0.56	0.535	0	0	0	NA	NA	NA	NA	NA	NA	85	78	91	83	82	75	87	92	87
					Rap2b	NA	notTF	notCS		-1.18	8.29e-07	-4.54	4.21e-45	-3.37	1.31e-24	UP in HEcHSC (logfc1.5)	0	0	NA	NA	NA	NA	NA	NA	67	95	100	84	91	82	44	68	72
					Raph1	NA	notTF	notCS		2.4	4.27e-12	2.75	5.83e-06	0.33	0.785	0	0	UP in HEcEMP (logfc1.5)	NA	NA	NA	NA	NA	NA	71	63	61	76	70	58	96	95	84
					Rasa1	NA	notTF	notCS		0.26	0.572	-2.09	3.97e-05	-2.36	3.49e-06	UP in HEcHSC (logfc1.5)	0	0	NA	NA	NA	NA	NA	NA	82	95	91	66	68	65	67	71	61
					Rasa3	NA	notTF	notCS		-1.12	0.00465	-0.9	0.216	0.21	0.866	0	0	0	NA	NA	NA	NA	NA	NA	87	90	91	83	83	86	67	69	71
					Rasal2	NA	notTF	notCS		1.56	5.53e-07	1.09	0.0764	-0.48	0.553	0	0	UP in HEcEMP (logfc1.5)	NA	NA	NA	NA	NA	NA	49	34	43	36	29	23	61	72	55
					Rasgrp2	NA	notTF	notCS		0.54	0.137	-0.68	0.223	-1.24	0.0241	0	0	0	NA	NA	NA	NA	NA	NA	60	85	100	59	80	88	84	85	93
					Rasgrp3	NA	notTF	notCS		1.51	0.000237	2.12	0.0029	0.59	0.611	0	0	UP in HEcEMP (logfc1.5)	yes	NA	NA	NA	NA		81	78	39	86	69	58	90	92	67
					Rasip1	NA	notTF	notCS		1.2	6.54e-05	1.19	0.0423	-0.02	0.984	0	0	0	yes	NA	NA	NA	NA	NA	97	95	87	100	92	82	96	99	97
					Rassf1	NA	notTF	notCS		-0.76	0.0655	0.89	0.213	1.64	0.0167	0	UP in HEcLMP (logfc1.5)	0	NA	NA	NA	NA	NA	NA	75	71	48	78	80	66	62	71	59
					Rbbp6	NA	notTF	notCS		0.37	0.363	-1.26	0.011	-1.64	0.000997	UP in HEcHSC (logfc1.5)	0	0	NA	NA	NA	NA	NA	NA	80	95	96	81	80	86	79	85	89
					Rbbp9	NA	notTF	notCS		-1.36	0.000331	-0.64	0.416	0.71	0.444	0	0	0	NA	NA	NA	NA	NA	NA	73	63	65	67	67	73	48	53	57
					Rbfa	NA	notTF	notCS		1.22	0.000966	1.61	0.00908	0.37	0.724	0	0	UP in HEcEMP (logfc1.5)	NA	NA	NA	NA	NA	NA	42	41	78	59	50	72	81	79	80
					Rbis	NA	notTF	notCS	Sec	-0.32	0.168	-2.38	3.09e-22	-2.08	1.8e-17	UP in HEcHSC (logfc1.5)	0	0	NA	NA	NA	NA	NA	NA	93	100	100	93	98	100	82	95	99
					Rbm15	tf_chrom	notTF	notCS		-0.01	0.989	-2.48	8.28e-09	-2.49	1.12e-08	UP in HEcHSC (logfc1.5)	0	0	NA	NA	GO_0008380_RNAsplicing	NA	NA	NA	64	93	96	53	63	68	60	69	74
					Rbm25	NA	notTF	notCS		-0.26	0.131	-1.06	9.22e-07	-0.81	0.000404	0	0	0	NA	NA	GO_0008380_RNAsplicing	NA	NA	NA	98	100	100	98	100	100	98	100	98
					Rbm26	NA	notTF	notCS		-0.56	0.108	-2.24	5.63e-07	-1.7	0.000449	UP in HEcHSC (logfc1.5)	0	0	NA	NA	NA	NA	NA	NA	70	98	100	78	77	81	59	64	80
					Rbm33	NA	notTF	notCS		-0.27	0.566	-1.51	0.0159	-1.26	0.0836	UP in HEcHSC (logfc1.5)	0	0	NA	NA	NA	NA	NA	NA	71	73	87	60	59	60	48	55	55
					Rbm45	NA	notTF	notCS		-0.55	0.018	-1.62	0.00435	-1.08	0.126	UP in HEcHSC (logfc1.5)	0	0	NA	NA	NA	NA	NA	NA	16	76	74	31	24	23	13	15	16
					Rbm4b	NA	notTF	notCS		-1.05	0.00575	-2.91	1.41e-09	-1.88	0.000324	UP in HEcHSC (logfc1.5)	0	0	NA	NA	GO_0008380_RNAsplicing	NA	NA	NA	79	90	96	64	72	77	49	56	70
					Rbms2	NA	notTF	notCS		-1.3	0.000367	0.34	0.682	1.62	0.0133	0	UP in HEcLMP (logfc1.5)	0	NA	NA	NA	NA	NA	NA	90	68	57	84	85	70	62	69	59
					Rbmx	NA	notTF	notCS		-0.96	0.0193	0.58	0.501	1.52	0.0488	0	UP in HEcLMP (logfc1.5)	0	NA	NA	GO_0008380_RNAsplicing	NA	NA	NA	78	56	65	67	83	77	62	67	76
					Rbmx2	NA	notTF	notCS		-0.17	0.723	-1.74	0.00273	-1.58	0.0127	UP in HEcHSC (logfc1.5)	0	0	NA	NA	GO_0008380_RNAsplicing	NA	NA	NA	29	76	78	14	49	63	37	51	59
					Rbp1	NA	notTF	notCS		-1.58	8.71e-07	-2.56	2.6e-09	-1	0.0488	UP in HEcHSC (logfc1.5)	UP in HEcLMP (logfc1.5)	0	yes	NA	NA	NA	NA	NA	84	100	100	81	86	96	39	72	84
					Rbpj	tf_chrom	TF	notCS		-0.87	0.011	-2.69	2.06e-08	-1.83	0.000593	UP in HEcHSC (logfc1.5)	0	0	NA	NA	NA	NA	NA	NA	64	85	100	57	55	74	38	50	63
					Rbpms2	NA	notTF	notCS		-2.17	7.36e-10	-0.65	0.416	1.5	0.0414	0	UP in HEcLMP (logfc1.5)	0	NA	NA	NA	NA	NA	NA	67	71	52	67	82	80	42	53	52
					Rbsn	NA	notTF	notCS		-0.08	0.9	1.31	0.025	1.37	0.03	0	0	0	NA	NA	NA	NA	NA	NA	65	34	30	38	57	56	45	50	63
					Rc3h1	NA	TF	notCS		-0.25	0.591	-1.2	0.0394	-0.97	0.16	0	0	0	NA	NA	NA	NA	NA	NA	85	90	87	76	72	80	67	78	73
					Rcbtb1	tf_chrom	notTF	notCS		-1.12	0.00512	-0.2	0.83	0.91	0.29	0	0	0	NA	NA	NA	NA	NA	NA	82	68	43	74	74	53	40	48	46
					Rcbtb2	NA	notTF	notCS		-0.84	0.00106	0.33	0.607	1.15	0.0327	0	0	0	NA	NA	NA	NA	NA	NA	92	95	100	93	98	99	75	89	96
					Rcc2	NA	notTF	notCS		0.27	0.43	-0.88	0.0411	-1.16	0.00905	0	0	0	NA	NA	NA	NA	NA	NA	91	98	100	84	93	99	76	92	99
					Rccd1	tf_chrom	notTF	notCS		-0.86	0.00886	-1.27	0.0443	-0.43	0.679	0	0	0	NA	NA	NA	NA	NA	NA	24	44	57	16	33	44	20	30	30
					Rchy1	NA	notTF	notCS		0.68	0.1	1.58	0.0149	0.88	0.306	0	0	UP in HEcEMP (logfc1.5)	NA	NA	NA	NA	NA	NA	78	54	65	76	72	66	64	80	84
					Rcn1	NA	notTF	notCS		-1.45	2.84e-05	-1.37	0.019	0.06	0.961	0	0	0	yes	NA	NA	NA	NA	NA	99	90	96	90	91	90	75	78	75
					Rcn2	NA	notTF	notCS		-1.21	3.08e-05	-1.5	0.000772	-0.31	0.674	UP in HEcHSC (logfc1.5)	0	0	NA	NA	NA	NA	NA	NA	100	100	100	95	95	94	76	88	86
					Rcsd1	NA	notTF	notCS		0.74	0.0461	1.8	0.00602	1.04	0.223	0	0	UP in HEcEMP (logfc1.5)	NA	NA	NA	NA	NA	Up in HE_EMP	83	73	87	81	83	86	60	90	87
					Reep5	NA	notTF	notCS		0.4	0.194	1.21	0.0174	0.79	0.221	0	0	0	NA	NA	NA	NA	NA	NA	96	80	96	97	98	84	91	94	92
					Relch	NA	notTF	notCS		-0.45	0.218	-1.31	0.0268	-0.88	0.238	0	0	0	NA	NA	NA	NA	NA	NA	58	59	83	40	46	54	37	43	46
					Renbp	NA	notTF	notCS		2.32	1.93e-10	3.12	2.49e-09	0.79	0.305	0	0	UP in HEcEMP (logfc1.5)	NA	NA	NA	NA	NA	NA	32	24	39	50	41	45	72	72	74
					Rgl1	NA	notTF	notCS		2.44	1.19e-12	3.36	2.96e-17	0.91	0.0447	0	0	UP in HEcEMP (logfc1.5)	NA	NA	NA	NA	NA	NA	62	15	13	59	37	18	86	82	51
					Rgp1	NA	notTF	notCS		0.27	0.552	-1.42	0.0104	-1.71	0.00249	UP in HEcHSC (logfc1.5)	0	0	NA	NA	NA	NA	NA	NA	97	73	96	81	70	69	65	67	73
					Rgs12	NA	notTF	notCS		-1.11	0.000815	-1.57	0.0132	-0.48	0.654	UP in HEcHSC (logfc1.5)	0	0	NA	NA	NA	NA	NA	NA	77	63	48	48	43	47	19	33	15
					Rgs2	NA	notTF	notCS		-2.88	2.09e-09	-4.41	1.85e-13	-1.54	0.0251	UP in HEcHSC (logfc1.5)	UP in HEcLMP (logfc1.5)	0	NA	NA	NA	NA	NA	NA	97	95	91	95	92	69	43	51	52
					Rgs3	NA	notTF	notCS		-1.61	0.000533	-2.07	0.00373	-0.47	0.685	UP in HEcHSC (logfc1.5)	UP in HEcLMP (logfc1.5)	0	yes	NA	NA	NA	NA	NA	100	98	91	98	97	62	81	81	48
					Rhob	NA	notTF	notCS		-0.62	0.0455	-3.36	1.61e-11	-2.75	2.17e-07	UP in HEcHSC (logfc1.5)	0	0	NA	NA	NA	NA	NA	NA	92	95	74	60	56	37	50	44	25
					Rhobtb3	NA	notTF	notCS		-1.24	0.000169	-1.42	0.0208	-0.19	0.879	0	0	0	NA	NA	NA	NA	NA	NA	62	49	78	45	59	65	18	30	41
					Rhof	NA	notTF	notCS		0.17	0.754	1.22	0.0471	1.03	0.151	0	0	0	NA	NA	NA	NA	NA	NA	19	34	39	19	43	62	14	44	64
					Rhog	NA	notTF	notCS		0.81	0.00754	1.41	0.011	0.58	0.474	0	0	0	NA	NA	NA	NA	NA		91	80	91	88	87	90	87	92	97
					Rhoj	NA	notTF	notCS		1.68	3.88e-07	2.73	9.02e-06	1.03	0.24	0	0	UP in HEcEMP (logfc1.5)	yes	NA	NA	NA	NA	NA	96	66	70	91	81	74	93	98	87
					Rhoq	NA	notTF	notCS		-0.03	0.952	-1.32	0.0477	-1.3	0.0831	0	0	0	NA	NA	NA	NA	NA	NA	42	59	57	22	26	25	26	27	22
					Ric1	NA	notTF	notCS		-0.78	0.00967	-4.08	5.24e-27	-3.31	3.02e-17	UP in HEcHSC (logfc1.5)	0	0	NA	NA	NA	NA	NA	NA	77	100	100	72	77	73	46	52	59
					Rint1	NA	notTF	notCS		0.02	0.975	1.6	0.00323	1.57	0.00691	0	UP in HEcLMP (logfc1.5)	UP in HEcEMP (logfc1.5)	NA	NA	NA	NA	NA	NA	69	39	52	69	60	67	47	61	68
					Riox1	NA	notTF	notCS		0.31	0.496	-1.29	0.0713	-1.61	0.0266	UP in HEcHSC (logfc1.5)	0	0	NA	NA	NA	NA	NA	NA	29	46	91	29	27	39	23	29	60
					Ripor2	NA	notTF	notCS		-0.75	0.0456	-1.6	0.0126	-0.87	0.316	UP in HEcHSC (logfc1.5)	0	0	NA	NA	NA	NA	NA	NA	52	44	74	52	37	56	13	27	43
					Rmnd5a	NA	notTF	notCS		0.37	0.405	-1.86	0.00169	-2.24	0.000135	UP in HEcHSC (logfc1.5)	0	0	NA	NA	NA	NA	NA	NA	59	76	87	60	50	48	35	56	62
					Rnasek	NA	notTF	notCS		0.51	0.0181	-0.64	0.0467	-1.17	0.00015	0	0	0	NA	NA	NA	NA	NA	NA	99	100	100	98	96	96	97	95	98
					Rnf11	NA	notTF	notCS		-0.35	0.337	-1.55	0.0114	-1.22	0.0897	UP in HEcHSC (logfc1.5)	0	0	NA	NA	NA	NA	NA	NA	47	68	61	36	41	36	38	38	33
					Rnf111	NA	notTF	notCS		-0.41	0.308	-2.34	1.64e-06	-1.95	0.00018	UP in HEcHSC (logfc1.5)	0	0	NA	NA	NA	NA	NA	NA	86	93	96	72	70	69	60	65	58
					Rnf115	NA	notTF	notCS		-0.32	0.482	-1.24	0.0484	-0.93	0.225	0	0	0	NA	NA	NA	NA	NA	NA	63	68	87	62	60	68	50	67	58
					Rnf125	NA	notTF	notCS		-2.38	4.78e-12	-1.18	0.0967	1.17	0.16	0	UP in HEcLMP (logfc1.5)	0	NA	NA	NA	NA	NA	NA	68	59	39	81	74	65	31	43	23
					Rnf126	NA	notTF	notCS		-0.44	0.199	-1.49	0.00331	-1.06	0.0791	0	0	0	NA	NA	NA	NA	NA	NA	56	68	91	45	65	72	43	58	66
					Rnf13	NA	notTF	CS		0.92	0.0198	2.19	5.34e-05	1.25	0.0593	0	0	UP in HEcEMP (logfc1.5)	NA	NA	NA	NA	NA	Up in HE_EMP	58	32	52	67	64	64	59	77	74
					Rnf130	NA	notTF	notCS		-0.9	0.0221	-1.77	0.0039	-0.89	0.278	UP in HEcHSC (logfc1.5)	0	0	NA	NA	NA	NA	NA	NA	60	78	87	60	60	70	52	57	45
					Rnf141	NA	TF	notCS		-1.01	0.00473	-1.06	0.0792	-0.06	0.957	0	0	0	NA	NA	NA	NA	NA	NA	75	78	91	76	86	91	63	74	85
					Rnf146	NA	notTF	notCS		-0.64	0.0726	0.85	0.0446	1.47	0.000283	0	0	0	NA	NA	NA	NA	NA	NA	59	27	26	34	52	51	33	39	46
					Rnf149	NA	notTF	notCS		0.02	0.966	-1.61	0.00853	-1.65	0.0114	UP in HEcHSC (logfc1.5)	0	0	NA	NA	NA	NA	NA	NA	47	73	91	41	54	57	19	45	71
					Rnf166	NA	notTF	notCS		-0.15	0.733	-1.69	0.00686	-1.55	0.023	UP in HEcHSC (logfc1.5)	0	0	NA	NA	NA	NA	NA	NA	45	63	65	33	29	40	26	34	38
					Rnf185	NA	notTF	notCS		1.23	0.00275	2.06	0.000892	0.82	0.35	0	0	UP in HEcEMP (logfc1.5)	NA	NA	NA	NA	NA	NA	82	44	48	64	58	48	70	77	62
					Rnf213	NA	notTF	notCS		-0.19	0.715	-1.65	0.0191	-1.48	0.0665	UP in HEcHSC (logfc1.5)	0	0	NA	NA	NA	NA	NA	NA	43	51	78	40	45	43	31	43	32
					Rnf215	NA	notTF	notCS		-0.72	0.019	-1.52	0.0132	-0.81	0.332	UP in HEcHSC (logfc1.5)	0	0	NA	NA	NA	NA	NA	NA	56	46	57	47	36	34	43	26	23
					Rnf26	NA	notTF	notCS		0.65	0.0497	-1.17	0.0494	-1.83	0.00101	UP in HEcHSC (logfc1.5)	0	0	NA	NA	NA	NA	NA	NA	47	63	83	31	43	37	51	56	55
					Rnf38	NA	TF	notCS		-0.53	0.157	-2.29	4.05e-05	-1.78	0.00441	UP in HEcHSC (logfc1.5)	0	0	NA	NA	NA	NA	NA	NA	69	85	83	47	51	51	30	41	46
					Rnf44	NA	notTF	notCS		-0.61	0.0185	-2.72	1.53e-19	-2.13	2e-12	UP in HEcHSC (logfc1.5)	0	0	NA	NA	NA	NA	NA	NA	94	100	100	90	92	95	82	88	87
					Rnft1	NA	notTF	notCS		-0.56	0.185	0.79	0.211	1.34	0.0325	0	0	0	NA	NA	NA	NA	NA	NA	53	37	43	53	56	72	25	38	75
					Rnh1	NA	notTF	notCS		0.1	0.85	1.49	0.0324	1.37	0.0833	0	0	0	NA	NA	NA	NA	NA	NA	87	80	87	78	84	89	61	84	93
					Rnmt	NA	notTF	notCS		-1.01	0.00284	-0.01	0.994	0.98	0.171	0	0	0	NA	NA	NA	NA	NA	NA	75	66	100	78	86	95	46	69	90
					Rnpc3	NA	notTF	notCS		0.2	0.663	1.57	0.000728	1.36	0.00696	0	0	UP in HEcEMP (logfc1.5)	NA	NA	GO_0008380_RNAsplicing	NA	NA	NA	49	44	26	43	52	62	40	56	68
					Robo4	NA	notTF	notCS	Sec	1.48	0.00083	3.08	2.36e-07	1.59	0.0295	0	UP in HEcLMP (logfc1.5)	UP in HEcEMP (logfc1.5)	NA	NA	NA	NA	NA	NA	89	46	22	84	56	48	86	84	58
					Rock1	NA	notTF	notCS		-0.07	0.881	-1.92	2.4e-05	-1.86	7.12e-05	UP in HEcHSC (logfc1.5)	0	0	NA	NA	NA	NA	NA	NA	82	95	91	78	84	75	78	80	76
					Rock2	NA	notTF	notCS		0.58	0.109	-0.78	0.158	-1.38	0.0105	0	0	0	NA	NA	NA	NA	NA	NA	78	90	100	60	77	92	87	84	91
					Rp9	NA	notTF	notCS		0.83	0.0134	-0.83	0.122	-1.67	0.0008	UP in HEcHSC (logfc1.5)	0	0	NA	NA	GO_0008380_RNAsplicing	NA	NA	NA	69	85	100	78	72	87	55	81	89
					Rpa3	NA	notTF	notCS		-0.27	0.446	-1.9	1.58e-06	-1.65	6.96e-05	UP in HEcHSC (logfc1.5)	0	0	NA	NA	NA	NA	NA	NA	71	98	100	64	88	88	69	72	93
					Rpf2	NA	notTF	notCS		-0.18	0.719	-1.33	0.0188	-1.17	0.0696	0	0	0	NA	NA	NA	NA	NA	NA	56	80	91	64	70	84	43	64	86
					Rpl22	NA	notTF	notCS		-0.14	0.302	-1.02	2.84e-10	-0.89	6.94e-08	0	0	0	NA	NA	NA	NA	NA	NA	100	100	100	100	100	100	99	100	100
					Rpl22l1	NA	notTF	notCS		0.1	0.56	-1.08	5.59e-09	-1.2	1.72e-10	0	0	0	NA	NA	NA	NA	NA	NA	100	100	100	100	100	100	97	99	100
					Rpl35	NA	notTF	notCS		-0.02	0.876	-1.35	4.11e-32	-1.34	9.71e-32	0	0	0	NA	NA	NA	NA	NA	NA	100	100	100	100	100	100	100	100	100
					Rpl36a-ps1	NA	notTF	notCS		0.07	0.733	-1.38	1.18e-07	-1.46	1.83e-08	0	0	0	NA	NA	NA	NA	NA	NA	57	100	96	78	82	92	73	88	95
					Rpl37	NA	notTF	notCS		-0.07	0.598	-1.16	2.5e-18	-1.1	1.18e-16	0	0	0	NA	NA	NA	NA	NA	NA	100	100	100	100	100	100	100	100	100
					Rpl37a	NA	notTF	notCS		-0.06	0.611	-1.08	6.39e-19	-1.04	2.36e-17	0	0	0	NA	NA	NA	NA	NA	NA	100	100	100	100	100	100	100	100	100
					Rpl38	NA	notTF	notCS		-0.03	0.875	-1.84	1.38e-31	-1.82	4.53e-31	UP in HEcHSC (logfc1.5)	0	0	NA	NA	NA	NA	NA	NA	100	100	100	100	100	100	100	100	100
					Rpl39	NA	notTF	notCS		0.06	0.723	-1.55	1.27e-20	-1.63	2.12e-22	UP in HEcHSC (logfc1.5)	0	0	NA	NA	NA	NA	NA	NA	100	100	100	100	100	100	99	100	100
					Rps21	NA	notTF	notCS		0.01	0.957	-1.23	3.07e-15	-1.25	1.21e-15	0	0	0	NA	NA	NA	NA	NA	NA	100	100	100	100	100	100	99	100	100
					Rps25	NA	notTF	notCS		0.06	0.611	-0.97	4.25e-15	-1.05	4.48e-17	0	0	0	NA	NA	NA	NA	NA	NA	100	100	100	100	100	100	99	100	100
					Rps27	NA	notTF	notCS		-0.05	0.747	-1.66	7.06e-37	-1.63	2.1e-35	UP in HEcHSC (logfc1.5)	0	0	NA	NA	NA	NA	NA	NA	100	100	100	100	100	100	100	100	100
					Rps27l	NA	notTF	notCS		0.16	0.258	-0.85	8.04e-07	-1.03	2.62e-09	0	0	0	NA	NA	NA	NA	NA	NA	99	100	100	98	100	100	98	100	100
					Rps27rt	NA	notTF	notCS		-0.11	0.576	-1.94	1.02e-22	-1.85	1.25e-20	UP in HEcHSC (logfc1.5)	0	0	NA	NA	NA	NA	NA	NA	99	100	100	100	100	98	96	100	100
					Rps28	NA	notTF	notCS		-0.07	0.668	-1.99	5.63e-45	-1.94	2.32e-43	UP in HEcHSC (logfc1.5)	0	0	NA	NA	NA	NA	NA	NA	100	100	100	100	100	100	100	100	100
					Rps29	NA	notTF	notCS		-0.02	0.896	-1.73	7.41e-34	-1.72	1.93e-33	UP in HEcHSC (logfc1.5)	0	0	NA	NA	NA	NA	NA	NA	100	100	100	100	100	100	100	100	100
					Rps6ka1	NA	notTF	notCS		1.71	2.8e-06	1.27	0.0711	-0.46	0.685	0	0	UP in HEcEMP (logfc1.5)	NA	NA	NA	NA	NA	Up in HE_EMP	55	71	87	66	53	81	49	78	93
					Rras2	NA	notTF	notCS		-0.55	0.147	-1.68	0.00721	-1.15	0.131	UP in HEcHSC (logfc1.5)	0	0	NA	NA	NA	NA	NA	NA	53	61	78	24	47	38	36	30	41
					Rrn3	NA	notTF	notCS		-0.68	0.0398	-1.93	5.39e-06	-1.26	0.00808	UP in HEcHSC (logfc1.5)	0	0	NA	NA	NA	NA	NA	NA	87	98	100	72	88	95	60	76	85
					Rtf1	NA	notTF	notCS		-0.69	0.0323	-3.41	1.79e-16	-2.72	2.38e-10	UP in HEcHSC (logfc1.5)	0	0	NA	NA	NA	NA	NA	NA	73	98	100	60	67	74	52	54	63
					Rtn4	NA	notTF	notCS		-0.49	0.227	-2.82	4.57e-10	-2.34	6.45e-07	UP in HEcHSC (logfc1.5)	0	0	NA	NA	NA	NA	NA	NA	94	93	96	81	82	67	65	70	68
					S100a1	NA	notTF	notCS		1.28	6.47e-05	1.17	0.0366	-0.12	0.905	0	0	0	NA	NA	NA	NA	NA	NA	36	27	43	47	33	26	40	52	60
					S100a10	NA	notTF	notCS		0.9	0.000221	1.17	0.0124	0.26	0.755	0	0	0	NA	NA	NA	NA	NA	NA	79	95	100	90	94	97	97	100	99
					S100a11	NA	notTF	notCS		-2.03	9.54e-16	-2.56	3.87e-12	-0.54	0.29	UP in HEcHSC (logfc1.5)	UP in HEcLMP (logfc1.5)	0	NA	NA	NA	NA	NA	NA	99	100	100	100	100	97	92	93	79
					S100a13	NA	notTF	notCS	Sec	0.78	0.00185	1.23	0.00472	0.44	0.501	0	0	0	NA	NA	NA	NA	NA	NA	87	88	87	91	93	90	93	98	95
					S100a16	NA	notTF	notCS		-0.88	0.0168	0.96	0.248	1.82	0.0191	0	UP in HEcLMP (logfc1.5)	0	yes	NA	NA	NA	NA	NA	92	93	78	100	98	87	96	90	75
					S100a6	NA	notTF	notCS		-1.77	4.76e-08	-1.55	0.0122	0.2	0.871	UP in HEcHSC (logfc1.5)	UP in HEcLMP (logfc1.5)	0	NA	NA	NA	NA	NA	NA	59	56	61	50	72	53	25	32	34
					S1pr1	NA	notTF	CS		0.19	0.667	-0.94	0.0776	-1.14	0.0449	0	0	0	yes	NA	NA	NA	NA	NA	100	98	91	98	100	84	98	97	90
					Sacs	NA	notTF	notCS		1.08	0.00518	0.79	0.281	-0.3	0.786	0	0	0	NA	NA	NA	NA	NA	NA	53	51	43	45	44	55	47	67	65
					Safb2	NA	notTF	notCS		-0.52	0.203	-1.42	0.00983	-0.92	0.172	0	0	0	NA	NA	NA	NA	NA	NA	85	83	100	67	76	82	70	71	80
					Sall4	tf_chrom	TF	notCS		-1.58	2e-07	-1.08	0.077	0.48	0.625	0	UP in HEcLMP (logfc1.5)	0	NA	NA	NA	NA	NA	NA	53	63	48	57	61	52	23	22	32
					Samd1	tf_chrom	notTF	notCS	Sec	-0.09	0.842	-1.37	0.0186	-1.3	0.043	0	0	0	NA	NA	NA	NA	NA	NA	35	66	74	38	45	52	30	47	59
					Samd4b	NA	notTF	notCS		0.62	0.0743	-1.08	0.044	-1.71	0.000877	UP in HEcHSC (logfc1.5)	0	0	NA	NA	NA	NA	NA	NA	64	85	96	71	67	66	63	77	76
					Samhd1	NA	notTF	notCS		1.49	2.92e-05	1.92	0.00206	0.42	0.7	0	0	UP in HEcEMP (logfc1.5)	NA	NA	NA	NA	NA	NA	57	56	74	71	65	65	52	84	87
					Samm50	NA	notTF	notCS		0.1	0.778	1.22	0.0235	1.1	0.0746	0	0	0	NA	NA	NA	NA	NA	NA	86	93	100	90	94	99	82	93	97
					Samsn1	NA	notTF	notCS		2.09	3.45e-09	2.04	0.000924	-0.06	0.963	0	0	UP in HEcEMP (logfc1.5)	NA	NA	NA	NA	NA	Up in HE_EMP	5	15	43	5	3	47	39	53	83
					Saraf	NA	notTF	notCS		-0.02	0.975	1.61	0.0156	1.62	0.0263	0	UP in HEcLMP (logfc1.5)	UP in HEcEMP (logfc1.5)	NA	NA	NA	NA	NA	NA	97	85	83	98	91	89	81	90	91
					Sars	NA	notTF	notCS		-0.29	0.407	1.01	0.0817	1.28	0.0352	0	0	0	NA	NA	NA	NA	NA	NA	92	93	96	84	95	94	83	94	93
					Sart1	NA	notTF	notCS		0.57	0.167	-1.21	0.0464	-1.79	0.00261	UP in HEcHSC (logfc1.5)	0	0	NA	NA	GO_0008380_RNAsplicing	NA	NA	NA	59	85	96	55	61	65	48	67	76
					Sart3	tf_chrom	notTF	notCS		0.13	0.809	-1.61	0.00756	-1.76	0.00521	UP in HEcHSC (logfc1.5)	0	0	NA	NA	GO_0008380_RNAsplicing	NA	NA	NA	67	76	96	55	59	65	48	57	67
					Sash3	NA	notTF	notCS		3.63	4.43e-24	4.07	1.7e-13	0.41	0.696	0	0	UP in HEcEMP (logfc1.5)	NA	NA	NA	NA	NA	Up in HE_EMP	5	12	48	17	14	54	20	72	91
					Sat1	NA	notTF	notCS		-1.51	0.00816	-2.01	0.0163	-0.51	0.698	UP in HEcHSC (logfc1.5)	UP in HEcLMP (logfc1.5)	0	NA	NA	NA	NA	NA	NA	100	95	91	97	97	79	84	85	75
					Sc5d	NA	notTF	notCS		-0.88	0.017	-1.72	0.00494	-0.86	0.302	UP in HEcHSC (logfc1.5)	0	0	NA	NA	NA	NA	NA	NA	54	71	70	66	64	50	49	51	28
					Scaf4	NA	notTF	notCS		0.13	0.793	-1.27	0.0312	-1.42	0.024	0	0	0	NA	NA	NA	NA	NA	NA	77	78	87	64	66	75	55	68	79
					Scap	NA	TF	notCS		-0.45	0.336	-1.58	0.0106	-1.14	0.121	UP in HEcHSC (logfc1.5)	0	0	NA	NA	NA	NA	NA	NA	58	83	87	50	59	75	24	57	73
					Scarb1	NA	notTF	CS		1.69	4.2e-06	2.54	0.000157	0.83	0.419	0	0	UP in HEcEMP (logfc1.5)	NA	NA	NA	NA	NA	NA	81	59	78	84	73	69	86	93	85
					Scd2	NA	notTF	notCS		-1.57	3.11e-07	-1.98	7.95e-06	-0.43	0.513	UP in HEcHSC (logfc1.5)	UP in HEcLMP (logfc1.5)	0	NA	NA	NA	NA	NA	NA	99	100	100	98	98	98	90	92	87
					Sco2	NA	notTF	notCS		-0.13	0.758	0.98	0.0198	1.1	0.0118	0	0	0	NA	NA	NA	NA	NA	NA	30	20	30	36	49	54	27	40	58
					Scoc	NA	notTF	notCS		-1.05	0.000797	-1.7	0.000408	-0.67	0.316	UP in HEcHSC (logfc1.5)	0	0	NA	NA	NA	NA	NA	NA	76	80	87	78	81	88	66	70	70
					Sdf2l1	NA	notTF	notCS		0.91	0.0287	1.73	0.0058	0.8	0.355	0	0	UP in HEcEMP (logfc1.5)	NA	NA	NA	NA	NA	NA	58	56	52	62	67	46	69	76	60
					Sdhaf4	NA	notTF	notCS	Sec	0.09	0.851	-1.19	0.0371	-1.3	0.0347	0	0	0	NA	NA	NA	NA	NA	NA	57	78	87	57	63	75	45	61	79
					Sec13	NA	notTF	notCS		-0.26	0.365	0.87	0.0849	1.11	0.0339	0	0	0	NA	NA	NA	NA	NA	NA	98	90	96	93	99	97	89	95	97
					Sec22b	NA	notTF	notCS		0.2	0.615	1.29	0.0375	1.07	0.146	0	0	0	NA	NA	NA	NA	NA	NA	95	83	87	91	91	92	82	92	88
					Sec61g	NA	notTF	notCS		0.03	0.885	-1.76	4.34e-24	-1.8	5.09e-25	UP in HEcHSC (logfc1.5)	0	0	NA	NA	NA	NA	NA	NA	99	100	100	100	99	99	99	98	100
					Sec62	NA	notTF	notCS		-0.17	0.453	-1.15	8.15e-06	-1	0.000242	0	0	0	NA	NA	NA	NA	NA	NA	97	100	100	97	97	99	94	98	96
					Secisbp2	NA	notTF	notCS		0.61	0.151	1.34	0.0353	0.71	0.413	0	0	0	NA	NA	NA	NA	NA	NA	54	49	61	69	54	66	51	59	86
					Selenon	NA	notTF	notCS		-1.07	0.0123	-2.45	3.19e-05	-1.4	0.0488	UP in HEcHSC (logfc1.5)	0	0	NA	NA	NA	NA	NA	NA	85	80	100	79	70	65	62	57	50
					Selenop	NA	notTF	notCS	Sec	2.32	3.15e-17	5.05	6.13e-14	2.72	0.000538	0	UP in HEcLMP (logfc1.5)	UP in HEcEMP (logfc1.5)	NA	NA	NA	NA	NA	NA	90	68	74	97	89	96	99	100	98
					Selenot	NA	notTF	notCS	Sec	0.99	0.00346	-0.56	0.424	-1.56	0.00888	UP in HEcHSC (logfc1.5)	0	0	NA	NA	NA	NA	NA	NA	58	76	83	57	51	54	52	65	74
					Sema4b	NA	notTF	CS		-0.21	0.397	-1.86	0.00035	-1.67	0.00287	UP in HEcHSC (logfc1.5)	0	0	NA	NA	NA	NA	NA	NA	19	51	83	29	24	24	11	20	27
					Sema6d	NA	notTF	notCS		1.25	0.00162	1.47	0.019	0.2	0.863	0	0	0	NA	NA	NA	NA	NA	NA	92	49	13	79	66	5	72	79	26
					Senp3	NA	notTF	notCS		-0.09	0.856	-1.22	0.0188	-1.15	0.0462	0	0	0	NA	NA	NA	NA	NA	NA	76	95	100	72	83	87	70	75	84
					Senp5	NA	notTF	notCS		-0.13	0.805	-1.69	0.0041	-1.58	0.0134	UP in HEcHSC (logfc1.5)	0	0	NA	NA	NA	NA	NA	NA	64	85	74	48	51	68	58	56	61
					Senp6	NA	notTF	notCS		-0.4	0.348	-2.08	2.27e-05	-1.7	0.00126	UP in HEcHSC (logfc1.5)	0	0	NA	NA	NA	NA	NA	NA	79	95	96	69	79	85	65	71	77
					Sephs2	NA	notTF	notCS		-0.84	0.0211	-1.52	0.00363	-0.7	0.309	UP in HEcHSC (logfc1.5)	0	0	yes	NA	NA	NA	NA	NA	68	100	100	76	86	93	53	72	89
					Serf1	NA	notTF	notCS		-1.81	1.95e-11	-4.22	5.2e-31	-2.42	1.94e-10	UP in HEcHSC (logfc1.5)	UP in HEcLMP (logfc1.5)	0	NA	NA	NA	NA	NA	NA	76	100	100	90	74	89	28	51	71
					Serhl	NA	notTF	notCS		-0.98	0.0127	0.67	0.237	1.64	0.00135	0	UP in HEcLMP (logfc1.5)	0	NA	NA	NA	NA	NA	NA	55	27	39	50	53	68	33	44	46
					Serinc3	NA	notTF	notCS		0.16	0.488	1.11	0.0015	0.94	0.0167	0	0	0	NA	NA	NA	NA	NA	NA	99	100	100	98	98	100	98	99	98
					Serpina3f	NA	notTF	notCS		0.38	0.312	1.51	0.000186	1.12	0.0084	0	0	UP in HEcEMP (logfc1.5)	NA	NA	NA	NA	NA	NA	36	39	43	50	43	66	78	65	71
					Serpina3g	NA	notTF	notCS		1.24	0.00816	0.1	0.93	-1.16	0.227	0	0	0	yes	NA	NA	NA	NA	NA	44	71	61	59	50	68	92	75	75
					Serpina3i	NA	notTF	notCS		1.56	1.23e-06	2.06	1.67e-05	0.49	0.489	0	0	UP in HEcEMP (logfc1.5)	NA	NA	NA	NA	NA	NA	37	34	35	53	43	54	92	80	73
					Serpinb6a	NA	notTF	notCS		1.59	7.15e-05	3.24	1.06e-08	1.63	0.0186	0	UP in HEcLMP (logfc1.5)	UP in HEcEMP (logfc1.5)	NA	NA	NA	NA	NA	NA	75	32	43	67	62	52	90	88	63
					Serpine2	NA	notTF	notCS	Sec	-1.63	4.62e-06	-1	0.164	0.62	0.553	0	UP in HEcLMP (logfc1.5)	0	NA	NA	NA	NA	NA	NA	47	44	52	50	54	47	21	23	24
					Serpinf1	NA	notTF	notCS	Sec	-6.41	7.06e-69	-6.52	7.49e-41	-0.13	0.891	UP in HEcHSC (logfc1.5)	UP in HEcLMP (logfc1.5)	0	NA	NA	NA	NA	NA	NA	100	100	100	98	100	96	12	46	26
					Serpinh1	NA	notTF	notCS		-0.05	0.922	-1.94	2.43e-05	-1.91	5.89e-05	UP in HEcHSC (logfc1.5)	0	0	yes	NA	NA	NA	NA	NA	100	98	100	97	94	82	99	95	76
					Sertad1	tf_chrom	TF	notCS		0.93	0.0268	2.18	3.29e-05	1.24	0.0524	0	0	UP in HEcEMP (logfc1.5)	NA	NA	NA	NA	NA	NA	61	17	48	66	53	57	57	60	72
					Sesn1	NA	notTF	notCS		1.98	1.84e-08	3.86	3.35e-11	1.87	0.0099	0	UP in HEcLMP (logfc1.5)	UP in HEcEMP (logfc1.5)	NA	NA	NA	NA	NA	NA	61	29	57	66	53	80	56	83	91
					Set	tf_chrom	notTF	notCS		-0.26	0.0852	-1.35	9.36e-14	-1.1	1.94e-09	0	0	0	NA	NA	NA	NA	NA	NA	99	100	100	100	100	100	96	100	100
					Setx	NA	notTF	notCS		-0.6	0.144	-1.4	0.0165	-0.81	0.279	0	0	0	NA	NA	GO_0008380_RNAsplicing	NA	NA	NA	79	73	96	64	79	85	64	66	77
					Sf3a1	NA	notTF	notCS		-0.84	0.00836	-1.39	0.0027	-0.58	0.362	0	0	0	NA	NA	GO_0008380_RNAsplicing	NA	NA	NA	92	98	96	86	92	96	75	85	89
					Sf3a2	NA	notTF	notCS		-0.06	0.871	-2.21	2e-11	-2.17	8.19e-11	UP in HEcHSC (logfc1.5)	0	0	NA	NA	GO_0008380_RNAsplicing	NA	NA	NA	86	93	100	81	81	83	70	83	80
					Sf3b1	tf_chrom	notTF	notCS		-0.31	0.0735	0.76	0.0158	1.05	0.000692	0	0	0	NA	NA	GO_0008380_RNAsplicing	NA	NA	NA	100	98	100	100	99	100	96	99	100
					Sf3b6	NA	notTF	notCS		-0.46	0.0564	-1.6	6.38e-08	-1.16	0.000204	UP in HEcHSC (logfc1.5)	0	0	NA	NA	GO_0008380_RNAsplicing	NA	NA	NA	86	100	100	88	99	99	81	92	98
					Sfrp2	NA	notTF	notCS	Sec	-3.17	1.02e-18	-5.27	3.98e-27	-2.11	0.000263	UP in HEcHSC (logfc1.5)	UP in HEcLMP (logfc1.5)	0	NA	NA	NA	NA	NA	NA	27	83	100	36	63	69	1	19	32
					Sft2d1	NA	notTF	notCS		0.4	0.242	1.04	0.0448	0.63	0.353	0	0	0	NA	NA	NA	NA	NA		83	68	91	78	85	86	85	89	86
					Sft2d2	NA	notTF	notCS		0.95	0.0104	2.01	2.07e-06	1.05	0.0276	0	0	UP in HEcEMP (logfc1.5)	NA	NA	NA	NA	NA	NA	63	22	13	66	35	39	31	55	51
					Sgip1	NA	notTF	notCS		0.33	0.19	1.29	2.97e-08	0.96	2.83e-05	0	0	0	NA	NA	NA	NA	NA	NA	56	20	26	53	57	66	45	58	74
					Sh2d3c	NA	notTF	notCS		1.51	5.53e-05	1.7	0.00678	0.18	0.888	0	0	UP in HEcEMP (logfc1.5)	NA	NA	NA	NA	NA	Up in HE_EMP	57	41	61	59	48	43	87	74	66
					Sh3bp5	NA	notTF	notCS		1.95	1.43e-06	2.34	0.000522	0.37	0.764	0	0	UP in HEcEMP (logfc1.5)	NA	NA	NA	NA	NA	NA	89	41	39	93	58	39	92	91	52
					Sh3d19	NA	TF	notCS		-0.6	0.133	-2.35	5.48e-05	-1.77	0.00749	UP in HEcHSC (logfc1.5)	0	0	yes	NA	NA	NA	NA	NA	58	88	74	62	59	54	52	45	33
					Sh3kbp1	NA	notTF	notCS		-1.45	5.05e-05	0.38	0.645	1.81	0.00441	0	UP in HEcLMP (logfc1.5)	0	NA	NA	NA	NA	NA	NA	83	63	52	81	81	86	46	56	68
					Sh3pxd2b	NA	notTF	notCS		-1.11	0.00853	-1.44	0.0355	-0.34	0.767	0	0	0	yes	NA	NA	NA	NA	NA	98	80	87	81	78	75	42	71	52
					Shank3	NA	TF	notCS		0.6	0.0388	-1.26	0.0136	-1.87	8.95e-05	UP in HEcHSC (logfc1.5)	0	0	NA	NA	NA	NA	NA	NA	81	78	78	71	62	50	84	81	55
					Shisa5	NA	notTF	notCS		0.54	0.0937	1.58	0.00612	1.02	0.158	0	0	UP in HEcEMP (logfc1.5)	NA	NA	NA	NA	NA	NA	97	88	83	97	96	87	94	97	93
					Shroom4	NA	notTF	notCS		-1.1	0.00505	-1.33	0.0523	-0.25	0.843	0	0	0	NA	NA	NA	NA	NA	NA	80	56	65	72	66	56	54	52	45
					Sidt2	NA	notTF	CS		-0.36	0.435	-1.65	0.0075	-1.31	0.0699	UP in HEcHSC (logfc1.5)	0	0	NA	NA	NA	NA	NA	NA	90	80	91	72	65	55	48	57	54
					Sik1	NA	notTF	notCS		-0.26	0.286	-1.75	0.00126	-1.5	0.0119	UP in HEcHSC (logfc1.5)	0	0	NA	NA	NA	NA	NA	NA	27	61	57	24	18	29	10	15	26
					Sin3a	tf_chrom	TF	notCS		-0.71	0.0657	-1.84	0.000293	-1.15	0.0562	UP in HEcHSC (logfc1.5)	0	0	NA	NA	NA	NA	Up in HE_HSC	NA	75	93	100	71	83	88	58	67	83
					Sinhcaf	NA	notTF	notCS		-2	4.96e-11	-3.02	3.3e-13	-1.04	0.0319	UP in HEcHSC (logfc1.5)	UP in HEcLMP (logfc1.5)	0	NA	NA	NA	NA	Up in HE_HSC	NA	88	100	100	81	88	98	42	68	90
					Sipa1	NA	notTF	notCS		1.62	6.06e-08	0.96	0.0977	-0.68	0.383	0	0	UP in HEcEMP (logfc1.5)	NA	NA	NA	NA	NA	NA	93	93	100	97	84	79	94	95	92
					Sirpa	NA	notTF	CS		1.09	0.00695	0.75	0.343	-0.35	0.762	0	0	0	NA	NA	NA	NA	NA		45	46	61	34	29	48	13	47	66
					Sirt6	tf_chrom	TF	notCS		-0.57	0.0996	-1.73	0.000649	-1.18	0.0503	UP in HEcHSC (logfc1.5)	0	0	NA	NA	NA	NA	NA	NA	81	93	74	79	68	71	54	58	60
					Siva1	NA	notTF	notCS		-0.36	0.26	-1.13	0.00558	-0.79	0.0971	0	0	0	yes	NA	NA	NA	NA	NA	83	95	100	78	97	96	74	90	96
					Ska2	NA	notTF	notCS		-0.58	0.147	-2.44	1.79e-07	-1.88	0.000157	UP in HEcHSC (logfc1.5)	0	0	NA	NA	NA	NA	NA	NA	76	90	100	62	78	68	63	71	70
					Ski	tf_chrom	TF	notCS		-0.36	0.438	-2.65	1.51e-07	-2.3	1.23e-05	UP in HEcHSC (logfc1.5)	0	0	yes	NA	NA	NA	NA	NA	97	90	96	84	66	63	71	55	66
					Skil	tf_chrom	TF	notCS		-2.01	2.9e-11	-4.73	1.01e-22	-2.72	1.27e-06	UP in HEcHSC (logfc1.5)	UP in HEcLMP (logfc1.5)	0	NA	NA	NA	NA	NA	NA	97	95	91	76	71	49	39	30	21
					Skiv2l	NA	notTF	notCS		-0.09	0.875	-1.43	0.0343	-1.36	0.0746	0	0	0	NA	NA	NA	NA	NA	NA	71	71	74	53	51	51	33	46	55
					Skp1a	NA	notTF	notCS		-0.46	0.00196	-1.18	7.6e-09	-0.74	0.00082	0	0	0	NA	NA	NA	NA	NA	NA	99	100	100	100	100	100	97	98	100
					Slain2	NA	notTF	notCS		0.17	0.723	-1.22	0.0582	-1.4	0.0405	0	0	0	NA	NA	NA	NA	NA	NA	50	66	83	45	44	47	43	38	60
					Slc12a2	NA	notTF	notCS		-1.69	1.3e-06	-4.16	2.29e-19	-2.47	1.02e-06	UP in HEcHSC (logfc1.5)	UP in HEcLMP (logfc1.5)	0	NA	NA	NA	NA	NA	NA	63	95	91	67	77	62	25	35	50
					Slc12a7	NA	notTF	CS		-1.64	6.21e-06	-1.72	0.0123	-0.09	0.952	UP in HEcHSC (logfc1.5)	UP in HEcLMP (logfc1.5)	0	NA	NA	NA	NA	NA	NA	87	61	57	79	66	42	25	30	29
					Slc16a13	NA	notTF	notCS		-1.65	1.74e-05	0.43	0.635	2.07	0.00297	0	UP in HEcLMP (logfc1.5)	0	NA	NA	NA	NA	NA	NA	88	71	43	90	89	68	36	52	65
					Slc17a5	NA	notTF	notCS		0.43	0.342	1.33	0.013	0.89	0.166	0	0	0	NA	NA	NA	NA	NA	NA	62	22	26	41	50	44	39	55	49
					Slc18a2	NA	notTF	notCS		-2.58	2.35e-16	-2.72	1.77e-09	-0.16	0.859	UP in HEcHSC (logfc1.5)	UP in HEcLMP (logfc1.5)	0	yes	NA	NA	NA	NA	NA	94	98	100	95	97	96	41	73	83
					Slc1a5	NA	notTF	notCS		0.1	0.86	-1.67	0.00447	-1.79	0.00351	UP in HEcHSC (logfc1.5)	0	0	yes	NA	NA	NA	NA	NA	37	80	100	24	59	74	30	58	79
					Slc20a1	NA	notTF	notCS		-0.64	0.154	-1.35	0.0409	-0.72	0.416	0	0	0	NA	NA	NA	NA	NA	NA	53	71	87	43	76	70	46	65	64
					Slc22a17	NA	notTF	notCS		-0.52	0.0754	-1.87	0.00353	-1.35	0.0799	UP in HEcHSC (logfc1.5)	0	0	NA	NA	NA	NA	NA	NA	46	49	70	33	21	35	21	21	17
					Slc25a1	NA	notTF	notCS		-1.55	1.55e-05	-1.05	0.123	0.48	0.617	0	UP in HEcLMP (logfc1.5)	0	NA	NA	NA	NA	NA	NA	84	66	96	88	84	85	42	57	77
					Slc25a12	NA	notTF	notCS		0.77	0.0647	1.35	0.0244	0.57	0.505	0	0	0	NA	NA	NA	NA	NA	NA	61	39	35	57	50	45	50	58	60
					Slc29a1	NA	notTF	CS		1.21	0.00149	2.24	0.00154	1.01	0.308	0	0	UP in HEcEMP (logfc1.5)	NA	NA	NA	NA	NA	Up in HE_EMP	72	63	78	60	78	77	79	85	87
					Slc2a1	NA	notTF	CS		-2.65	2.06e-16	-2.28	5.36e-06	0.36	0.653	UP in HEcHSC (logfc1.5)	UP in HEcLMP (logfc1.5)	0	NA	NA	NA	NA	NA	NA	97	100	100	93	98	94	79	79	79
					Slc2a3	NA	notTF	notCS		-1.02	0.0198	-0.37	0.699	0.63	0.555	0	0	0	NA	NA	NA	NA	NA	NA	41	49	91	60	66	80	28	58	67
					Slc31a1	NA	notTF	notCS		1.36	0.000472	1.37	0.0581	-0.01	0.995	0	0	0	NA	NA	NA	NA	NA	NA	85	61	74	66	70	65	85	89	73
					Slc31a2	NA	notTF	notCS		1.24	0.00806	2.35	0.000162	1.09	0.177	0	0	UP in HEcEMP (logfc1.5)	NA	NA	NA	NA	NA	NA	85	34	30	93	65	26	79	74	46
					Slc38a1	NA	notTF	CS		-1.03	0.00016	-0.41	0.507	0.6	0.35	0	0	0	NA	NA	NA	NA	NA	NA	95	90	100	97	97	100	74	88	95
					Slc38a2	NA	notTF	CS		-1.09	3.24e-05	-1.22	0.0035	-0.15	0.851	0	0	0	NA	NA	GO_0008380_RNAsplicing	NA	NA	NA	100	100	100	100	96	95	97	92	88
					Slc38a4	NA	notTF	notCS		-1.52	0.000245	-0.74	0.396	0.77	0.452	0	UP in HEcLMP (logfc1.5)	0	yes	NA	NA	NA	NA	NA	75	68	61	74	79	65	84	53	53
					Slc39a1	NA	notTF	notCS		-0.04	0.917	-2.86	1.29e-29	-2.84	2.7e-29	UP in HEcHSC (logfc1.5)	0	0	NA	NA	NA	NA	NA	NA	100	100	100	97	98	95	97	95	98
					Slc39a13	NA	notTF	notCS		-0.63	0.137	-1.36	0.0485	-0.74	0.437	0	0	0	NA	NA	NA	NA	NA	NA	69	56	70	48	46	52	38	36	50
					Slc43a1	NA	notTF	notCS		-1.12	0.00259	0.21	0.818	1.32	0.0789	0	0	0	NA	NA	NA	NA	NA	NA	81	66	87	69	82	85	40	66	77
					Slc44a1	NA	notTF	CS		-1.2	0.000107	-1.42	0.0207	-0.24	0.838	0	0	0	NA	NA	NA	NA	NA	NA	76	56	48	66	60	36	52	31	16
					Slc5a3	NA	notTF	notCS		-0.89	0.03	-1.49	0.0265	-0.61	0.539	0	0	0	NA	NA	NA	NA	NA	NA	73	78	57	81	78	44	45	51	42
					Slc6a6	NA	notTF	CS		-2.05	8.4e-09	-1.3	0.0541	0.75	0.367	0	UP in HEcLMP (logfc1.5)	0	NA	NA	NA	NA	NA	NA	99	98	87	100	95	97	45	80	86
					Slc7a6	NA	notTF	notCS		-0.93	0.021	-1.8	0.00226	-0.88	0.254	UP in HEcHSC (logfc1.5)	0	0	NA	NA	NA	NA	NA	NA	72	83	87	45	67	83	13	52	79
					Slc7a8	NA	notTF	notCS		-1.92	8.55e-07	-2.84	3.86e-06	-0.93	0.293	UP in HEcHSC (logfc1.5)	UP in HEcLMP (logfc1.5)	0	NA	NA	NA	NA	NA	NA	8	56	100	10	38	86	18	33	48
					Slc9a3r2	NA	notTF	notCS		0.99	0.00259	2.41	0.000275	1.4	0.094	0	0	UP in HEcEMP (logfc1.5)	yes	NA	NA	NA	NA	NA	98	93	61	100	93	79	91	97	92
					Slco3a1	NA	notTF	CS		-1.62	2.4e-07	-5.07	2.17e-24	-3.46	6.65e-10	UP in HEcHSC (logfc1.5)	0	0	NA	NA	NA	NA	NA	NA	81	93	87	48	49	42	26	12	23
					Slirp	NA	notTF	notCS		0.06	0.854	-2.33	9.77e-19	-2.4	1.13e-19	UP in HEcHSC (logfc1.5)	0	0	NA	NA	GO_0008380_RNAsplicing	NA	NA	NA	94	98	100	95	93	98	81	93	99
					Slit2	NA	notTF	CS	Sec	-1.8	1.14e-06	-2.43	3.25e-05	-0.65	0.469	UP in HEcHSC (logfc1.5)	UP in HEcLMP (logfc1.5)	0	yes	NA	NA	NA	NA	NA	64	90	87	60	67	85	31	41	63
					Slu7	NA	notTF	notCS		-1.24	0.00135	0.5	0.56	1.72	0.0164	0	UP in HEcLMP (logfc1.5)	0	NA	NA	GO_0008380_RNAsplicing	NA	NA	NA	79	59	65	71	77	85	57	58	75
					Slx1b	NA	notTF	notCS		-1.27	0.000161	-1.55	0.0106	-0.29	0.797	UP in HEcHSC (logfc1.5)	0	0	NA	NA	NA	NA	NA	NA	57	51	87	52	56	69	45	40	43
					Slx4ip	NA	notTF	notCS		-0.58	0.0392	-1.25	0.0268	-0.67	0.379	0	0	0	NA	NA	NA	NA	NA	NA	51	61	43	41	39	32	22	28	32
					Smad3	tf_chrom	TF	notCS		-1.21	0.00113	-2.76	1.88e-06	-1.55	0.0292	UP in HEcHSC (logfc1.5)	0	0	NA	NA	NA	NA	NA	NA	66	68	87	52	53	59	14	38	47
					Smad6	NA	TF	notCS		-1.19	0.000106	-2.87	1.4e-07	-1.69	0.0107	UP in HEcHSC (logfc1.5)	0	0	NA	NA	NA	NA	NA	NA	86	78	83	59	65	35	33	30	24
					Smad7	NA	TF	notCS		-1.14	1.11e-06	-2.32	3.65e-05	-1.2	0.108	UP in HEcHSC (logfc1.5)	0	0	NA	NA	NA	NA	NA	NA	82	61	57	52	43	22	10	11	11
					Smap1	NA	notTF	notCS		-0.33	0.354	-1.23	0.017	-0.91	0.142	0	0	0	NA	NA	NA	NA	NA	NA	80	85	74	74	70	65	60	61	66
					Smap2	NA	notTF	notCS		1.38	0.000136	0.13	0.887	-1.27	0.0856	0	0	0	NA	NA	NA	NA	NA		47	63	83	40	46	57	82	74	71
					Smarca5	tf_chrom	TF	notCS		-0.21	0.614	-1.84	1.81e-05	-1.64	0.000244	UP in HEcHSC (logfc1.5)	0	0	NA	NA	NA	NA	NA	NA	78	98	100	78	84	93	75	80	95
					Smarcad1	tf_chrom	TF	notCS		-0.79	0.0139	-1.1	0.0293	-0.33	0.679	0	0	0	NA	NA	NA	NA	NA	NA	93	88	83	74	91	89	67	75	86
					Smc6	NA	notTF	notCS		0.38	0.25	-0.75	0.112	-1.15	0.0152	0	0	0	NA	NA	NA	NA	NA	NA	79	95	100	91	93	89	82	91	96
					Smg7	NA	notTF	notCS		-0.51	0.198	-1.19	0.042	-0.69	0.37	0	0	0	NA	NA	NA	NA	NA	NA	85	95	91	74	72	85	64	66	75
					Smim11	NA	notTF	notCS		0.45	0.116	-0.57	0.21	-1.03	0.0209	0	0	0	NA	NA	NA	NA	NA	NA	79	93	100	83	88	93	67	90	99
					Smim19	NA	notTF	notCS		-0.49	0.0797	-1.27	0.0285	-0.79	0.287	0	0	0	NA	NA	NA	NA	NA	NA	37	59	43	36	26	36	33	30	22
					Smim26	NA	notTF	notCS		-0.48	0.136	-1.2	0.0228	-0.74	0.278	0	0	0	NA	NA	NA	NA	NA	NA	44	41	83	33	54	70	33	40	66
					Smim27	NA	notTF	notCS		-0.4	0.135	-1.77	0.000155	-1.38	0.00843	UP in HEcHSC (logfc1.5)	0	0	NA	NA	NA	NA	NA	NA	45	63	78	52	47	56	33	47	49
					Smim3	NA	notTF	notCS		-0.93	0.0161	-1.7	0.00934	-0.78	0.394	UP in HEcHSC (logfc1.5)	0	0	NA	NA	NA	NA	NA	NA	42	39	83	43	44	53	14	27	43
					Smim4	NA	notTF	notCS		-0.22	0.562	-1.25	0.0192	-1.04	0.0942	0	0	0	NA	NA	NA	NA	NA	NA	41	61	91	38	47	68	18	48	66
					Smndc1	NA	notTF	notCS		0.24	0.529	-1.06	0.0318	-1.32	0.00958	0	0	0	NA	NA	GO_0008380_RNAsplicing	NA	NA	NA	79	83	91	78	77	88	71	79	86
					Smo	NA	notTF	CS		-0.85	0.0489	-1.34	0.0418	-0.51	0.605	0	0	0	NA	NA	NA	NA	NA	NA	78	76	87	64	72	80	50	59	73
					Smtn	NA	notTF	notCS		1.06	0.00964	1.25	0.0909	0.18	0.901	0	0	0	yes	NA	NA	NA	NA	NA	95	80	65	93	86	52	91	86	71
					Smtnl2	NA	notTF	notCS		-4.2	1.32e-40	-4.72	1.88e-17	-0.53	0.616	UP in HEcHSC (logfc1.5)	UP in HEcLMP (logfc1.5)	0	NA	NA	NA	NA	NA	NA	56	73	96	62	81	68	5	14	21
					Snap23	NA	notTF	notCS		-0.29	0.48	1.15	0.0821	1.42	0.0415	0	0	0	NA	NA	NA	NA	NA	NA	90	85	78	98	88	91	79	92	84
					Sncg	NA	notTF	notCS		-1.56	4.65e-05	-2.37	0.000236	-0.84	0.382	UP in HEcHSC (logfc1.5)	UP in HEcLMP (logfc1.5)	0	yes	NA	NA	NA	NA	NA	82	80	70	72	73	49	25	53	21
					Snf8	NA	notTF	notCS		0.13	0.751	-1.72	0.00123	-1.86	0.000567	UP in HEcHSC (logfc1.5)	0	0	NA	NA	NA	NA	NA	NA	53	83	87	53	52	61	48	57	60
					Snhg1	NA	notTF	notCS		-0.26	0.517	-1.52	0.00126	-1.28	0.0138	UP in HEcHSC (logfc1.5)	0	0	NA	NA	NA	NA	NA	NA	63	88	100	74	81	93	65	76	89
					Snhg3	NA	notTF	notCS		-0.44	0.122	-1.95	2.24e-06	-1.53	0.000653	UP in HEcHSC (logfc1.5)	0	0	NA	NA	NA	NA	NA	NA	42	63	96	43	69	79	50	54	77
					Snhg6	NA	notTF	notCS		-0.45	0.154	-1.91	1.32e-06	-1.47	0.000516	UP in HEcHSC (logfc1.5)	0	0	NA	NA	NA	NA	NA	NA	65	90	100	64	83	96	64	78	87
					Snhg9	NA	notTF	notCS		-0.16	0.308	-2	5.23e-07	-1.85	8.12e-06	UP in HEcHSC (logfc1.5)	0	0	NA	NA	NA	NA	NA	NA	21	71	96	19	22	28	19	19	32
					Snn	NA	notTF	notCS		-1.2	0.000655	-1.19	0.0625	-0.01	0.995	0	0	0	NA	NA	NA	NA	NA	NA	92	76	57	83	86	58	40	68	41
					Snrk	NA	notTF	notCS		2.13	2.16e-08	2.26	0.00169	0.12	0.938	0	0	UP in HEcEMP (logfc1.5)	yes	NA	NA	NA	NA	NA	93	76	61	93	80	55	96	97	82
					Snrnp27	NA	notTF	notCS		0.3	0.312	-0.99	0.0072	-1.3	0.000405	0	0	0	NA	NA	GO_0008380_RNAsplicing	NA	NA	NA	86	95	91	91	95	90	81	93	98
					Snrnp48	NA	notTF	notCS		-0.7	0.0606	-1.22	0.03	-0.54	0.496	0	0	0	NA	NA	GO_0008380_RNAsplicing	NA	NA	NA	76	80	91	59	81	86	63	67	78
					Snrpb2	NA	notTF	notCS		-0.26	0.324	-1.6	2.29e-08	-1.36	4.04e-06	UP in HEcHSC (logfc1.5)	0	0	NA	NA	GO_0008380_RNAsplicing	NA	NA	NA	94	100	100	86	98	100	86	92	99
					Snrpd3	NA	notTF	notCS		-0.17	0.581	-1.89	4.57e-10	-1.74	1.78e-08	UP in HEcHSC (logfc1.5)	0	0	NA	NA	GO_0008380_RNAsplicing	NA	NA	NA	85	100	100	90	96	97	84	94	100
					Snrpe	NA	notTF	notCS		-0.02	0.937	-1.34	3.17e-12	-1.34	5.72e-12	0	0	0	NA	NA	GO_0008380_RNAsplicing	NA	NA	NA	97	100	100	98	100	100	92	98	100
					Snrpf	NA	notTF	notCS		0.06	0.755	-1.19	1.12e-09	-1.26	1.29e-10	0	0	0	NA	NA	GO_0008380_RNAsplicing	NA	NA	NA	97	100	100	98	100	100	96	98	100
					Snrpg	NA	notTF	notCS		-0.21	0.142	-1.57	2.54e-21	-1.37	8.84e-17	UP in HEcHSC (logfc1.5)	0	0	NA	NA	GO_0008380_RNAsplicing	NA	NA	NA	100	100	100	98	100	100	97	99	100
					Snx18	NA	notTF	notCS		1.06	0.00207	1.11	0.0519	0.03	0.98	0	0	0	NA	NA	NA	NA	NA	NA	57	29	30	41	30	35	73	54	63
					Snx2	NA	notTF	notCS		1.76	1.52e-13	3.63	7.41e-12	1.86	0.00346	0	UP in HEcLMP (logfc1.5)	UP in HEcEMP (logfc1.5)	NA	NA	NA	NA	NA	NA	86	78	74	91	91	95	97	100	100
					Snx27	NA	notTF	notCS		0.5	0.239	-1.05	0.114	-1.57	0.0173	UP in HEcHSC (logfc1.5)	0	0	NA	NA	NA	NA	NA	NA	53	63	83	52	49	63	54	58	71
					Snx6	NA	notTF	notCS		0.12	0.661	1.1	0.00835	0.96	0.0418	0	0	0	NA	NA	NA	NA	NA	NA	95	95	87	98	98	97	94	98	98
					Sod1	NA	notTF	notCS		-0.3	0.00381	-1.27	4.34e-24	-0.99	2.51e-15	0	0	0	NA	NA	NA	NA	NA	NA	100	100	100	100	100	100	100	100	99
					Soga1	NA	notTF	notCS		-0.27	0.49	-1.54	0.015	-1.29	0.0782	UP in HEcHSC (logfc1.5)	0	0	NA	NA	NA	NA	NA	NA	57	54	70	48	36	41	45	34	33
					Sorbs1	NA	notTF	notCS		-1.59	1.52e-05	-0.62	0.443	0.96	0.254	0	UP in HEcLMP (logfc1.5)	0	NA	NA	NA	NA	NA	NA	81	71	78	78	87	68	77	69	51
					Sorbs3	NA	notTF	notCS	Sec	0.35	0.376	1.22	0.0453	0.86	0.263	0	0	0	yes	NA	NA	NA	NA	NA	92	66	74	93	92	74	97	96	78
					Sos1	NA	notTF	notCS		-0.29	0.47	-1.26	0.0428	-0.97	0.191	0	0	0	NA	NA	NA	NA	NA	NA	45	68	57	50	48	52	40	34	50
					Sox12	tf_chrom	TF	notCS		-0.57	0.0762	-2.04	0.000155	-1.47	0.0189	UP in HEcHSC (logfc1.5)	0	0	NA	NA	NA	NA	NA	NA	36	78	74	45	49	48	24	30	52
					Sox13	tf_chrom	TF	notCS		-0.92	7.03e-06	-2.65	1.18e-06	-1.76	0.006	UP in HEcHSC (logfc1.5)	0	0	NA	NA	NA	NA	NA	NA	80	83	30	64	46	7	20	8	9
					Sox18	tf_chrom	TF	notCS		0.2	0.602	1.51	0.016	1.3	0.0726	0	0	UP in HEcEMP (logfc1.5)	yes	NA	NA	NA	NA	NA	99	93	100	98	99	97	97	98	92
					Sox4	tf_chrom	TF	notCS		-2.67	6.97e-19	-3.96	3.32e-17	-1.32	0.0323	UP in HEcHSC (logfc1.5)	UP in HEcLMP (logfc1.5)	0	NA	NA	NA	NA	NA	NA	97	95	91	95	87	85	12	34	47
					Sox6	tf_chrom	TF	notCS		-2.42	1.75e-15	-1.4	0.0245	1	0.239	0	UP in HEcLMP (logfc1.5)	0	NA	NA	NA	NA	NA	NA	90	61	26	88	74	41	3	19	11
					Spag9	NA	notTF	notCS		-1.56	1.15e-05	-2.45	2.45e-06	-0.9	0.191	UP in HEcHSC (logfc1.5)	UP in HEcLMP (logfc1.5)	0	NA	NA	NA	NA	NA	NA	95	93	96	100	90	77	91	72	62
					Sparc	NA	notTF	notCS	Sec	0.56	0.109	1.66	0.0283	1.08	0.266	0	0	UP in HEcEMP (logfc1.5)	yes	NA	NA	NA	NA	NA	100	100	100	100	100	91	100	100	99
					Spast	NA	notTF	notCS		-0.3	0.515	-1.39	0.0242	-1.11	0.127	0	0	0	NA	NA	NA	NA	NA	NA	54	63	91	50	63	55	42	50	61
					Spata13	NA	notTF	notCS		-0.93	0.00833	-1.51	0.0221	-0.6	0.558	UP in HEcHSC (logfc1.5)	0	0	NA	NA	NA	NA	NA	NA	92	71	52	72	53	46	23	36	18
					Spc24	NA	notTF	notCS		0.88	0.0279	-0.48	0.504	-1.38	0.0372	0	0	0	yes	NA	NA	NA	NA	NA	42	85	100	22	72	78	64	79	93
					Spc25	NA	notTF	notCS		1.05	0.0143	-0.24	0.799	-1.31	0.0997	0	0	0	NA	NA	NA	NA	NA	NA	27	68	78	17	59	65	64	75	83
					Spg7	NA	notTF	notCS		-0.11	0.847	-1.46	0.0223	-1.37	0.0561	0	0	0	NA	NA	NA	NA	NA	NA	72	83	70	57	46	62	48	57	52
					Spin1	tf_chrom	notTF	notCS		-0.85	0.021	-1.76	0.000468	-0.93	0.136	UP in HEcHSC (logfc1.5)	0	0	NA	NA	NA	NA	NA	NA	86	93	96	90	85	83	57	74	84
					Spint2	NA	notTF	notCS		-2.46	2.63e-15	-1.32	0.035	1.12	0.15	0	UP in HEcLMP (logfc1.5)	0	NA	NA	NA	NA	NA	NA	47	46	57	40	57	70	6	21	29
					Spn	NA	notTF	CS		-1	3.05e-07	-2.49	1.06e-05	-1.49	0.0324	UP in HEcHSC (logfc1.5)	0	0	NA	NA	NA	NA	NA	NA	6	32	83	5	14	45	2	4	13
					Spns1	NA	notTF	notCS		0.65	0.117	1.99	0.00307	1.32	0.111	0	0	UP in HEcEMP (logfc1.5)	NA	NA	NA	NA	NA	NA	75	71	78	79	74	84	64	84	85
					Spop	NA	notTF	notCS		-1.2	0.000464	-0.06	0.953	1.13	0.124	0	0	0	NA	NA	NA	NA	NA	NA	93	85	100	76	87	88	67	72	84
					Sppl3	NA	notTF	notCS		-0.72	0.0559	-1.96	0.000181	-1.25	0.0445	UP in HEcHSC (logfc1.5)	0	0	NA	NA	NA	NA	NA	NA	86	85	91	64	83	69	47	65	63
					Spry2	NA	notTF	notCS		0.8	0.000624	-1.14	0.0364	-1.96	5.94e-05	UP in HEcHSC (logfc1.5)	0	0	NA	NA	NA	NA	NA	NA	23	66	61	19	31	25	50	53	63
					Spsb3	NA	notTF	notCS		0.09	0.863	1.1	0.042	1	0.106	0	0	0	NA	NA	NA	NA	NA	NA	55	41	30	41	52	55	29	53	62
					Sptlc2	NA	notTF	notCS		0.03	0.955	1.3	0.04	1.25	0.0801	0	0	0	NA	NA	NA	NA	NA	NA	94	83	87	88	93	89	93	91	91
					Sptssa	NA	notTF	notCS		-0.27	0.311	-1.15	0.000326	-0.9	0.0112	0	0	0	NA	NA	NA	NA	NA	NA	92	100	100	100	98	97	82	93	98
					Sqstm1	tf_chrom	TF	notCS		0.1	0.808	1.45	0.0126	1.33	0.0408	0	0	0	NA	NA	NA	NA	NA	NA	97	88	83	97	98	94	85	97	91
					Src	NA	notTF	notCS		-1.25	3.45e-08	-2.32	7.39e-05	-1.09	0.17	UP in HEcHSC (logfc1.5)	0	0	NA	NA	NA	NA	NA	NA	57	44	70	31	34	25	2	9	12
					Srcap	NA	notTF	notCS		-0.36	0.366	-2.1	5.32e-07	-1.76	5.71e-05	UP in HEcHSC (logfc1.5)	0	0	NA	NA	NA	NA	NA	NA	97	98	100	76	90	89	74	81	85
					Srd5a3	NA	notTF	notCS		0.19	0.736	1.33	0.0399	1.13	0.135	0	0	0	NA	NA	NA	NA	NA	NA	65	39	26	52	48	57	50	59	53
					Srebf2	tf_chrom	TF	notCS		-0.19	0.694	-1.88	0.000239	-1.71	0.0017	UP in HEcHSC (logfc1.5)	0	0	NA	NA	NA	NA	NA	NA	84	88	91	79	77	77	60	79	67
					Srek1	NA	notTF	notCS		-0.77	0.00536	-1.09	0.0101	-0.34	0.59	0	0	0	NA	NA	GO_0008380_RNAsplicing	NA	NA	NA	91	100	100	95	94	98	82	88	91
					Srpk2	tf_chrom	notTF	notCS		-0.14	0.77	1.48	0.00772	1.6	0.00587	0	UP in HEcLMP (logfc1.5)	0	NA	NA	GO_0008380_RNAsplicing	NA	NA	NA	76	68	57	76	72	82	60	73	79
					Srprb	NA	notTF	notCS		-1.01	0.0137	-0.51	0.545	0.48	0.654	0	0	0	NA	NA	NA	NA	NA	NA	83	78	91	62	81	83	62	73	70
					Srsf1	NA	notTF	notCS		0.12	0.721	-1.45	2.89e-05	-1.59	6.68e-06	UP in HEcHSC (logfc1.5)	0	0	NA	NA	GO_0008380_RNAsplicing	NA	NA	NA	91	100	100	78	93	98	82	93	98
					Srsf2	NA	notTF	notCS		-0.13	0.657	-1.44	1.06e-06	-1.33	1.32e-05	0	0	0	NA	NA	GO_0008380_RNAsplicing	NA	NA	NA	94	98	100	90	97	100	91	94	97
					Srsf4	NA	notTF	notCS		-0.32	0.432	1.23	0.0217	1.53	0.00496	0	UP in HEcLMP (logfc1.5)	0	NA	NA	GO_0008380_RNAsplicing	NA	NA	NA	77	49	74	76	73	78	58	66	73
					Srsf9	NA	notTF	notCS		-0.3	0.419	-2.05	2.54e-07	-1.76	2.02e-05	UP in HEcHSC (logfc1.5)	0	0	NA	NA	GO_0008380_RNAsplicing	NA	NA	NA	87	95	100	71	84	90	69	82	86
					Ss18	tf_chrom	notTF	notCS		-1.04	0.000962	-0.71	0.234	0.31	0.722	0	0	0	NA	NA	NA	NA	NA	NA	93	88	96	84	94	94	70	82	87
					Ss18l2	NA	notTF	notCS		-0.09	0.851	-1.92	6.79e-05	-1.85	0.000231	UP in HEcHSC (logfc1.5)	0	0	NA	NA	NA	NA	NA	NA	55	76	96	57	63	74	55	61	74
					Ssbp1	NA	notTF	notCS		-0.46	0.154	-1.31	0.00184	-0.87	0.0809	0	0	0	NA	NA	NA	NA	NA	NA	86	95	100	83	92	97	65	84	97
					Ssbp3	tf_chrom	TF	notCS		-0.42	0.236	-2.36	1.25e-09	-1.96	1.15e-06	UP in HEcHSC (logfc1.5)	0	0	NA	NA	NA	NA	NA	NA	86	100	100	84	88	83	69	79	82
					Ssh2	NA	notTF	notCS		1.26	0.0005	2.43	5.28e-05	1.15	0.148	0	0	UP in HEcEMP (logfc1.5)	NA	NA	NA	NA	NA	NA	86	61	70	74	74	79	87	90	78
					Ssr1	NA	notTF	CS		-0.75	0.00042	-1.17	0.000197	-0.44	0.305	0	0	0	NA	NA	NA	NA	NA	NA	98	100	100	93	98	100	91	98	96
					St3gal4	NA	notTF	notCS		1.58	2.15e-05	1.8	0.00184	0.2	0.859	0	0	UP in HEcEMP (logfc1.5)	NA	NA	NA	NA	NA	NA	29	34	57	33	37	42	47	65	64
					St3gal5	NA	notTF	notCS		0.83	0.0735	1.74	0.00937	0.89	0.314	0	0	UP in HEcEMP (logfc1.5)	NA	NA	NA	NA	NA	NA	88	63	35	78	67	38	72	75	57
					St3gal6	NA	notTF	notCS		3.64	6.55e-35	4.33	4.37e-29	0.67	0.211	0	0	UP in HEcEMP (logfc1.5)	NA	NA	NA	NA	NA	NA	43	7	39	31	24	41	57	79	89
					St6galnac3	NA	notTF	notCS		-0.16	0.781	1.2	0.0523	1.35	0.0426	0	0	0	NA	NA	NA	NA	NA	NA	89	29	39	74	63	39	64	64	30
					St6galnac6	NA	notTF	notCS		-1.05	0.000244	-1.45	0.0114	-0.41	0.674	0	0	0	NA	NA	NA	NA	NA	NA	60	41	65	36	49	44	12	19	38
					St8sia4	NA	notTF	notCS		1.85	1e-06	1.84	0.000981	-0.01	0.989	0	0	UP in HEcEMP (logfc1.5)	NA	NA	NA	NA	NA	NA	28	15	43	17	14	50	25	66	65
					Stab1	NA	notTF	CS		2.21	7.33e-05	1.96	0.0648	-0.25	0.905	0	0	UP in HEcEMP (logfc1.5)	yes	NA	NA	NA	NA	Up in HE_EMP	99	76	57	100	88	31	100	99	60
					Stard4	NA	notTF	notCS		1.25	0.00106	-0.28	0.738	-1.54	0.0219	UP in HEcHSC (logfc1.5)	0	0	NA	NA	NA	NA	NA	NA	79	85	87	84	76	56	87	93	68
					Stard8	NA	notTF	notCS		1.68	6.38e-07	1.97	4.31e-06	0.26	0.69	0	0	UP in HEcEMP (logfc1.5)	NA	NA	NA	NA	NA	NA	35	22	13	29	27	10	82	59	47
					Stat4	tf_chrom	TF	notCS		1.59	1.07e-05	0.37	0.648	-1.23	0.1	0	0	UP in HEcEMP (logfc1.5)	yes	NA	NA	NA	NA	NA	36	76	70	31	59	73	7	75	90
					Stat6	tf_chrom	TF	notCS		0.56	0.255	1.83	0.00286	1.26	0.0846	0	0	UP in HEcEMP (logfc1.5)	NA	NA	NA	NA	NA	NA	58	34	39	45	49	56	62	60	60
					Stau2	NA	notTF	notCS		-1.34	2.6e-05	-1.32	0.0371	0.01	0.993	0	0	0	NA	NA	NA	NA	NA	NA	47	49	52	38	44	44	10	20	18
					Stim1	NA	notTF	CS		1.03	0.00529	0.42	0.596	-0.63	0.478	0	0	0	NA	NA	NA	NA	NA	NA	63	61	83	52	62	76	65	79	85
					Stim2	NA	notTF	notCS		0.36	0.392	-1.95	0.000757	-2.32	4.93e-05	UP in HEcHSC (logfc1.5)	0	0	NA	NA	NA	NA	NA	NA	64	68	87	59	55	40	67	51	51
					Stk11	NA	notTF	notCS		-0.08	0.89	-1.69	0.00399	-1.63	0.00994	UP in HEcHSC (logfc1.5)	0	0	NA	NA	NA	NA	NA	NA	58	78	96	52	58	63	56	53	66
					Stk24	NA	notTF	notCS		-0.6	0.1	-2.36	1.98e-06	-1.77	0.00117	UP in HEcHSC (logfc1.5)	0	0	NA	NA	NA	NA	NA	NA	71	85	91	62	67	66	44	51	57
					Stk38l	NA	notTF	notCS		-1.05	4.98e-06	-2.23	2.69e-05	-1.2	0.0835	UP in HEcHSC (logfc1.5)	0	0	NA	NA	NA	NA	NA	NA	49	54	74	50	38	36	14	17	18
					Stmn1	NA	notTF	notCS		-0.78	1.86e-12	-1.11	3.28e-11	-0.35	0.0982	0	0	0	NA	NA	NA	NA	NA	NA	98	100	100	100	100	100	100	99	99
					Stmn2	NA	notTF	notCS		-4.36	3.73e-39	-3.32	2.73e-06	1.02	0.368	UP in HEcHSC (logfc1.5)	UP in HEcLMP (logfc1.5)	0	NA	NA	NA	NA	NA	NA	91	68	35	78	81	52	13	17	7
					Ston2	NA	notTF	notCS		1.43	2.66e-05	2.12	3.92e-08	0.68	0.0992	0	0	UP in HEcEMP (logfc1.5)	NA	NA	NA	NA	NA	NA	5	5	22	16	10	37	56	53	54
					Strbp	NA	notTF	notCS		-0.85	0.0221	-1.32	0.0293	-0.48	0.603	0	0	0	NA	NA	NA	NA	NA	NA	89	83	74	64	71	74	46	44	68
					Stx18	NA	notTF	notCS		0.47	0.316	2.28	5.78e-07	1.8	0.000193	0	UP in HEcLMP (logfc1.5)	UP in HEcEMP (logfc1.5)	NA	NA	NA	NA	NA	NA	60	32	17	53	49	54	33	58	60
					Stx2	NA	notTF	notCS		0.97	0.00491	1.69	9.2e-05	0.7	0.173	0	0	UP in HEcEMP (logfc1.5)	NA	NA	NA	NA	NA	NA	47	20	22	31	34	28	50	65	40
					Stx7	NA	notTF	notCS		0.78	0.0471	1.6	0.0112	0.8	0.35	0	0	UP in HEcEMP (logfc1.5)	NA	NA	NA	NA	NA	NA	76	54	74	74	79	63	70	82	78
					Stxbp3	NA	notTF	notCS		0.61	0.145	1.22	0.0329	0.6	0.438	0	0	0	NA	NA	NA	NA	NA	NA	45	20	39	57	40	54	62	55	52
					Styx	NA	notTF	notCS		0.26	0.413	1.03	0.00777	0.75	0.0955	0	0	0	NA	NA	NA	NA	NA	NA	67	46	57	67	67	71	62	71	75
					Suclg2	NA	notTF	notCS		0.9	0.00856	1.72	0.00699	0.8	0.374	0	0	UP in HEcEMP (logfc1.5)	NA	NA	NA	NA	NA	NA	65	76	96	71	83	90	77	92	96
					Sufu	NA	notTF	notCS		-0.88	0.027	-2.5	1.44e-06	-1.63	0.00543	UP in HEcHSC (logfc1.5)	0	0	NA	NA	NA	NA	NA	NA	85	78	100	78	76	67	36	46	70
					Sun1	NA	notTF	notCS		-1.16	0.00502	-0.58	0.494	0.57	0.592	0	0	0	NA	NA	NA	NA	NA	NA	67	61	78	55	65	63	57	49	54
					Svil	NA	notTF	notCS		1.3	3.87e-05	0.28	0.701	-1.04	0.113	0	0	0	NA	NA	NA	NA	NA	NA	74	85	96	74	70	84	84	91	89
					Syce2	NA	notTF	notCS		-0.66	0.121	-1.71	0.00578	-1.07	0.168	UP in HEcHSC (logfc1.5)	0	0	NA	NA	NA	NA	NA	NA	19	56	96	24	53	77	31	45	67
					Syk	NA	notTF	notCS		-0.63	0.145	-2.23	0.000215	-1.61	0.0206	UP in HEcHSC (logfc1.5)	0	0	NA	NA	NA	NA	NA	NA	52	66	83	74	57	62	40	51	47
					Synpo	NA	notTF	notCS		-1.99	2.1e-09	-3.34	1.19e-06	-1.35	0.173	UP in HEcHSC (logfc1.5)	0	0	NA	NA	NA	NA	NA	NA	95	85	39	86	68	17	15	20	3
					Tab2	NA	notTF	notCS		-0.09	0.851	-1.62	0.000312	-1.55	0.00103	UP in HEcHSC (logfc1.5)	0	0	NA	NA	NA	NA	NA	NA	75	95	100	71	83	97	60	78	92
					Tacc2	NA	notTF	notCS		-1.52	0.000113	-1.97	0.00349	-0.46	0.686	UP in HEcHSC (logfc1.5)	UP in HEcLMP (logfc1.5)	0	NA	NA	NA	NA	NA	NA	95	80	61	84	76	54	70	46	37
					Taf1	NA	TF	notCS		-0.29	0.544	-1.73	0.00446	-1.45	0.0342	UP in HEcHSC (logfc1.5)	0	0	NA	NA	NA	NA	NA	NA	49	83	91	52	57	54	50	58	55
					Taf10	NA	TF	notCS		0.27	0.413	-1.29	0.00179	-1.58	0.000138	UP in HEcHSC (logfc1.5)	0	0	NA	NA	GO_0008380_RNAsplicing	NA	NA	NA	85	90	100	88	88	89	83	83	92
					Tanc2	NA	notTF	notCS		-0.43	0.24	-1.44	0.0342	-1.02	0.232	0	0	0	NA	NA	NA	NA	NA	NA	53	54	48	34	40	32	20	33	26
					Taok3	NA	notTF	notCS		1.51	6.52e-06	2.08	7.02e-08	0.56	0.194	0	0	UP in HEcEMP (logfc1.5)	NA	NA	NA	NA	NA	NA	15	15	17	7	11	31	47	41	61
					Tars	NA	notTF	notCS		-1.02	0.00166	-0.6	0.355	0.4	0.633	0	0	0	NA	NA	NA	NA	NA	NA	86	93	96	81	95	93	79	80	86
					Tax1bp1	NA	TF	notCS		-1.01	0.000675	-1.34	0.00368	-0.34	0.639	0	0	0	NA	NA	NA	NA	NA	NA	95	93	100	88	91	94	84	84	86
					Tbc1d4	NA	notTF	notCS		1.29	0.000246	1.89	0.000151	0.58	0.411	0	0	UP in HEcEMP (logfc1.5)	NA	NA	NA	NA	NA	NA	64	32	39	41	33	54	50	62	65
					Tbca	NA	notTF	notCS		-0.12	0.593	-1.33	2.02e-09	-1.23	5.9e-08	0	0	0	NA	NA	NA	NA	NA	NA	98	100	100	97	99	100	92	98	100
					Tbrg1	NA	notTF	notCS		-0.05	0.892	1.17	0.0177	1.2	0.0243	0	0	0	NA	NA	NA	NA	NA	NA	92	90	96	97	99	97	87	97	99
					Tbxa2r	NA	notTF	CS		1.93	2.66e-08	2.97	5.58e-16	1.02	0.00391	0	0	UP in HEcEMP (logfc1.5)	NA	NA	NA	NA	NA	NA	70	15	4	52	26	19	56	55	51
					Tcea1	NA	TF	notCS		-0.18	0.531	-1.07	0.00129	-0.91	0.0127	0	0	0	NA	NA	NA	NA	NA	NA	90	98	100	93	98	98	84	94	96
					Tceal9	NA	notTF	notCS		-0.64	0.0106	-1.05	0.00377	-0.43	0.39	0	0	0	NA	NA	NA	NA	NA	NA	98	98	100	100	100	97	96	97	95
					Tcf15	tf_chrom	TF	notCS		-0.75	0.00292	-3.94	3.36e-13	-3.21	2.87e-08	UP in HEcHSC (logfc1.5)	0	0	NA	NA	NA	NA	NA	NA	49	76	83	41	35	25	3	16	14
					Tcf20	tf_chrom	TF	notCS		-0.43	0.28	-1.69	0.00171	-1.27	0.0415	UP in HEcHSC (logfc1.5)	0	0	NA	NA	NA	NA	NA	NA	80	80	78	60	65	75	47	59	71
					Tcf3	tf_chrom	TF	notCS		-0.62	0.0705	-2.34	3.89e-09	-1.73	2.9e-05	UP in HEcHSC (logfc1.5)	0	0	NA	NA	NA	NA	NA	NA	93	98	100	93	89	87	67	84	83
					Tcf4	tf_chrom	TF	notCS		1.64	4.33e-08	1.42	0.0112	-0.23	0.83	0	0	UP in HEcEMP (logfc1.5)	NA	NA	NA	NA	NA	Up in HE_EMP	90	83	74	93	78	80	96	89	93
					Tcirg1	NA	notTF	notCS		-0.76	0.0928	-1.73	0.00484	-0.99	0.199	UP in HEcHSC (logfc1.5)	0	0	NA	NA	NA	NA	NA	NA	92	83	91	81	78	76	58	69	62
					Tcn2	NA	notTF	notCS	Sec	1.95	7.69e-09	4.1	5.9e-09	2.14	0.0146	0	UP in HEcLMP (logfc1.5)	UP in HEcEMP (logfc1.5)	NA	NA	NA	NA	NA	NA	98	66	65	91	86	78	97	94	96
					Tcof1	NA	notTF	notCS		0.29	0.497	-1.08	0.0463	-1.39	0.0136	0	0	0	NA	NA	NA	NA	NA	NA	69	90	100	69	77	87	64	83	90
					Tead2	tf_chrom	TF	notCS		-2.54	2.16e-15	-3.11	5.08e-11	-0.58	0.417	UP in HEcHSC (logfc1.5)	UP in HEcLMP (logfc1.5)	0	yes	NA	NA	NA	NA	NA	100	98	100	98	92	96	74	78	50
					Tent4a	NA	notTF	notCS		0.19	0.656	-1.8	0.00586	-2	0.00258	UP in HEcHSC (logfc1.5)	0	0	NA	NA	NA	NA	NA	NA	37	63	65	28	31	32	28	36	37
					Terf2	NA	TF	notCS		-0.02	0.97	-1.76	0.00344	-1.75	0.00545	UP in HEcHSC (logfc1.5)	0	0	NA	NA	NA	NA	NA	NA	42	63	74	31	42	38	35	39	41
					Tes	NA	notTF	notCS		-2.05	1.73e-08	-2.52	7.41e-06	-0.49	0.589	UP in HEcHSC (logfc1.5)	UP in HEcLMP (logfc1.5)	0	NA	NA	NA	NA	NA	NA	95	95	87	88	91	82	13	61	64
					Tet1	tf_chrom	TF	notCS		-1.18	0.00109	-0.61	0.385	0.55	0.548	0	0	0	NA	NA	NA	NA	NA	NA	52	29	57	34	46	60	11	21	48
					Tex10	NA	notTF	notCS		-0.88	0.00558	-2.05	9.43e-07	-1.19	0.013	UP in HEcHSC (logfc1.5)	0	0	NA	NA	NA	NA	NA	NA	69	93	100	91	88	93	72	75	91
					Tex264	NA	notTF	notCS	Sec	-0.58	0.199	0.93	0.188	1.5	0.033	0	UP in HEcLMP (logfc1.5)	0	NA	NA	NA	NA	NA	NA	63	44	43	69	66	64	55	62	52
					Tfap4	tf_chrom	TF	notCS		-0.52	0.02	-1.81	6.4e-05	-1.29	0.0139	UP in HEcHSC (logfc1.5)	0	0	NA	NA	NA	NA	NA	NA	23	59	83	10	35	52	8	22	49
					Tfb1m	tf_chrom	TF	notCS		-0.16	0.662	-1.35	0.0252	-1.19	0.0836	0	0	0	NA	NA	NA	NA	NA	NA	14	29	74	28	40	31	18	26	40
					Tfdp2	tf_chrom	TF	notCS		-1.26	0.000376	-1.89	0.000958	-0.65	0.445	UP in HEcHSC (logfc1.5)	0	0	NA	NA	NA	NA	NA	NA	65	76	78	57	66	75	33	49	60
					Tfec	tf_chrom	TF	notCS		4.08	3.17e-43	4.26	1.68e-34	0.17	0.746	0	0	UP in HEcEMP (logfc1.5)	NA	NA	NA	NA	NA	Up in HE_EMP	3	2	9	10	5	13	67	74	72
					Tfpi	NA	notTF	CS	Sec	1.3	6.32e-05	2.93	2.15e-06	1.62	0.0362	0	UP in HEcLMP (logfc1.5)	UP in HEcEMP (logfc1.5)	NA	NA	NA	NA	NA	NA	76	56	74	78	80	90	97	94	95
					Tfrc	NA	notTF	CS		-0.94	0.0116	-2.69	3.49e-06	-1.77	0.00943	UP in HEcHSC (logfc1.5)	0	0	NA	NA	NA	NA	NA	NA	25	76	74	36	45	55	15	33	38
					Tgfb1i1	tf_chrom	TF	notCS		-1.35	0.00116	0.19	0.832	1.51	0.031	0	UP in HEcLMP (logfc1.5)	0	NA	NA	NA	NA	NA	NA	81	29	35	83	74	30	82	58	10
					Tgfbr1	NA	notTF	CS		-0.44	0.298	-1.98	0.000204	-1.55	0.00904	UP in HEcHSC (logfc1.5)	0	0	NA	NA	NA	NA	NA	NA	86	83	91	62	71	67	57	66	66
					Tgfbr3	NA	notTF	CS		1.11	0.00333	0.98	0.169	-0.14	0.915	0	0	0	yes	NA	NA	NA	NA	NA	93	71	83	93	87	60	91	88	86
					Tgif2	tf_chrom	TF	notCS		-1.29	1.8e-05	0.61	0.21	1.88	6.85e-06	0	UP in HEcLMP (logfc1.5)	0	NA	NA	NA	NA	NA	NA	73	37	43	72	73	62	34	48	58
					Tgm2	NA	notTF	notCS		-2	7.1e-07	-3.43	2.33e-11	-1.45	0.0148	UP in HEcHSC (logfc1.5)	UP in HEcLMP (logfc1.5)	0	yes	NA	NA	NA	NA	NA	82	98	96	81	86	73	23	52	65
					Thap12	NA	notTF	notCS		0.13	0.804	-1.39	0.0182	-1.54	0.0135	UP in HEcHSC (logfc1.5)	0	0	NA	NA	NA	NA	NA	NA	52	76	87	48	70	62	40	60	74
					Thoc7	NA	notTF	notCS		-0.54	0.044	-1.56	4.56e-06	-1.04	0.00587	UP in HEcHSC (logfc1.5)	0	0	NA	NA	GO_0008380_RNAsplicing	NA	NA	NA	92	95	100	84	98	97	69	89	97
					Tial1	NA	TF	notCS		-0.29	0.434	-2.17	3.28e-07	-1.89	2.08e-05	UP in HEcHSC (logfc1.5)	0	0	NA	NA	NA	NA	NA	NA	87	98	91	76	82	81	67	75	80
					Timm10b	NA	notTF	notCS		-0.61	0.0141	-1.43	1.6e-05	-0.83	0.0322	0	0	0	NA	NA	NA	NA	NA	NA	94	100	100	100	96	95	86	89	93
					Timm8b	NA	notTF	notCS		-0.53	0.0275	-1.32	6.79e-05	-0.8	0.039	0	0	0	NA	NA	NA	NA	NA	NA	92	100	100	100	98	97	72	91	96
					Timp2	NA	notTF	notCS		-1.09	0.000203	-3.44	1.64e-09	-2.38	0.000244	UP in HEcHSC (logfc1.5)	0	0	NA	NA	NA	NA	NA	NA	58	66	83	48	50	27	58	25	11
					Timp3	NA	notTF	notCS	Sec	-1.42	0.00155	-1.15	0.167	0.25	0.859	0	0	0	yes	NA	NA	NA	NA	NA	66	44	91	66	74	68	92	74	37
					Tle3	tf_chrom	TF	notCS		-1.25	7.32e-06	-2.34	9.48e-06	-1.1	0.123	UP in HEcHSC (logfc1.5)	0	0	NA	NA	NA	NA	NA	NA	80	78	70	64	58	53	33	25	28
					Tle4	tf_chrom	TF	notCS		1.95	3.09e-10	2.16	1.5e-05	0.19	0.846	0	0	UP in HEcEMP (logfc1.5)	NA	NA	NA	NA	NA	NA	53	61	43	53	47	54	65	76	88
					Tle5	NA	notTF	notCS		0.01	0.972	-1.79	4.42e-07	-1.81	4.59e-07	UP in HEcHSC (logfc1.5)	0	0	NA	NA	NA	NA	NA	NA	92	98	100	93	86	90	78	93	83
					Tlnrd1	NA	notTF	notCS		0.17	0.674	-1.72	0.000456	-1.91	0.000123	UP in HEcHSC (logfc1.5)	0	0	NA	NA	NA	NA	NA	NA	75	88	87	67	70	54	81	72	54
					Tm2d2	NA	notTF	notCS		-0.75	0.0386	1.03	0.149	1.77	0.00972	0	UP in HEcLMP (logfc1.5)	0	NA	NA	NA	NA	NA	NA	94	73	87	84	91	89	63	81	87
					Tm2d3	NA	notTF	CS		-0.29	0.546	1.19	0.0784	1.47	0.04	0	0	0	NA	NA	NA	NA	NA	NA	68	59	61	74	72	78	56	64	76
					Tm6sf1	NA	notTF	notCS		-1.61	1.35e-05	-0.94	0.203	0.66	0.495	0	UP in HEcLMP (logfc1.5)	0	NA	NA	NA	NA	NA	NA	90	66	74	83	78	63	45	49	49
					Tm9sf3	NA	notTF	notCS		0.63	0.0518	-1.26	0.00284	-1.9	4.26e-06	UP in HEcHSC (logfc1.5)	0	0	NA	NA	NA	NA	NA	NA	89	95	100	84	83	91	79	91	95
					Tma7	NA	notTF	notCS		-0.03	0.872	-1.21	4.81e-15	-1.19	1.55e-14	0	0	0	NA	NA	NA	NA	NA	NA	100	100	100	100	99	100	96	100	100
					Tmed4	NA	notTF	notCS		-1.31	5.98e-05	-1.4	0.00749	-0.11	0.913	0	0	0	NA	NA	NA	NA	NA	NA	96	88	96	91	93	91	64	75	84
					Tmeff1	NA	notTF	CS		-1.26	1.78e-07	-3.34	4.29e-09	-2.1	0.00164	UP in HEcHSC (logfc1.5)	0	0	NA	NA	NA	NA	NA	NA	59	71	78	40	39	32	11	9	10
					Tmem115	NA	notTF	notCS		-0.34	0.497	1.31	0.0639	1.63	0.0264	0	UP in HEcLMP (logfc1.5)	0	NA	NA	NA	NA	NA	NA	75	46	61	76	68	73	52	70	66
					Tmem132a	NA	notTF	CS		-1.41	4.35e-06	-1.53	0.0098	-0.12	0.921	UP in HEcHSC (logfc1.5)	0	0	NA	NA	NA	NA	NA	NA	87	63	61	78	61	52	52	34	25
					Tmem14c	NA	notTF	notCS		-0.59	0.206	-1.88	0.00129	-1.31	0.0533	UP in HEcHSC (logfc1.5)	0	0	NA	NA	NA	NA	NA	NA	81	88	96	62	70	74	55	54	73
					Tmem158	NA	notTF	notCS		-0.71	0.0291	-1.96	0.000841	-1.26	0.083	UP in HEcHSC (logfc1.5)	0	0	NA	NA	NA	NA	NA	NA	22	66	70	33	50	46	6	39	24
					Tmem165	NA	notTF	notCS		-0.33	0.457	-2.02	7.31e-05	-1.71	0.00178	UP in HEcHSC (logfc1.5)	0	0	NA	NA	NA	NA	NA	NA	86	90	91	79	76	68	72	70	62
					Tmem176b	NA	notTF	notCS		-1.47	1.21e-05	-0.42	0.609	1.03	0.164	0	0	0	yes	NA	NA	NA	NA	NA	93	90	91	95	96	94	42	84	84
					Tmem189	NA	notTF	notCS		0.83	0.0256	-0.82	0.252	-1.67	0.0113	UP in HEcHSC (logfc1.5)	0	0	NA	NA	NA	NA	NA	NA	47	61	87	45	47	36	43	55	57
					Tmem19	NA	notTF	notCS		0.28	0.565	1.6	0.000733	1.3	0.0118	0	0	UP in HEcEMP (logfc1.5)	NA	NA	NA	NA	NA	NA	55	24	22	48	45	47	29	52	52
					Tmem199	NA	notTF	notCS		-1.02	0.0121	0.91	0.213	1.91	0.00397	0	UP in HEcLMP (logfc1.5)	0	NA	NA	NA	NA	NA	NA	61	44	65	59	78	71	48	56	66
					Tmem201	NA	notTF	notCS		0.36	0.439	1.48	0.0183	1.1	0.143	0	0	0	NA	NA	NA	NA	NA	NA	64	59	65	66	65	72	47	76	76
					Tmem204	NA	notTF	notCS		0.44	0.419	2.45	9.43e-07	2	0.000159	0	UP in HEcLMP (logfc1.5)	UP in HEcEMP (logfc1.5)	NA	NA	NA	NA	NA	NA	89	39	4	72	65	37	76	68	47
					Tmem223	NA	notTF	notCS		-0.78	0.0171	-1.52	0.000958	-0.76	0.193	UP in HEcHSC (logfc1.5)	0	0	NA	NA	NA	NA	NA	NA	89	93	91	86	89	90	63	80	88
					Tmem242	NA	notTF	notCS		-0.45	0.242	-1.64	0.00166	-1.2	0.0467	UP in HEcHSC (logfc1.5)	0	0	NA	NA	NA	NA	NA	NA	68	78	96	66	66	76	50	57	68
					Tmem248	NA	notTF	notCS		-1.3	0.000432	-1.32	0.0401	-0.04	0.976	0	0	0	NA	NA	NA	NA	NA	NA	78	71	78	64	78	80	50	54	61
					Tmem250-ps	NA	notTF	notCS		-0.28	0.419	-1.4	0.000419	-1.14	0.00924	0	0	0	NA	NA	NA	NA	NA	NA	92	100	100	91	88	95	79	91	90
					Tmem258	NA	notTF	notCS		-0.07	0.738	-1.36	1.26e-13	-1.31	1.54e-12	0	0	0	NA	NA	NA	NA	NA	NA	100	100	100	100	100	100	96	99	100
					Tmem259	NA	notTF	notCS		0.08	0.866	-1.3	0.0282	-1.41	0.0275	0	0	0	NA	NA	NA	NA	NA	NA	59	83	78	52	54	58	59	52	62
					Tmem26	NA	notTF	notCS		-1.11	0.00887	-0.51	0.565	0.59	0.585	0	0	0	yes	NA	NA	NA	NA	NA	36	39	65	66	55	69	39	52	33
					Tmem263	NA	notTF	notCS		-0.01	0.99	-1.5	0.00832	-1.51	0.0136	UP in HEcHSC (logfc1.5)	0	0	NA	NA	NA	NA	NA	NA	73	71	65	71	59	56	48	53	60
					Tmem37	NA	notTF	notCS		1.63	0.000119	2.83	1.12e-09	1.17	0.0306	0	0	UP in HEcEMP (logfc1.5)	NA	NA	NA	NA	NA	NA	40	15	22	38	43	29	91	76	39
					Tmem44	NA	notTF	notCS		-2.18	3.99e-10	-1.27	0.0766	0.89	0.362	0	UP in HEcLMP (logfc1.5)	0	NA	NA	NA	NA	NA	NA	90	56	35	83	69	46	19	35	5
					Tmem47	NA	notTF	notCS		-1.39	0.000117	-1.4	0.0323	-0.02	0.988	0	0	0	yes	NA	NA	NA	NA	NA	89	76	57	86	79	54	53	54	34
					Tmem60	NA	notTF	notCS		-0.71	0.0819	-1.7	0.00467	-1.01	0.182	UP in HEcHSC (logfc1.5)	0	0	NA	NA	NA	NA	NA	NA	54	56	78	52	62	65	31	43	66
					Tmem63b	NA	notTF	notCS		-1.29	0.000465	-0.5	0.524	0.78	0.368	0	0	0	NA	NA	NA	NA	NA	NA	87	68	43	67	68	60	47	51	40
					Tmem88	NA	notTF	notCS		2.75	5.87e-13	3.95	1.71e-11	1.18	0.159	0	0	UP in HEcEMP (logfc1.5)	NA	NA	NA	NA	NA	NA	90	59	26	88	77	36	95	97	70
					Tmem97	NA	notTF	notCS		0.13	0.818	1.6	0.0341	1.45	0.0928	0	0	UP in HEcEMP (logfc1.5)	NA	NA	NA	NA	NA	NA	49	61	83	50	76	88	60	77	93
					Tmem98	NA	notTF	notCS		-3.05	8.83e-21	-1.61	0.014	1.43	0.0668	UP in HEcHSC (logfc1.5)	UP in HEcLMP (logfc1.5)	0	NA	NA	NA	NA	NA	NA	88	68	65	83	77	65	18	26	32
					Tmem9b	NA	notTF	CS		1.22	0.000645	1.79	0.000222	0.55	0.417	0	0	UP in HEcEMP (logfc1.5)	NA	NA	NA	NA	NA	NA	31	24	35	60	42	28	56	55	60
					Tmf1	tf_chrom	notTF	notCS		0.87	0.00836	-1.74	0.000427	-2.62	1.97e-08	UP in HEcHSC (logfc1.5)	0	0	NA	NA	NA	NA	NA	NA	78	98	96	78	61	58	72	74	72
					Tmpo	NA	TF	notCS		0.05	0.899	-1.87	5.79e-09	-1.94	2.69e-09	UP in HEcHSC (logfc1.5)	0	0	NA	NA	NA	NA	NA	NA	92	100	100	84	88	95	87	91	97
					Tmsb10	NA	notTF	notCS		-0.26	0.0793	-1.04	5.72e-09	-0.79	2.38e-05	0	0	0	NA	NA	NA	NA	NA	NA	100	100	100	100	100	100	100	100	100
					Tmx4	NA	notTF	notCS		-1.13	0.00177	-3.53	6e-13	-2.42	6.81e-06	UP in HEcHSC (logfc1.5)	0	0	NA	NA	NA	NA	NA	NA	84	85	91	66	62	63	29	39	47
					Tnfaip1	NA	notTF	notCS		0.45	0.418	2.07	0.00654	1.61	0.0724	0	0	UP in HEcEMP (logfc1.5)	NA	NA	NA	NA	NA	NA	95	68	48	90	83	49	87	82	57
					Tnfaip2	NA	notTF	notCS		-1.48	1.07e-05	-4	3.37e-14	-2.54	2.61e-05	UP in HEcHSC (logfc1.5)	0	0	NA	NA	NA	NA	NA	NA	72	80	87	71	70	41	47	33	25
					Tnfaip8	NA	notTF	notCS		-0.95	0.0181	-1.97	0.000275	-1.04	0.119	UP in HEcHSC (logfc1.5)	0	0	yes	NA	NA	NA	NA	NA	68	85	96	55	78	82	28	64	82
					Tnk2	NA	notTF	notCS		0.14	0.733	-1.14	0.0646	-1.3	0.0482	0	0	0	NA	NA	NA	NA	NA	NA	81	61	48	66	47	19	50	56	17
[truncated: 217 more rows]

## Sheet: Table_3b_ontology
Table 3: Identification of differernitally expressed gene between HE populations	Table_3b_legend		Table_3b	database	Gene set analyzed	Term	# of gene hits	# of genes in the ontology	P.value	Adjusted.P.value	Odds.Ratio	Combined.Score	Genes
[truncated: 92 more rows]

[truncated: 7 more sheets: Table_3c_splice factors, Table 4a Entropy and dIF hits, Table 4b dIF AGM_YSP, Table 4c dIF AGM_YSA, Table 4d dIF YS, Table 4e ontology, Table 5 antibodies]
