# Supplementary material for: Single-cell profiling reveals three endothelial-to-hematopoietic transitions with divergent isoform expression landscapes
Source: Nat Cardiovasc Res. 2025 Nov 11;4(12):1642–61. doi: 10.1038/s44161-025-00740-z (PMC12708354; doi:10.1038/s44161-025-00740-z)
Supplement: Supplementary file 3 — Statistical source data. [file 44161_2025_740_MOESM3_ESM.xlsx]

## Sheet: Figure 1b
experiment (independent breeding)	Samples	Populations	full population names	populations sorted	#Sorted cells	Seeded cell/well	Proliferating well	Percentage		E9.5		embryos were obtained from # independent breedings
AGM_075	E9.5 YS	R+G+Kit-	R+G+Kit-	Gfi_kit-	21	1	0	0		reporter-_kit-	192	2
AGM_078	E9.5 YS	R+G+Kit-	R+G+Kit-	Gfi_kit-	37	1	0	0		reporter-_kit+	368	4
AGM_065	E9.5 YS	R+G+	R+G+Kit+	Gfi_kit+	80	1	11	13.75		runx1+kit-	171	2
AGM_068	E9.5 YS	R+G+	R+G+Kit+	Gfi_kit+	74	1	1	1.35135		gfi+kit-	58	2
AGM_075	E9.5 YS	R+G+Kit+	R+G+Kit+	Gfi_kit+	96	1	8	8.33333		total reporter+kit-	229	2
AGM_078	E9.5 YS	R+G+Kit+	R+G+Kit+	Gfi_kit+	77	1	14	18.1818		Runx1+_kit+	356	4
AGM_075	E9.5 YS	R-G-Kit-	R-G-Kit-	reporter-_kit-	96	1	0	0		Gfi+_kit+	327	4
AGM_078	E9.5 YS	R-G-Kit-	R-G-Kit-	reporter-_kit-	96	1	0	0		total runx1+kit+	683	4
AGM_065	E9.5 YS	R-G-	R-G-Kit+	reporter-_kit+	80	1	0	0		proliferating wells total runx1+kit+		4
AGM_068	E9.5 YS	R-G-	R-G-Kit+	reporter-_kit+	96	1	0	0
AGM_075	E9.5 YS	R-G-Kit+	R-G-Kit+	reporter-_kit+	96	1	0	0
AGM_078	E9.5 YS	R-G-Kit+	R-G-Kit+	reporter-_kit+	96	1	0	0
AGM_075	E9.5 YS	R+Kit-	R+Kit-	Runx_kit-	96	1	0	0
AGM_078	E9.5 YS	R+Kit-	R+Kit-	Runx_kit-	75	1	0	0
AGM_065	E9.5 YS	R+	R+Kit+	Runx_kit+	80	1	9	11.25
AGM_068	E9.5 YS	R+	R+Kit+	Runx_kit+	96	1	8	8.33333
AGM_075	E9.5 YS	R+Kit+	R+Kit+	Runx_kit+	96	1	9	9.375
AGM_078	E9.5 YS	R+Kit+	R+Kit+	Runx_kit+	84	1	18	21.4286
experiment (independent breeding)	Samples	Populations	full population names	populations sorted	#Sorted cells	Seeded cell/well	Proliferating well	Percentage		E10.5		embryos were obtained from # independent breedings
AGM_075	E10.5 YS	R+G+Kit-	R+G+Kit-	Gfi_kit-	56	1	0	0		reporter-_kit-	192	2
AGM_065	E10.5 YS	R+G+	R+G+Kit+	Gfi_kit+	80	1	19	23.75		reporter-_kit+	368	4
AGM_068	E10.5 YS	R+G+	R+G+Kit+	Gfi_kit+	74	1	20	27.027		runx1+kit-	131	2
AGM_075	E10.5 YS	R+G+Kit+	R+G+Kit+	Gfi_kit+	96	1	28	29.1667		gfi+kit-	56	1
AGM_078	E10.5 YS	R+G+Kit+	R+G+Kit+	Gfi_kit+	94	1	23	24.4681		total reporter+kit-	187	2
AGM_075	E10.5 YS	R-G-Kit-	R-G-Kit-	reporter-_kit-	96	1	0	0		Runx1+_kit+	306	4
AGM_078	E10.5 YS	R-G-Kit-	R-G-Kit-	reporter-_kit-	96	1	0	0		Gfi+_kit+	344	4
AGM_065	E10.5 YS	R-G-	R-G-Kit+	reporter-_kit+	80	1	0	0		total runx1+kit+	650	4
AGM_068	E10.5 YS	R-G-	R-G-Kit+	reporter-_kit+	96	1	0	0		proliferating wells total runx1+kit+	115	4
AGM_075	E10.5 YS	R-G-Kit+	R-G-Kit+	reporter-_kit+	96	1	0	0
AGM_078	E10.5 YS	R-G-Kit+	R-G-Kit+	reporter-_kit+	96	1	0	0
AGM_075	E10.5 YS	R+Kit-	R+Kit-	Runx_kit-	72	1	0	0
AGM_078	E10.5 YS	R+Kit-	R+Kit-	Runx_kit-	59	1	0	0
AGM_065	E10.5 YS	R+	R+Kit+	Runx_kit+	80	1	4	5
AGM_068	E10.5 YS	R+	R+Kit+	Runx_kit+	81	1	4	4.93827
AGM_075	E10.5 YS	R+Kit+	R+Kit+	Runx_kit+	72	1	13	18.0556
AGM_078	E10.5 YS	R+Kit+	R+Kit+	Runx_kit+	73	1	4	5.47945

## Sheet: Figure 1c
	cfu detected / 1000 seeded cells
	X = not done
Experiment name	E9.5 direct	E9.5 direct	E9.5 matured on OP9	E9.5 matured on OP9	E10.5 direct	E10.5 direct	E10.5 matured on OP9	E10.5 matured on OP9
	dish1	dish2	dish1	dish2	dish1	dish2	dish1	dish2
AGM_96	7	x	308	x	24	x	516	x
AGM_99	13	8	623	696	43	x	1145	x

## Sheet: Figure 2b
Bar Graph information
	Cluster	Site	n	percent
1	AGM_1	AGM	116	98.3051
2	AGM_1	YS	2	1.69492
3	AGM_2	AGM	168	100
4	AGM_3	AGM	41	100
5	AGM_4	AGM	22	95.6522
6	AGM_4	YS	1	4.34783
7	AGM_5	AGM	52	98.1132
8	AGM_5	YS	1	1.88679
9	mix	AGM	19	32.7586
10	mix	YS	39	67.2414
11	YS_a1	AGM	14	14.2857
12	YS_a1	YS	84	85.7143
13	YS_a2	AGM	2	2
14	YS_a2	YS	98	98
15	YS_b1	YS	159	100
16	YS_b2	YS	96	100
17	YS_b3	AGM	1	1.08696
18	YS_b3	YS	91	98.913
19	YS_p1	YS	49	100
20	YS_p2	YS	122	100
UMAP information
	Barcode	UMAP_1	UMAP_2	Cluster	Estage	Site
1	Cell_0077	5.43764	-0.306658	AGM_1	E10.5	AGM
2	Cell_0084	5.5454	-0.26378	AGM_1	E10.5	AGM
3	Cell_0092	5.40171	-0.658961	AGM_1	E10.5	AGM
4	Cell_0097	8.77387	3.04573	AGM_2	E10.5	AGM
5	Cell_0099	7.9541	2.97474	AGM_2	E10.5	AGM
6	Cell_0104	7.22455	1.67942	AGM_2	E10.5	AGM
7	Cell_0105	5.681	-0.548795	AGM_1	E10.5	AGM
8	Cell_0106	5.76609	-0.839717	AGM_1	E10.5	AGM
9	Cell_0112	5.57177	5.45786	AGM_3	E10.5	AGM
10	Cell_0113	5.76745	3.51849	YS_a1	E10.5	AGM
11	Cell_0114	6.24053	4.75931	AGM_3	E10.5	AGM
12	Cell_0115	5.08056	5.44896	AGM_3	E10.5	AGM
13	Cell_0116	7.84527	2.77246	AGM_2	E10.5	AGM
14	Cell_0117	5.6299	3.61435	AGM_3	E10.5	AGM
15	Cell_0118	6.05687	3.67885	AGM_3	E10.5	AGM
16	Cell_0119	4.64924	6.44626	AGM_4	E10.5	AGM
17	Cell_0120	6.97904	2.90184	AGM_2	E10.5	AGM
18	Cell_0121	4.33457	5.99247	AGM_4	E10.5	AGM
19	Cell_0122	6.4422	2.68847	AGM_2	E10.5	AGM
20	Cell_0123	5.26411	4.86641	AGM_3	E10.5	AGM
21	Cell_0124	6.69968	2.86796	AGM_2	E10.5	AGM
22	Cell_0125	6.93032	3.23368	AGM_2	E10.5	AGM
23	Cell_0126	5.60043	4.84325	AGM_3	E10.5	AGM
24	Cell_0127	6.06636	3.68571	AGM_3	E10.5	AGM
25	Cell_0128	6.55817	4.05412	AGM_3	E10.5	AGM
26	Cell_0129	7.18553	2.24644	AGM_2	E10.5	AGM
27	Cell_0130	6.08449	3.43197	AGM_2	E10.5	AGM
28	Cell_0131	6.90796	2.74221	AGM_2	E10.5	AGM
29	Cell_0132	6.27399	4.58226	AGM_3	E10.5	AGM
30	Cell_0133	6.70607	3.13922	AGM_2	E10.5	AGM
31	Cell_0134	6.79557	2.57587	AGM_2	E10.5	AGM
32	Cell_0135	6.53801	4.2877	AGM_3	E10.5	AGM
33	Cell_0137	6.0738	4.19173	AGM_3	E10.5	AGM
34	Cell_0138	5.44941	4.34184	AGM_3	E10.5	AGM
35	Cell_0139	5.55965	3.7636	AGM_3	E10.5	AGM
36	Cell_0141	5.74767	4.6907	AGM_3	E10.5	AGM
37	Cell_0142	5.8597	3.91219	AGM_3	E10.5	AGM
38	Cell_0143	6.3734	3.43163	AGM_2	E10.5	AGM
39	Cell_0144	5.16493	4.65719	AGM_3	E10.5	AGM
40	Cell_0145	6.35013	3.3362	AGM_2	E10.5	AGM
41	Cell_0146	5.08677	5.29804	AGM_3	E10.5	AGM
42	Cell_0147	6.50753	3.50562	AGM_3	E10.5	AGM
43	Cell_0148	5.76659	4.26398	AGM_3	E10.5	AGM
44	Cell_0149	7.08737	2.49425	AGM_2	E10.5	AGM
45	Cell_0150	6.10055	4.64568	AGM_3	E10.5	AGM
46	Cell_0151	4.14346	5.78622	AGM_4	E10.5	AGM
47	Cell_0152	6.98101	3.78652	AGM_3	E10.5	AGM
48	Cell_0153	7.46678	2.07178	AGM_2	E10.5	AGM
49	Cell_0279	4.56108	5.91002	AGM_4	E10.5	AGM
50	Cell_0280	4.05877	6.86025	AGM_4	E10.5	AGM
51	Cell_0281	4.5961	6.26724	AGM_4	E10.5	AGM
52	Cell_0282	5.89233	4.20888	AGM_3	E10.5	AGM
53	Cell_0283	4.9094	6.50355	AGM_4	E10.5	AGM
54	Cell_0284	2.92506	7.81658	AGM_5	E10.5	AGM
55	Cell_0285	5.90495	4.61562	AGM_3	E10.5	AGM
56	Cell_0286	6.65848	3.24449	AGM_2	E10.5	AGM
57	Cell_0287	3.32163	8.8079	AGM_5	E10.5	AGM
58	Cell_0288	2.27958	8.65792	AGM_5	E10.5	AGM
59	Cell_0289	4.51824	6.52543	AGM_4	E10.5	AGM
60	Cell_0290	4.41328	6.90863	AGM_4	E10.5	AGM
61	Cell_0291	4.74706	6.73243	AGM_4	E10.5	AGM
62	Cell_0292	3.52603	8.26305	AGM_5	E10.5	AGM
63	Cell_0293	4.68843	6.43513	AGM_4	E10.5	AGM
64	Cell_0294	4.62002	5.88592	AGM_4	E10.5	AGM
65	Cell_0295	6.03986	4.58987	AGM_3	E10.5	AGM
66	Cell_0296	4.43684	6.21042	AGM_4	E10.5	AGM
67	Cell_0297	3.08988	8.625	AGM_5	E10.5	AGM
68	Cell_0298	4.6091	5.89624	AGM_4	E10.5	AGM
69	Cell_0299	5.21548	5.80534	AGM_3	E10.5	AGM
70	Cell_0300	2.1546	7.96042	AGM_5	E10.5	AGM
71	Cell_0301	5.76664	5.17937	AGM_3	E10.5	AGM
72	Cell_0302	2.52401	8.20108	AGM_5	E10.5	AGM
73	Cell_0303	5.14244	6.13404	AGM_3	E10.5	AGM
74	Cell_0304	4.43746	6.44214	AGM_4	E10.5	AGM
75	Cell_0305	2.41928	8.16525	AGM_5	E10.5	AGM
76	Cell_0306	4.8678	6.5179	AGM_4	E10.5	AGM
77	Cell_0307	2.62168	9.48736	AGM_5	E10.5	AGM
78	Cell_0308	3.29774	8.75421	AGM_5	E10.5	AGM
79	Cell_0309	3.66853	7.96223	AGM_5	E10.5	AGM
80	Cell_0311	3.21789	8.06673	AGM_5	E10.5	AGM
81	Cell_0312	2.97276	9.06949	AGM_5	E10.5	AGM
82	Cell_0313	4.37574	5.52568	AGM_3	E10.5	AGM
83	Cell_0314	4.50251	7.04555	AGM_4	E10.5	AGM
84	Cell_0315	4.45287	5.83584	AGM_4	E10.5	AGM
85	Cell_0316	4.50891	5.54358	AGM_4	E10.5	AGM
86	Cell_0317	2.3289	9.47446	AGM_5	E10.5	AGM
87	Cell_0318	6.60726	4.02981	AGM_3	E10.5	AGM
88	Cell_0319	4.83378	6.26049	AGM_4	E10.5	AGM
89	Cell_0320	3.49409	5.60016	YS_a2	E10.5	AGM
90	Cell_0321	3.7824	7.70296	AGM_5	E10.5	AGM
91	Cell_0322	2.37198	9.08109	AGM_5	E10.5	AGM
92	Cell_0323	2.41539	8.84783	AGM_5	E10.5	AGM
93	Cell_0324	3.33562	8.47115	AGM_5	E10.5	AGM
94	Cell_0325	2.55622	8.71765	AGM_5	E10.5	AGM
95	Cell_0326	4.33218	6.68715	AGM_4	E10.5	AGM
96	Cell_0327	3.18617	8.76117	AGM_5	E10.5	AGM
97	Cell_0328	2.49525	9.1523	AGM_5	E10.5	AGM
98	Cell_0329	2.81553	8.63877	AGM_5	E10.5	AGM
99	Cell_0330	2.18729	8.64439	AGM_5	E10.5	AGM
100	Cell_0331	2.39792	8.9488	AGM_5	E10.5	AGM
101	Cell_0332	2.85808	9.21142	AGM_5	E10.5	AGM
102	Cell_0333	3.44669	7.66895	AGM_5	E10.5	AGM
103	Cell_0334	3.51091	8.34545	AGM_5	E10.5	AGM
104	Cell_0335	1.99402	8.39657	AGM_5	E10.5	AGM
105	Cell_0336	2.30874	8.54008	AGM_5	E10.5	AGM
106	Cell_0337	1.97027	8.43934	AGM_5	E10.5	AGM
107	Cell_0338	2.66277	8.26749	AGM_5	E10.5	AGM
108	Cell_0339	1.89701	8.08481	AGM_5	E10.5	AGM
109	Cell_0340	2.80448	8.39574	AGM_5	E10.5	AGM
110	Cell_0341	1.88774	8.2155	AGM_5	E10.5	AGM
111	Cell_0342	3.20187	8.26708	AGM_5	E10.5	AGM
112	Cell_0343	2.40595	8.13314	AGM_5	E10.5	AGM
113	Cell_0344	2.88367	9.02194	AGM_5	E10.5	AGM
114	Cell_0345	2.09032	8.43258	AGM_5	E10.5	AGM
115	Cell_0346	2.76956	8.98491	AGM_5	E10.5	AGM
116	Cell_0347	2.39153	8.78905	AGM_5	E10.5	AGM
117	Cell_0348	3.13293	8.64505	AGM_5	E10.5	AGM
118	Cell_0349	2.56705	8.60371	AGM_5	E10.5	AGM
119	Cell_0350	2.08038	8.56135	AGM_5	E10.5	AGM
120	Cell_0351	2.97979	8.24648	AGM_5	E10.5	AGM
121	Cell_0352	2.16173	8.18868	AGM_5	E10.5	AGM
122	Cell_0353	4.24709	6.08142	AGM_4	E10.5	AGM
123	Cell_0354	2.68065	9.37181	AGM_5	E10.5	AGM
124	Cell_0355	2.52992	9.42051	AGM_5	E10.5	AGM
125	Cell_0356	2.38677	7.56933	AGM_5	E10.5	AGM
126	Cell_0357	2.61086	9.10269	AGM_5	E10.5	AGM
127	Cell_0358	2.20986	8.39955	AGM_5	E10.5	AGM
128	Cell_0359	4.82914	5.80293	AGM_3	E10.5	AGM
129	Cell_0360	2.59936	9.36432	AGM_5	E10.5	AGM
130	Cell_0361	2.86629	9.24357	AGM_5	E10.5	AGM
131	Cell_0573	8.95818	2.87312	AGM_2	E10.5	AGM
132	Cell_0574	8.01093	2.27705	AGM_2	E10.5	AGM
133	Cell_0575	8.30199	2.24237	AGM_2	E10.5	AGM
134	Cell_0580	8.74697	2.03814	AGM_2	E10.5	AGM
135	Cell_0581	8.88827	1.91249	AGM_2	E10.5	AGM
136	Cell_0582	7.35514	2.80899	AGM_2	E10.5	AGM
137	Cell_0583	8.33691	2.62261	AGM_2	E10.5	AGM
138	Cell_0586	7.19834	2.97213	AGM_2	E10.5	AGM
139	Cell_0587	8.04397	1.85123	AGM_2	E10.5	AGM
140	Cell_0588	6.63352	4.10313	AGM_3	E10.5	AGM
141	Cell_0596	6.41852	4.29909	AGM_3	E10.5	AGM
142	Cell_0597	7.95964	2.61843	AGM_2	E10.5	AGM
143	Cell_0598	8.81099	3.21794	AGM_2	E10.5	AGM
144	Cell_0599	7.1545	2.3987	AGM_2	E10.5	AGM
145	Cell_0610	7.39656	2.83507	AGM_2	E10.5	AGM
146	Cell_0611	8.20228	2.47274	AGM_2	E10.5	AGM
147	Cell_0612	8.78449	2.21212	AGM_2	E10.5	AGM
148	Cell_0618	8.00864	1.80635	AGM_2	E10.5	AGM
149	Cell_0619	7.77334	1.43858	AGM_2	E10.5	AGM
150	Cell_0620	8.09241	1.89814	AGM_2	E10.5	AGM
151	Cell_0625	7.65925	2.64614	AGM_2	E10.5	AGM
152	Cell_0626	7.34889	2.96521	AGM_2	E10.5	AGM
153	Cell_0631	6.62583	0.926004	AGM_1	E10.5	AGM
154	Cell_0641	8.33293	3.3458	AGM_2	E10.5	AGM
155	Cell_0642	8.0375	3.43438	AGM_2	E10.5	AGM
156	Cell_0643	6.94813	1.52343	AGM_2	E10.5	AGM
157	Cell_0644	7.51141	2.03504	AGM_2	E10.5	AGM
158	Cell_0653	8.30298	1.89024	AGM_2	E10.5	AGM
159	Cell_0654	6.87625	2.03919	AGM_2	E10.5	AGM
160	Cell_0655	7.5314	2.0534	AGM_2	E10.5	AGM
161	Cell_0656	7.91027	1.99595	AGM_2	E10.5	AGM
162	Cell_0665	7.50763	2.89792	AGM_2	E10.5	AGM
163	Cell_0666	8.84631	2.38187	AGM_2	E10.5	AGM
164	Cell_0793	8.12195	2.69908	AGM_2	E10.5	AGM
165	Cell_0794	8.65076	2.97501	AGM_2	E10.5	AGM
166	Cell_0800	7.60344	2.54089	AGM_2	E10.5	AGM
167	Cell_0801	8.24113	2.58832	AGM_2	E10.5	AGM
168	Cell_0802	7.82028	2.57506	AGM_2	E10.5	AGM
169	Cell_0810	6.62564	1.78968	AGM_2	E10.5	AGM
170	Cell_0812	8.30271	2.09656	AGM_2	E10.5	AGM
171	Cell_0813	8.37823	3.08053	AGM_2	E10.5	AGM
172	Cell_0820	8.54772	2.37878	AGM_2	E10.5	AGM
173	Cell_0821	8.45383	2.52243	AGM_2	E10.5	AGM
174	Cell_0822	7.45597	3.13778	AGM_2	E10.5	AGM
175	Cell_0830	7.42745	1.8511	AGM_2	E10.5	AGM
176	Cell_0831	8.04611	2.85367	AGM_2	E10.5	AGM
177	Cell_0832	8.60742	2.50215	AGM_2	E10.5	AGM
178	Cell_0839	8.56855	2.47487	AGM_2	E10.5	AGM
179	Cell_0840	8.1521	2.64668	AGM_2	E10.5	AGM
180	Cell_0841	8.68805	2.99708	AGM_2	E10.5	AGM
181	Cell_0845	8.72774	3.07916	AGM_2	E10.5	AGM
182	Cell_0846	8.40562	2.33864	AGM_2	E10.5	AGM
183	Cell_0853	6.61091	2.10968	AGM_2	E10.5	AGM
184	Cell_0854	7.82661	2.82645	AGM_2	E10.5	AGM
185	Cell_0856	8.36836	2.27274	AGM_2	E10.5	AGM
186	Cell_0857	6.87782	2.61839	AGM_2	E10.5	AGM
187	Cell_0858	7.91454	1.92749	AGM_2	E10.5	AGM
188	Cell_0859	8.76936	3.14423	AGM_2	E10.5	AGM
189	Cell_0932	5.32822	-0.886214	AGM_1	E10.5	AGM
190	Cell_0939	7.17194	1.81456	AGM_2	E10.5	AGM
191	Cell_0953	9.36702	1.52178	AGM_2	E10.5	AGM
192	Cell_0954	9.86074	1.10873	AGM_2	E10.5	AGM
193	Cell_0955	9.7833	1.29698	AGM_2	E10.5	AGM
194	Cell_0956	9.37592	1.67852	AGM_2	E10.5	AGM
195	Cell_0957	5.38039	3.29211	YS_a1	E10.5	AGM
196	Cell_0959	9.65609	1.42934	AGM_2	E10.5	AGM
197	Cell_0961	4.71282	3.75305	YS_a1	E10.5	AGM
198	Cell_0962	9.82502	1.20648	AGM_2	E10.5	AGM
199	Cell_0963	9.4807	0.902609	AGM_2	E10.5	AGM
200	Cell_0968	6.30286	1.44716	mix	E10.5	AGM
201	Cell_0974	8.13563	1.43525	AGM_2	E10.5	AGM
202	Cell_0977	7.02425	1.56212	AGM_2	E10.5	AGM
203	Cell_0978	6.42798	2.99644	AGM_2	E10.5	AGM
204	Cell_0980	9.72023	1.37543	AGM_2	E10.5	AGM
205	Cell_1001	7.29412	3.50681	AGM_2	E10.5	AGM
206	Cell_1002	7.25159	3.40064	AGM_2	E10.5	AGM
207	Cell_1003	7.44499	3.40293	AGM_2	E10.5	AGM
208	Cell_1004	5.09385	4.94567	AGM_3	E10.5	AGM
209	Cell_1005	7.53025	2.0201	AGM_2	E10.5	AGM
210	Cell_1006	6.00709	3.05865	AGM_3	E10.5	AGM
211	Cell_1009	7.05376	1.87946	AGM_2	E10.5	AGM
212	Cell_1011	7.35525	2.7633	AGM_2	E10.5	AGM
213	Cell_1013	8.12141	0.79987	AGM_2	E10.5	AGM
214	Cell_1016	7.42831	3.07237	AGM_2	E10.5	AGM
215	Cell_1017	7.1852	2.46241	AGM_2	E10.5	AGM
216	Cell_1018	8.43494	1.88043	AGM_2	E10.5	AGM
217	Cell_1019	8.85791	1.2492	AGM_2	E10.5	AGM
218	Cell_1021	7.24294	3.34546	AGM_2	E10.5	AGM
219	Cell_1022	6.84565	2.4821	AGM_2	E10.5	AGM
220	Cell_1023	6.32725	2.33219	AGM_2	E10.5	AGM
221	Cell_1050	7.23519	1.85283	AGM_2	E10.5	AGM
222	Cell_1051	8.51634	0.929276	AGM_2	E10.5	AGM
223	Cell_1052	8.57565	0.834565	AGM_2	E10.5	AGM
224	Cell_1055	8.63005	1.60482	AGM_2	E10.5	AGM
225	Cell_1059	7.88803	1.21062	AGM_2	E10.5	AGM
226	Cell_1060	5.84096	1.45796	mix	E10.5	AGM
227	Cell_1062	8.11995	1.18024	AGM_2	E10.5	AGM
228	Cell_1063	5.89708	1.32342	mix	E10.5	AGM
229	Cell_1065	8.67216	1.26314	AGM_2	E10.5	AGM
230	Cell_1066	6.23217	2.04608	YS_a1	E10.5	AGM
231	Cell_1075	8.6749	0.817519	AGM_2	E10.5	AGM
232	Cell_1076	8.77695	1.35832	AGM_2	E10.5	AGM
233	Cell_1079	7.349	1.294	AGM_2	E10.5	AGM
234	Cell_1080	7.65628	1.75176	AGM_2	E10.5	AGM
235	Cell_1087	8.23234	1.71239	AGM_2	E10.5	AGM
236	Cell_1097	6.8505	1.8965	AGM_2	E10.5	AGM
237	Cell_1102	8.81781	0.492855	AGM_2	E10.5	AGM
238	Cell_1103	8.73574	0.578982	AGM_2	E10.5	AGM
239	Cell_1111	6.99273	3.01259	AGM_2	E10.5	AGM
240	Cell_1112	6.84575	3.94496	AGM_3	E10.5	AGM
241	Cell_1113	7.68791	2.25952	AGM_2	E10.5	AGM
242	Cell_1115	4.48306	5.24606	AGM_3	E10.5	AGM
243	Cell_1138	7.1108	2.10033	AGM_2	E10.5	AGM
244	Cell_1141	6.37713	2.84241	AGM_2	E10.5	AGM
245	Cell_1146	9.534	1.09313	AGM_2	E10.5	AGM
246	Cell_1149	9.06842	1.6311	AGM_2	E10.5	AGM
247	Cell_1153	6.75597	2.66525	AGM_2	E10.5	AGM
248	Cell_1154	6.57892	1.75199	AGM_2	E10.5	AGM
249	Cell_1156	9.36187	1.34863	AGM_2	E10.5	AGM
250	Cell_1158	8.19216	1.35644	AGM_2	E10.5	AGM
251	Cell_1161	9.37478	1.57664	AGM_2	E10.5	AGM
252	Cell_1163	9.03465	1.69974	AGM_2	E10.5	AGM
253	Cell_1164	9.81782	1.13131	AGM_2	E10.5	AGM
254	Cell_1168	6.83957	2.14662	AGM_2	E10.5	AGM
255	Cell_1169	8.9314	1.60227	AGM_2	E10.5	AGM
256	Cell_1174	9.52987	1.28382	AGM_2	E10.5	AGM
257	Cell_1185	5.984	2.73986	YS_a1	E10.5	AGM
258	Cell_1186	8.3271	1.49198	AGM_2	E10.5	AGM
259	Cell_1187	7.97595	2.42388	AGM_2	E10.5	AGM
260	Cell_1193	6.34729	3.8819	AGM_3	E10.5	AGM
261	Cell_1194	6.79913	2.26412	AGM_2	E10.5	AGM
262	Cell_1195	6.52022	2.30558	AGM_2	E10.5	AGM
263	Cell_1197	6.72364	2.74055	AGM_2	E10.5	AGM
264	Cell_1198	7.4452	3.21421	AGM_2	E10.5	AGM
265	Cell_1199	8.23849	1.44204	AGM_2	E10.5	AGM
266	Cell_1201	6.11909	4.07874	AGM_3	E10.5	AGM
267	Cell_1202	6.96399	2.38336	AGM_2	E10.5	AGM
268	Cell_1203	7.15179	2.79615	AGM_2	E10.5	AGM
269	Cell_1204	7.48002	1.59654	AGM_2	E10.5	AGM
270	Cell_1206	6.67811	3.1094	AGM_2	E10.5	AGM
271	Cell_1234	8.02366	1.51255	AGM_2	E10.5	AGM
272	Cell_1235	8.45939	1.49279	AGM_2	E10.5	AGM
273	Cell_1236	8.92277	1.23253	AGM_2	E10.5	AGM
274	Cell_1240	8.17458	1.33982	AGM_2	E10.5	AGM
275	Cell_1243	8.80729	1.43377	AGM_2	E10.5	AGM
276	Cell_1244	7.68672	0.906625	AGM_2	E10.5	AGM
277	Cell_1246	8.18159	1.51801	AGM_2	E10.5	AGM
278	Cell_1248	8.07459	0.949431	AGM_2	E10.5	AGM
279	Cell_1249	8.34087	1.10886	AGM_2	E10.5	AGM
280	Cell_1253	8.93518	0.482329	AGM_2	E10.5	AGM
281	Cell_1255	8.42021	1.50844	AGM_2	E10.5	AGM
282	Cell_1257	9.05772	0.837721	AGM_2	E10.5	AGM
283	Cell_1261	8.61381	0.243357	AGM_2	E10.5	AGM
284	Cell_1265	8.97158	1.00336	AGM_2	E10.5	AGM
285	Cell_1277	8.96881	0.550879	AGM_2	E10.5	AGM
286	Cell_1279	8.70531	0.738625	AGM_2	E10.5	AGM
287	Cell_1282	7.78257	1.59107	AGM_2	E10.5	AGM
288	Cell_1283	9.49043	0.96198	AGM_2	E10.5	AGM
289	Cell_1289	8.87374	0.902382	AGM_2	E10.5	AGM
290	Cell_1291	6.00362	0.982989	mix	E10.5	AGM
291	Cell_1299	8.42683	0.916899	AGM_2	E10.5	AGM
292	Cell_1684	4.92474	2.78051	YS_a1	E10.5	YS
293	Cell_1685	1.03509	-1.44721	YS_b1	E9.5	YS
294	Cell_1686	0.664128	-0.170098	YS_b1	E9.0	YS
295	Cell_1688	1.56688	-1.94577	YS_b1	E9.5	YS
296	Cell_1689	1.79153	-1.72271	YS_b1	E9.0	YS
297	Cell_1690	2.83923	4.53563	YS_a2	E10.5	YS
298	Cell_1692	0.0535089	5.35212	YS_b3	E10.5	YS
299	Cell_1693	1.03596	-1.98512	YS_b1	E9.5	YS
300	Cell_1695	0.242032	5.02213	YS_b3	E9.5	YS
301	Cell_1701	-4.30141	7.49139	YS_p2	E9.5	YS
302	Cell_1702	0.609062	4.34348	YS_b3	E10.5	YS
303	Cell_1705	0.331496	1.01836	YS_b2	E10.5	YS
304	Cell_1706	1.05823	1.796	YS_b2	E10.5	YS
305	Cell_1710	-0.13298	0.375065	YS_b2	E10.5	YS
306	Cell_1712	5.06909	2.9497	YS_a1	E10.5	YS
307	Cell_1715	-1.58532	7.0364	YS_p1	E10.5	YS
308	Cell_1716	1.21279	0.0107584	YS_b1	E9.0	YS
309	Cell_1717	1.1422	-0.962927	YS_b1	E9.0	YS
310	Cell_1718	-3.40567	7.34575	YS_p2	E9.0	YS
311	Cell_1719	-2.73864	6.06205	YS_p2	E9.5	YS
312	Cell_1720	0.418996	1.7289	YS_b2	E9.5	YS
313	Cell_1721	-1.2681	4.50392	YS_b3	E9.5	YS
314	Cell_1723	-0.412749	5.48854	YS_b3	E9.5	YS
315	Cell_1724	-1.70911	7.40492	YS_p1	E10.5	YS
316	Cell_1725	1.35637	0.26477	YS_b1	E10.5	YS
317	Cell_1726	-0.611159	2.83696	YS_b2	E10.5	YS
318	Cell_1727	-1.10913	7.4452	YS_p1	E10.5	YS
319	Cell_1728	-2.58792	8.30693	YS_p2	E10.5	YS
320	Cell_1729	0.188712	7.57366	YS_p1	E10.5	YS
321	Cell_1730	1.38482	0.444836	YS_b1	E9.0	YS
322	Cell_1731	-0.344692	3.84375	YS_b3	E9.0	YS
323	Cell_1734	0.831368	1.4445	YS_b2	E10.5	YS
324	Cell_1735	3.59287	0.0194786	mix	E9.0	YS
325	Cell_1736	3.99621	3.19101	YS_a1	E10.5	YS
326	Cell_1740	0.503772	1.8314	YS_b2	E10.5	YS
327	Cell_1741	-0.998035	7.44711	YS_p1	E10.5	YS
328	Cell_1743	7.26982	-0.624204	AGM_1	E10.5	AGM
329	Cell_1744	4.00309	1.44667	YS_a1	E9.0	YS
330	Cell_1746	-4.41709	7.33134	YS_p2	E9.5	YS
331	Cell_1747	4.54918	1.49944	YS_a1	E9.5	YS
332	Cell_1748	-0.517892	4.66778	YS_b3	E9.5	YS
333	Cell_1750	5.31576	2.7349	YS_a1	E10.5	YS
334	Cell_1753	5.40342	1.53212	mix	E10.5	YS
335	Cell_1754	4.12621	0.176968	mix	E10.5	YS
336	Cell_1755	-1.26975	7.69032	YS_p1	E10.5	YS
337	Cell_1757	5.41169	3.20234	YS_a1	E10.5	AGM
338	Cell_1758	5.49585	2.30444	YS_a1	E10.5	YS
339	Cell_1766	-0.418775	3.35372	YS_b2	E9.5	YS
340	Cell_1771	-0.021697	-1.58689	YS_b1	E10.5	YS
341	Cell_1773	0.449615	-1.36296	YS_b1	E9.5	YS
342	Cell_1775	-2.3129	6.14231	YS_p2	E9.0	YS
343	Cell_1776	0.29027	-0.876095	YS_b1	E9.5	YS
344	Cell_1779	0.659725	-1.00152	YS_b1	E10.5	YS
345	Cell_1780	-2.1944	8.1795	YS_p2	E10.5	YS
346	Cell_1781	1.16519	-1.41951	YS_b1	E9.5	YS
347	Cell_1782	-1.34605	8.43041	YS_p2	E10.5	YS
348	Cell_1783	1.90863	-1.94189	YS_b1	E9.0	YS
349	Cell_1784	-2.33501	7.44841	YS_p2	E9.0	YS
350	Cell_1785	0.689132	-1.73032	YS_b1	E9.5	YS
351	Cell_1786	7.46898	0.696531	AGM_1	E10.5	AGM
352	Cell_1790	0.790217	-1.96516	YS_b1	E9.5	YS
353	Cell_1791	1.96185	-1.5314	YS_b1	E9.0	YS
354	Cell_1793	0.725653	-1.2209	YS_b1	E9.0	YS
355	Cell_1794	-0.940499	7.62536	YS_p1	E10.5	YS
356	Cell_1800	-4.00932	6.72975	YS_p2	E9.5	YS
357	Cell_1801	-2.45631	5.34765	YS_b3	E9.0	YS
358	Cell_1802	-0.168412	-1.03961	YS_b1	E10.5	YS
359	Cell_1807	-0.881049	7.00479	YS_p1	E10.5	YS
360	Cell_1810	-0.44755	2.36539	YS_b2	E9.0	YS
361	Cell_1811	2.46373	-0.337718	YS_b1	E9.5	YS
362	Cell_1817	1.71054	-1.69884	YS_b1	E9.5	YS
363	Cell_1818	1.02179	-0.447725	YS_b1	E9.0	YS
364	Cell_1819	-3.31079	7.33279	YS_p2	E9.5	YS
365	Cell_1820	4.83551	3.08311	YS_a1	E10.5	YS
366	Cell_1824	-2.43331	8.43029	YS_p2	E10.5	YS
367	Cell_1825	0.471994	-1.08038	YS_b1	E9.5	YS
368	Cell_1828	-3.90231	6.8441	YS_p2	E9.5	YS
369	Cell_1829	-3.85594	7.83631	YS_p2	E9.5	YS
370	Cell_1831	0.33735	-0.718902	YS_b1	E10.5	YS
371	Cell_1833	-0.550438	5.3808	YS_b3	E10.5	YS
372	Cell_1834	0.882411	-2.1831	YS_b1	E9.5	YS
373	Cell_1835	-1.91026	5.14053	YS_b3	E9.0	YS
374	Cell_1837	5.87879	2.64529	YS_a1	E10.5	AGM
375	Cell_1838	2.623	5.27229	YS_a2	E10.5	YS
376	Cell_1840	-0.0269105	-1.04454	YS_b1	E10.5	YS
377	Cell_1842	-0.48555	-0.550131	YS_b1	E10.5	YS
378	Cell_1843	-2.46257	6.67931	YS_p2	E9.5	YS
379	Cell_1845	-4.08047	7.36494	YS_p2	E9.5	YS
380	Cell_1846	-0.461826	5.9738	YS_p1	E10.5	YS
381	Cell_1847	3.77797	3.32939	YS_a1	E10.5	YS
382	Cell_1848	-1.48189	7.28637	YS_p1	E10.5	YS
383	Cell_1849	4.31128	3.339	YS_a1	E10.5	YS
384	Cell_1852	-2.93615	5.8889	YS_p2	E9.5	YS
385	Cell_1853	-1.09737	4.59655	YS_b3	E9.0	YS
386	Cell_1854	-2.56966	6.70369	YS_p2	E9.5	YS
387	Cell_1859	-0.561217	6.41767	YS_p1	E10.5	YS
388	Cell_1861	1.04546	-1.47375	YS_b1	E9.0	YS
389	Cell_1862	3.56193	2.15808	YS_a1	E9.5	YS
390	Cell_1865	3.34475	4.95896	YS_a2	E10.5	YS
391	Cell_1866	5.58371	0.892683	mix	E10.5	YS
392	Cell_1867	4.12728	3.88441	YS_a1	E10.5	YS
393	Cell_1868	1.22307	2.53186	YS_b2	E9.0	YS
394	Cell_1869	-0.485953	2.58762	YS_b2	E10.5	YS
395	Cell_1870	0.122329	-1.76894	YS_b1	E10.5	YS
396	Cell_1872	3.48556	5.23777	YS_a2	E10.5	YS
397	Cell_1873	-0.376735	6.60041	YS_p1	E10.5	YS
398	Cell_1874	-3.09781	7.9371	YS_p2	E10.5	YS
399	Cell_1876	3.80945	4.35914	YS_a2	E10.5	YS
400	Cell_1880	5.06732	0.946165	YS_a1	E10.5	YS
401	Cell_1881	0.397473	4.62868	YS_b3	E10.5	YS
402	Cell_1882	2.02469	-0.737093	YS_b1	E10.5	YS
403	Cell_1883	0.63116	2.23644	YS_b2	E10.5	YS
404	Cell_1884	-2.62277	7.08224	YS_p2	E10.5	YS
405	Cell_1885	0.751831	-2.0174	YS_b1	E9.0	YS
406	Cell_1886	2.83847	5.3415	YS_a2	E10.5	YS
407	Cell_1887	3.4122	0.20476	mix	E9.0	YS
408	Cell_1888	-0.404461	6.4163	YS_p1	E10.5	YS
409	Cell_1890	4.58599	0.724754	mix	E10.5	YS
410	Cell_1892	4.21379	2.95317	YS_a1	E10.5	YS
411	Cell_1893	1.35598	-0.603834	YS_b1	E9.0	YS
412	Cell_1895	2.44486	-0.390682	YS_b1	E10.5	YS
413	Cell_1896	1.98745	6.31067	YS_a2	E10.5	YS
414	Cell_1898	-1.24092	6.90302	YS_p1	E10.5	YS
415	Cell_1899	1.35595	-0.503156	YS_b1	E9.0	YS
416	Cell_1900	0.280126	0.729882	YS_b2	E10.5	YS
417	Cell_1901	1.53435	2.60646	YS_b2	E10.5	YS
418	Cell_1903	0.700752	1.23346	YS_b2	E9.0	YS
419	Cell_1904	5.13895	0.963313	mix	E10.5	YS
420	Cell_1905	-2.68066	6.58749	YS_p2	E10.5	YS
421	Cell_1906	-0.071772	1.9753	YS_b2	E9.0	YS
422	Cell_1907	-1.22386	6.51029	YS_p1	E10.5	YS
423	Cell_1909	-3.23975	8.12059	YS_p2	E10.5	YS
424	Cell_1910	-1.34386	7.18037	YS_p1	E10.5	YS
425	Cell_1911	-0.650781	6.2213	YS_p1	E10.5	YS
426	Cell_1912	4.6005	3.39608	YS_a1	E10.5	YS
427	Cell_1913	0.217176	-1.00088	YS_b1	E10.5	YS
428	Cell_1915	-0.801422	6.56756	YS_p1	E10.5	YS
429	Cell_1916	0.256258	2.17225	YS_b2	E9.0	YS
430	Cell_1917	0.155137	-0.843278	YS_b1	E10.5	YS
431	Cell_1918	0.729436	-0.623834	YS_b1	E9.0	YS
432	Cell_1921	1.03972	0.0281969	YS_b1	E9.0	YS
433	Cell_1925	5.37507	0.603245	mix	E10.5	YS
434	Cell_1926	0.528607	0.438454	YS_b2	E10.5	YS
435	Cell_1927	0.40092	3.0086	YS_b2	E9.0	YS
436	Cell_1928	-0.289363	3.36712	YS_b2	E9.0	YS
437	Cell_1929	0.319899	2.51	YS_b2	E9.0	YS
438	Cell_1931	3.42336	4.5416	YS_a2	E10.5	YS
439	Cell_1932	4.818	1.04943	mix	E10.5	YS
440	Cell_1933	-0.587523	6.47792	YS_p1	E10.5	YS
441	Cell_1934	-1.66275	4.81734	YS_b3	E9.0	YS
442	Cell_1937	-0.89313	4.99428	YS_b3	E10.5	YS
443	Cell_1939	1.08549	0.786446	YS_b1	E10.5	YS
444	Cell_1941	1.76657	2.8978	YS_b2	E10.5	YS
445	Cell_1942	-2.71796	8.29757	YS_p2	E10.5	YS
446	Cell_1943	1.30304	-1.70225	YS_b1	E9.0	YS
447	Cell_1944	-3.30493	7.96766	YS_p2	E9.0	YS
448	Cell_1946	5.66668	1.29575	mix	E10.5	YS
449	Cell_1947	4.04618	4.96353	YS_a2	E10.5	YS
450	Cell_1950	0.0591128	-1.52494	YS_b1	E10.5	YS
451	Cell_1951	0.559369	-1.9132	YS_b1	E9.5	YS
452	Cell_1952	1.45018	-1.0718	YS_b1	E9.0	YS
453	Cell_1960	0.851222	-1.05528	YS_b1	E9.5	YS
454	Cell_1963	-0.652486	6.80074	YS_p1	E10.5	YS
455	Cell_1965	-2.02704	8.49557	YS_p2	E10.5	YS
456	Cell_1966	2.57683	5.16943	YS_a2	E10.5	YS
457	Cell_1967	0.916504	2.10046	YS_b2	E10.5	YS
458	Cell_1968	0.813268	-1.13628	YS_b1	E9.5	YS
459	Cell_1969	0.567677	-1.44994	YS_b1	E10.5	YS
460	Cell_1971	0.299833	3.12954	YS_b2	E9.0	YS
461	Cell_1972	-0.250702	6.93847	YS_p1	E10.5	YS
462	Cell_1978	-0.334098	2.48531	YS_b2	E9.5	YS
463	Cell_1979	0.548519	2.3467	YS_b2	E9.0	YS
464	Cell_1981	2.19893	-0.191011	YS_b1	E9.5	YS
465	Cell_1992	0.232002	-1.6999	YS_b1	E10.5	YS
466	Cell_1996	1.29878	-2.11977	YS_b1	E9.0	YS
467	Cell_1997	0.735352	1.79023	YS_b2	E9.5	YS
468	Cell_1998	5.05073	0.447972	mix	E10.5	YS
469	Cell_2002	-1.91411	8.28727	YS_p2	E10.5	YS
470	Cell_2003	0.942641	-2.10041	YS_b1	E9.5	YS
471	Cell_2005	-4.46476	7.40651	YS_p2	E9.5	YS
472	Cell_2006	6.11115	-0.191914	AGM_1	E10.5	YS
473	Cell_2007	7.57444	0.229997	AGM_1	E10.5	AGM
474	Cell_2008	1.20819	0.501867	YS_b1	E10.5	YS
475	Cell_2010	-1.67119	5.04806	YS_b3	E9.5	YS
476	Cell_2011	4.9114	3.12115	YS_a1	E10.5	YS
477	Cell_2013	-3.02366	7.61721	YS_p2	E9.5	YS
478	Cell_2015	1.26918	0.889458	YS_b1	E10.5	YS
479	Cell_2016	-0.24677	2.1499	YS_b2	E10.5	YS
480	Cell_2021	-2.94919	7.80661	YS_p2	E9.5	YS
481	Cell_2022	6.29052	1.35204	mix	E10.5	YS
482	Cell_2023	-0.397699	0.00863174	YS_b1	E10.5	YS
483	Cell_2025	0.690899	4.35319	YS_b3	E10.5	YS
484	Cell_2029	-0.340656	3.82358	YS_b3	E9.0	YS
485	Cell_2030	4.33622	0.999204	YS_a1	E9.5	YS
486	Cell_2033	-0.583542	2.81083	YS_b2	E10.5	YS
487	Cell_2035	-0.844283	7.75625	YS_p1	E10.5	YS
488	Cell_2036	1.10088	-1.77805	YS_b1	E9.0	YS
489	Cell_2037	-2.84506	6.89905	YS_p2	E9.5	YS
490	Cell_2039	-2.0349	5.79126	YS_b3	E9.5	YS
491	Cell_2040	1.37606	1.82236	YS_b2	E10.5	YS
492	Cell_2041	2.37251	-1.13419	YS_b1	E10.5	YS
493	Cell_2042	-0.655224	5.89094	YS_p1	E10.5	YS
494	Cell_2043	-0.822216	6.08299	YS_p1	E10.5	YS
495	Cell_2044	-0.0440023	1.66864	YS_b2	E10.5	YS
496	Cell_2046	-1.44231	7.60291	YS_p1	E10.5	YS
497	Cell_2047	1.82837	-0.724564	YS_b1	E10.5	YS
498	Cell_2048	-0.993249	6.4182	YS_p1	E10.5	YS
499	Cell_2049	1.10194	-0.522571	YS_b1	E9.0	YS
500	Cell_2051	0.038048	0.85938	YS_b2	E10.5	YS
501	Cell_2052	5.57188	0.0411315	mix	E10.5	YS
502	Cell_2053	1.62712	-0.66836	YS_b1	E10.5	YS
503	Cell_2055	4.46397	0.56246	mix	E10.5	YS
504	Cell_2058	-2.56992	5.67347	YS_p2	E9.0	YS
505	Cell_2059	3.88519	5.10002	YS_a2	E10.5	YS
506	Cell_2060	-0.65191	7.38036	YS_p1	E10.5	YS
507	Cell_2062	-2.5326	7.97227	YS_p2	E10.5	YS
508	Cell_2065	3.11473	3.86202	YS_a2	E10.5	YS
509	Cell_2066	-0.218342	-1.41003	YS_b1	E10.5	YS
510	Cell_2067	0.0501863	0.431071	YS_b2	E10.5	YS
511	Cell_2068	-1.50797	6.93889	YS_p1	E10.5	YS
512	Cell_2070	4.11606	1.32829	YS_a1	E9.0	YS
513	Cell_2071	2.45597	6.7058	YS_a2	E10.5	YS
514	Cell_2072	3.98463	4.46761	YS_a2	E10.5	YS
515	Cell_2075	3.83533	4.64075	YS_a2	E10.5	YS
516	Cell_2077	-1.10432	5.6457	YS_b3	E10.5	YS
517	Cell_2078	2.00695	-0.632236	YS_b1	E10.5	YS
518	Cell_2079	-2.93482	8.22254	YS_p2	E10.5	YS
519	Cell_2080	-2.89029	7.4852	YS_p2	E10.5	YS
520	Cell_2081	1.32537	-0.215358	YS_b1	E10.5	YS
521	Cell_2082	0.770234	2.84613	YS_b2	E10.5	YS
522	Cell_2083	2.09493	4.21457	YS_a2	E10.5	YS
523	Cell_2084	0.117255	5.43403	YS_b3	E10.5	YS
524	Cell_2085	-0.438245	5.43145	YS_b3	E10.5	YS
525	Cell_2087	-0.374103	-0.102604	YS_b1	E10.5	YS
526	Cell_2088	1.32909	-1.06682	YS_b1	E9.0	YS
527	Cell_2090	1.71543	6.93827	YS_a2	E10.5	YS
528	Cell_2091	6.82958	1.17357	AGM_1	E10.5	YS
529	Cell_2092	-1.6314	5.15889	YS_b3	E9.0	YS
530	Cell_2093	0.676534	4.21857	YS_b3	E9.0	YS
531	Cell_2094	-0.248667	-1.29982	YS_b1	E10.5	YS
532	Cell_2095	0.170781	3.43591	YS_b2	E10.5	YS
533	Cell_2096	-0.427215	3.06195	YS_b2	E10.5	YS
534	Cell_2097	0.0504617	0.954901	YS_b2	E10.5	YS
535	Cell_2098	-3.04331	7.26268	YS_p2	E10.5	YS
536	Cell_2101	5.22651	1.12736	mix	E10.5	YS
537	Cell_2102	2.8525	5.54894	YS_a2	E10.5	YS
538	Cell_2104	1.59176	-0.111756	YS_b1	E9.0	YS
539	Cell_2105	-0.323581	-0.173289	YS_b1	E10.5	YS
540	Cell_2110	0.245474	-0.812145	YS_b1	E9.5	YS
541	Cell_2111	3.7947	3.23865	YS_a1	E9.5	YS
542	Cell_2112	3.35238	2.85451	YS_a1	E9.5	YS
543	Cell_2113	0.375372	5.19727	YS_b3	E9.5	YS
544	Cell_2114	3.76862	3.53182	YS_a1	E9.5	YS
545	Cell_2115	2.59076	5.79596	YS_a2	E9.5	YS
546	Cell_2116	2.37438	-0.777143	YS_b1	E9.0	YS
547	Cell_2117	4.08889	2.37118	YS_a1	E9.5	YS
548	Cell_2118	1.36821	6.23126	YS_a2	E9.5	YS
549	Cell_2119	-0.575192	4.72534	YS_b3	E9.5	YS
550	Cell_2120	0.76999	4.22634	YS_b3	E9.5	YS
551	Cell_2121	4.35621	3.97756	YS_a1	E9.5	YS
552	Cell_2122	3.11525	3.15949	YS_a1	E9.5	YS
553	Cell_2123	3.55656	2.6416	YS_a1	E9.5	YS
554	Cell_2124	-0.425406	5.19252	YS_b3	E9.5	YS
555	Cell_2125	2.38453	4.90153	YS_a2	E9.5	YS
556	Cell_2126	-0.515664	4.98897	YS_b3	E9.5	YS
557	Cell_2127	5.66436	1.06856	mix	E10.5	YS
558	Cell_2128	3.60096	2.59309	YS_a1	E9.5	YS
559	Cell_2129	4.29451	1.69767	YS_a1	E9.5	YS
560	Cell_2130	3.46394	2.43803	YS_a1	E9.5	YS
561	Cell_2131	4.11394	1.84413	YS_a1	E9.5	YS
562	Cell_2133	-0.653906	5.32143	YS_b3	E9.5	YS
563	Cell_2134	-0.66571	5.20017	YS_b3	E9.5	YS
564	Cell_2135	-2.86848	6.70189	YS_p2	E9.5	YS
565	Cell_2136	0.640436	4.01048	YS_b3	E9.5	YS
566	Cell_2137	0.625333	4.22603	YS_b3	E9.5	YS
567	Cell_2138	-2.7437	6.86599	YS_p2	E9.5	YS
568	Cell_2140	3.3572	3.80591	YS_a1	E9.5	YS
569	Cell_2141	0.0772317	4.47905	YS_b3	E9.5	YS
570	Cell_2142	-1.33843	6.13074	YS_p1	E9.5	YS
571	Cell_2143	-0.220429	3.52418	YS_b2	E9.5	YS
572	Cell_2144	-0.280472	6.22331	YS_p1	E9.5	YS
573	Cell_2146	-0.254263	4.74609	YS_b3	E9.5	YS
574	Cell_2147	0.69339	3.5724	YS_b2	E9.5	YS
575	Cell_2148	0.240653	2.74439	YS_b2	E9.5	YS
576	Cell_2151	0.591448	4.51219	YS_b3	E9.5	YS
577	Cell_2152	3.20657	3.17198	YS_a1	E9.5	YS
578	Cell_2153	3.58247	3.28434	YS_a1	E9.5	YS
579	Cell_2154	-0.203842	5.2209	YS_b3	E9.5	YS
580	Cell_2155	-1.04412	5.94492	YS_b3	E9.5	YS
581	Cell_2156	-0.210618	4.92672	YS_b3	E9.5	YS
582	Cell_2157	3.51955	3.32155	YS_a1	E9.5	YS
583	Cell_2158	-0.391343	5.22448	YS_b3	E9.5	YS
584	Cell_2159	2.96488	5.28549	YS_a2	E9.5	YS
585	Cell_2160	-0.439859	4.60164	YS_b3	E9.5	YS
586	Cell_2161	4.49663	3.233	YS_a1	E9.5	YS
587	Cell_2162	2.31889	6.68963	YS_a2	E9.5	YS
588	Cell_2163	2.77769	5.71569	YS_a2	E9.5	YS
589	Cell_2164	2.04694	5.41172	YS_a2	E9.5	YS
590	Cell_2165	3.21961	5.16837	YS_a2	E9.5	YS
591	Cell_2166	3.08711	4.9788	YS_a2	E9.5	YS
592	Cell_2167	3.34901	2.90934	YS_a1	E9.5	YS
593	Cell_2168	2.26188	4.54085	YS_a2	E9.5	YS
594	Cell_2169	2.22013	5.03794	YS_a2	E9.5	YS
595	Cell_2170	1.93175	4.3454	YS_a2	E9.5	YS
596	Cell_2171	1.09465	-0.758927	YS_b1	E10.5	YS
597	Cell_2173	1.68745	4.8883	YS_a2	E9.5	YS
598	Cell_2174	3.11928	5.03058	YS_a2	E9.5	YS
599	Cell_2175	2.28857	5.991	YS_a2	E9.5	YS
600	Cell_2176	2.50669	4.61088	YS_a2	E9.5	YS
601	Cell_2177	2.3983	5.79029	YS_a2	E9.5	YS
602	Cell_2178	0.00615875	3.7036	YS_b2	E9.5	YS
603	Cell_2179	2.02075	6.33249	YS_a2	E9.5	YS
604	Cell_2180	2.81581	5.88584	YS_a2	E9.5	YS
605	Cell_2181	1.81928	7.42809	AGM_5	E9.5	YS
606	Cell_2182	0.560254	-0.352786	YS_b1	E10.5	YS
607	Cell_2183	1.78179	5.28939	YS_a2	E9.5	YS
608	Cell_2184	0.0650375	5.2328	YS_b3	E9.5	YS
609	Cell_2185	1.76638	5.82201	YS_a2	E9.5	YS
610	Cell_2186	2.59394	5.1882	YS_a2	E9.5	YS
611	Cell_2187	2.21761	6.31402	YS_a2	E9.5	YS
612	Cell_2188	2.7484	5.42272	YS_a2	E9.5	YS
613	Cell_2190	3.79238	4.582	YS_a2	E9.5	YS
614	Cell_2191	3.13874	4.59509	YS_a2	E9.5	YS
615	Cell_2192	2.83247	5.74904	YS_a2	E9.5	YS
616	Cell_2193	-0.588241	6.15249	YS_p1	E10.5	YS
617	Cell_2194	2.96241	5.84335	YS_a2	E9.5	YS
618	Cell_2195	3.61801	3.38684	YS_a1	E9.5	YS
619	Cell_2196	2.84589	5.23499	YS_a2	E9.5	YS
620	Cell_2197	1.6674	4.68161	YS_a2	E9.5	YS
621	Cell_2198	-2.03142	6.95876	YS_p2	E9.5	YS
622	Cell_2200	0.211864	4.64979	YS_b3	E9.5	YS
623	Cell_2201	2.42008	6.18818	YS_a2	E9.5	YS
624	Cell_2202	3.50214	2.55174	YS_a1	E9.5	YS
625	Cell_2203	-0.00523277	3.8428	YS_b2	E9.5	YS
626	Cell_2204	-0.116476	0.518985	YS_b2	E10.5	YS
627	Cell_2205	2.52143	4.59098	YS_a2	E9.5	YS
628	Cell_2206	2.38996	6.03989	YS_a2	E9.5	YS
629	Cell_2207	3.55944	2.84189	YS_a1	E9.5	YS
630	Cell_2208	2.62149	5.72405	YS_a2	E9.5	YS
631	Cell_2209	2.31789	4.18687	YS_a2	E9.5	YS
632	Cell_2210	3.15003	2.88545	YS_a1	E9.5	YS
633	Cell_2211	-1.68667	6.03745	YS_p1	E9.5	YS
634	Cell_2212	2.66727	6.12607	YS_a2	E9.5	YS
635	Cell_2213	4.12899	2.28501	YS_a1	E9.5	YS
636	Cell_2214	3.18545	5.92079	YS_a2	E9.5	YS
637	Cell_2215	-2.33032	6.39508	YS_p2	E9.0	YS
638	Cell_2216	2.3309	4.64659	YS_a2	E9.5	YS
639	Cell_2217	2.08653	5.29644	YS_a2	E9.5	YS
640	Cell_2218	3.82767	6.25923	AGM_4	E9.5	YS
641	Cell_2219	2.4228	6.33302	YS_a2	E9.5	YS
642	Cell_2220	3.66724	3.07356	YS_a1	E9.5	YS
643	Cell_2221	1.07537	4.85328	YS_a2	E9.5	YS
644	Cell_2222	3.184	2.77567	YS_a1	E9.5	YS
645	Cell_2224	3.27509	3.53273	YS_a1	E9.5	YS
646	Cell_2226	-2.33348	8.42985	YS_p2	E10.5	YS
647	Cell_2241	5.24764	1.94471	YS_a1	E10.5	AGM
648	Cell_2242	4.86852	2.56643	mix	E10.5	AGM
649	Cell_2243	6.61041	-0.182704	AGM_1	E10.5	AGM
650	Cell_2244	7.81105	-0.639518	AGM_1	E10.5	AGM
651	Cell_2245	7.00359	-0.453633	AGM_1	E10.5	AGM
652	Cell_2246	5.58326	1.91512	mix	E10.5	AGM
653	Cell_2247	7.42375	0.694034	AGM_1	E10.5	AGM
654	Cell_2248	-3.23707	7.56645	YS_p2	E9.5	YS
655	Cell_2249	6.86381	-0.228295	AGM_1	E10.5	AGM
656	Cell_2250	5.96158	-0.0450674	AGM_1	E10.5	AGM
657	Cell_2251	6.95023	-0.209857	AGM_1	E10.5	AGM
658	Cell_2252	5.80097	0.274474	mix	E10.5	AGM
659	Cell_2253	7.16278	-0.304503	AGM_1	E10.5	AGM
660	Cell_2254	5.31026	1.38435	mix	E10.5	AGM
661	Cell_2255	7.38837	0.497067	AGM_1	E10.5	AGM
662	Cell_2256	5.67676	0.718777	mix	E10.5	AGM
663	Cell_2257	5.92862	0.641031	mix	E10.5	AGM
664	Cell_2258	6.78003	-0.508723	AGM_1	E10.5	AGM
665	Cell_2259	4.91045	0.913385	mix	E10.5	YS
666	Cell_2260	6.02334	0.186868	AGM_1	E10.5	AGM
667	Cell_2261	4.74119	2.54656	mix	E10.5	AGM
668	Cell_2262	6.48315	-0.0852935	AGM_1	E10.5	AGM
669	Cell_2263	7.05775	0.199212	AGM_1	E10.5	AGM
670	Cell_2264	5.87106	1.68327	YS_a1	E10.5	AGM
671	Cell_2265	6.95885	-0.514551	AGM_1	E10.5	AGM
672	Cell_2266	7.31792	0.211854	AGM_1	E10.5	AGM
673	Cell_2267	5.664	2.04457	YS_a1	E10.5	AGM
674	Cell_2268	7.43625	0.611751	AGM_1	E10.5	AGM
675	Cell_2269	7.07056	0.356537	AGM_1	E10.5	AGM
676	Cell_2270	4.42457	0.638786	mix	E10.5	YS
677	Cell_2271	8.40133	-0.392848	AGM_1	E10.5	AGM
678	Cell_2272	5.77224	0.0503181	mix	E10.5	AGM
679	Cell_2274	7.35557	0.73381	AGM_1	E10.5	AGM
680	Cell_2275	3.9083	4.18485	YS_a2	E10.5	AGM
681	Cell_2276	7.40771	-0.564051	AGM_1	E10.5	AGM
682	Cell_2277	6.66247	-0.536849	AGM_1	E10.5	AGM
683	Cell_2278	6.71068	0.334137	mix	E10.5	AGM
684	Cell_2279	5.44778	-1.10656	AGM_1	E10.5	AGM
685	Cell_2280	5.45629	-0.934587	AGM_1	E10.5	AGM
686	Cell_2281	-0.40002	-0.0141389	YS_b1	E9.0	YS
687	Cell_2282	6.30709	-0.0359725	AGM_1	E10.5	AGM
688	Cell_2283	7.90723	-0.985597	AGM_1	E10.5	AGM
689	Cell_2284	6.49794	-0.368726	AGM_1	E10.5	AGM
690	Cell_2285	6.24512	-0.320057	AGM_1	E10.5	AGM
691	Cell_2286	7.60608	-1.41629	AGM_1	E10.5	AGM
692	Cell_2287	7.83012	-0.328965	AGM_1	E10.5	AGM
693	Cell_2288	6.01526	-1.4066	AGM_1	E10.5	AGM
694	Cell_2289	6.80713	-0.990354	AGM_1	E10.5	AGM
695	Cell_2290	5.82328	-1.18043	AGM_1	E10.5	AGM
696	Cell_2292	-2.73901	6.84527	YS_p2	E9.5	YS
697	Cell_2295	7.93577	-0.695216	AGM_1	E10.5	AGM
698	Cell_2297	7.43713	-1.15677	AGM_1	E10.5	AGM
699	Cell_2298	7.44879	-1.04993	AGM_1	E10.5	AGM
700	Cell_2299	6.81434	-1.09269	AGM_1	E10.5	AGM
701	Cell_2301	7.37434	-1.31206	AGM_1	E10.5	AGM
702	Cell_2302	7.36036	-0.0475349	AGM_1	E10.5	AGM
703	Cell_2303	2.64133	5.8773	YS_a2	E10.5	YS
704	Cell_2304	7.47361	-0.760449	AGM_1	E10.5	AGM
705	Cell_2305	7.62353	-1.51678	AGM_1	E10.5	AGM
706	Cell_2306	6.20069	-0.0162762	AGM_1	E10.5	AGM
707	Cell_2308	7.35301	-0.742669	AGM_1	E10.5	AGM
708	Cell_2309	6.09487	-1.33635	AGM_1	E10.5	AGM
709	Cell_2310	6.04971	-1.30007	AGM_1	E10.5	AGM
710	Cell_2312	5.99958	1.63299	YS_a1	E10.5	AGM
711	Cell_2314	1.7145	-1.36932	YS_b1	E9.0	YS
712	Cell_2315	7.52255	-0.482676	AGM_1	E10.5	AGM
713	Cell_2316	6.83385	0.243865	AGM_1	E10.5	AGM
714	Cell_2318	7.24573	-1.15698	AGM_1	E10.5	AGM
715	Cell_2319	6.43656	-0.10702	AGM_1	E10.5	AGM
716	Cell_2322	6.41307	-0.928695	AGM_1	E10.5	AGM
717	Cell_2323	8.09653	-0.384392	AGM_1	E10.5	AGM
718	Cell_2324	8.47283	-0.780509	AGM_1	E10.5	AGM
719	Cell_2325	0.430821	-1.17971	YS_b1	E9.5	YS
720	Cell_2327	7.75657	-1.1174	AGM_1	E10.5	AGM
721	Cell_2328	7.0269	0.756366	AGM_1	E10.5	AGM
722	Cell_2329	6.96555	-0.44124	AGM_1	E10.5	AGM
723	Cell_2330	7.84525	-1.20243	AGM_1	E10.5	AGM
724	Cell_2331	8.18828	-1.00913	AGM_1	E10.5	AGM
725	Cell_2332	5.43292	-1.24199	AGM_1	E10.5	AGM
726	Cell_2333	6.6027	0.035566	AGM_1	E10.5	AGM
727	Cell_2334	5.56638	-1.05675	AGM_1	E10.5	AGM
728	Cell_2335	5.645	0.555524	AGM_1	E10.5	AGM
729	Cell_2337	6.84483	0.543056	AGM_1	E10.5	AGM
730	Cell_2338	6.51322	0.190312	mix	E10.5	AGM
731	Cell_2340	8.06358	-1.23557	AGM_1	E10.5	AGM
732	Cell_2341	5.8716	0.483136	AGM_1	E10.5	AGM
733	Cell_2343	6.56889	-1.51321	AGM_1	E10.5	AGM
734	Cell_2344	6.28087	-0.364141	AGM_1	E10.5	AGM
735	Cell_2345	7.96203	-0.845152	AGM_1	E10.5	AGM
736	Cell_2348	7.12385	0.151207	AGM_1	E10.5	AGM
737	Cell_2349	7.18748	0.324982	AGM_1	E10.5	AGM
738	Cell_2350	4.93368	1.3431	YS_a1	E10.5	AGM
739	Cell_2351	7.01554	0.782791	AGM_1	E10.5	AGM
740	Cell_2353	4.63284	2.05586	YS_a1	E10.5	AGM
741	Cell_2354	6.12296	-1.50067	AGM_1	E10.5	AGM
742	Cell_2355	7.16922	-1.25944	AGM_1	E10.5	AGM
743	Cell_2356	6.36281	-1.28221	AGM_1	E10.5	AGM
744	Cell_2357	8.22373	-0.726756	AGM_1	E10.5	AGM
745	Cell_2359	7.17214	-1.08122	AGM_1	E10.5	AGM
746	Cell_2361	7.75783	-1.22712	AGM_1	E10.5	AGM
747	Cell_2362	5.90385	-1.23287	AGM_1	E10.5	AGM
748	Cell_2363	7.58253	-0.329076	AGM_1	E10.5	AGM
749	Cell_2366	7.37463	-0.895635	AGM_1	E10.5	AGM
750	Cell_2367	7.27871	-1.26719	AGM_1	E10.5	AGM
751	Cell_2371	6.63961	-1.55177	AGM_1	E10.5	AGM
752	Cell_2372	6.82505	0.550426	AGM_1	E10.5	AGM
753	Cell_2373	5.3307	1.32658	mix	E10.5	AGM
754	Cell_2375	6.20516	-0.712741	AGM_1	E10.5	AGM
755	Cell_2376	7.79349	-1.22396	AGM_1	E10.5	AGM
756	Cell_2377	8.50463	-0.769372	AGM_1	E10.5	AGM
757	Cell_2378	7.85073	-1.30523	AGM_1	E10.5	AGM
758	Cell_2379	8.09624	-1.06707	AGM_1	E10.5	AGM
759	Cell_2380	-2.28921	7.69781	YS_p2	E10.5	YS
760	Cell_2381	7.81944	-0.776543	AGM_1	E10.5	AGM
761	Cell_2383	8.11172	-0.963947	AGM_1	E10.5	AGM
762	Cell_2384	5.46793	-1.26359	AGM_1	E10.5	AGM
763	Cell_2385	8.38858	-0.578527	AGM_1	E10.5	AGM
764	Cell_2387	8.0459	0.207475	AGM_1	E10.5	AGM
765	Cell_2388	7.10899	-1.18947	AGM_1	E10.5	AGM
766	Cell_2389	-3.22061	7.13208	YS_p2	E9.5	YS
767	Cell_2390	6.24184	-0.231396	AGM_1	E10.5	AGM
768	Cell_2391	5.75604	-1.39951	AGM_1	E10.5	AGM
769	Cell_2392	5.95355	-1.34349	AGM_1	E10.5	AGM
770	Cell_2393	1.33087	4.26817	YS_b3	E10.5	AGM
771	Cell_2394	5.40066	-1.21793	AGM_1	E10.5	AGM
772	Cell_2396	6.6621	-0.820365	AGM_1	E10.5	AGM
773	Cell_2398	6.75982	-0.637705	AGM_1	E10.5	AGM
774	Cell_2402	6.94905	0.72183	AGM_1	E10.5	AGM
775	Cell_2403	7.75569	-0.137553	AGM_1	E10.5	AGM
776	Cell_2404	6.66367	0.740113	AGM_1	E10.5	AGM
777	Cell_2407	7.57606	-1.35077	AGM_1	E10.5	AGM
778	Cell_2409	6.34822	-1.13107	AGM_1	E10.5	AGM
779	Cell_2410	-0.990012	7.92611	YS_p1	E10.5	YS
780	Cell_2411	7.076	-0.0958675	AGM_1	E10.5	AGM
781	Cell_2412	0.40716	-0.182207	YS_b1	E9.0	YS
782	Cell_2413	0.256411	-0.425495	YS_b1	E9.0	YS
783	Cell_2414	0.0106348	-0.657173	YS_b1	E9.0	YS
784	Cell_2415	0.353218	-0.0219895	YS_b1	E9.0	YS
785	Cell_2417	1.47169	4.86971	YS_a2	E9.0	YS
786	Cell_2418	1.89733	4.91013	YS_a2	E9.0	YS
787	Cell_2419	1.3464	5.52273	YS_a2	E9.0	YS
788	Cell_2421	0.585893	3.90422	YS_b3	E9.0	YS
789	Cell_2422	2.52367	4.73561	YS_a2	E9.0	YS
790	Cell_2423	2.30748	5.02539	YS_a2	E9.0	YS
791	Cell_2427	0.942446	4.79004	YS_b3	E9.0	YS
792	Cell_2428	1.11524	0.0839556	YS_b1	E9.0	YS
793	Cell_2429	3.42451	3.52058	YS_a1	E9.0	YS
794	Cell_2430	1.57932	5.16958	YS_a2	E9.0	YS
795	Cell_2436	6.28293	2.68341	AGM_2	E10.5	AGM
796	Cell_2437	0.272678	-0.256658	YS_b1	E10.5	YS
797	Cell_2440	-1.68396	4.85947	YS_b3	E9.5	YS
798	Cell_2441	-4.34324	7.10807	YS_p2	E9.5	YS
799	Cell_2444	-1.21967	5.8732	YS_p1	E9.5	YS
800	Cell_2445	0.659124	-1.34588	YS_b1	E9.5	YS
801	Cell_2447	-0.894891	4.9162	YS_b3	E10.5	YS
802	Cell_2448	4.31165	3.36765	YS_a1	E10.5	YS
803	Cell_2450	1.72869	-0.476761	YS_b1	E9.0	YS
804	Cell_2451	4.3349	1.85707	YS_a1	E9.0	YS
805	Cell_2452	4.09056	2.9474	YS_a1	E9.0	YS
806	Cell_2454	1.7587	-1.31772	YS_b1	E9.0	YS
807	Cell_2455	3.17991	5.52457	YS_a2	E10.5	YS
808	Cell_2456	3.66245	4.91778	YS_a2	E10.5	YS
809	Cell_2457	3.15485	4.2843	YS_a2	E10.5	YS
810	Cell_2459	2.89245	4.22835	YS_a2	E10.5	YS
811	Cell_2463	4.63282	5.4171	AGM_3	E10.5	AGM
812	Cell_2471	4.40616	3.83672	YS_a1	E10.5	YS
813	Cell_2472	6.08493	4.23011	AGM_3	E10.5	AGM
814	Cell_2482	4.71508	2.97532	YS_a1	E9.5	YS
815	Cell_2493	-0.0895474	5.50625	YS_b3	E10.5	YS
816	Cell_2515	4.16605	2.92505	YS_a1	E9.0	YS
817	Cell_2536	4.11333	3.66431	YS_a1	E10.5	YS
818	Cell_2558	0.188025	-0.030048	YS_b2	E10.5	YS
819	Cell_2569	2.19109	5.76353	YS_a2	E10.5	YS
820	Cell_2602	4.36217	2.56846	YS_a1	E10.5	YS
821	Cell_2609	-0.213079	-0.860462	YS_b1	E10.5	YS
822	Cell_2613	-1.80613	7.93367	YS_p2	E10.5	YS
823	Cell_2627	3.39531	0.315142	mix	E10.5	YS
824	Cell_2635	-0.992403	7.03793	YS_p1	E10.5	YS
825	Cell_2657	-0.79268	7.22677	YS_p1	E10.5	YS
826	Cell_2662	-0.146266	-0.772425	YS_b1	E10.5	YS
827	Cell_2668	3.97589	4.31653	YS_a1	E10.5	YS
828	Cell_2679	3.53406	5.15032	YS_a2	E10.5	YS
829	Cell_2680	0.729787	-0.298621	YS_b1	E10.5	YS
830	Cell_2690	0.537836	-0.638008	YS_b1	E9.5	YS
831	Cell_2697	1.48935	-1.35576	YS_b1	E10.5	YS
832	Cell_2701	1.39899	-1.03467	YS_b1	E9.0	YS
833	Cell_2712	1.2024	-1.99734	YS_b1	E9.0	YS
834	Cell_2723	-0.195507	-0.732459	YS_b1	E10.5	YS
835	Cell_2732	0.125051	-0.864617	YS_b1	E10.5	YS
836	Cell_2734	-1.75039	7.91463	YS_p2	E10.5	YS
837	Cell_2745	5.19339	1.33451	mix	E10.5	YS
838	Cell_2767	-0.659536	3.87709	YS_b3	E9.5	YS
839	Cell_2799	-0.473402	2.28793	YS_b2	E10.5	YS
840	Cell_2809	0.127239	4.90049	YS_b3	E9.5	YS
841	Cell_2820	5.45097	1.64975	mix	E10.5	YS
842	Cell_2831	3.6288	3.97374	YS_a2	E10.5	YS
843	Cell_2839	4.5454	1.28792	YS_a1	E9.5	YS
844	Cell_2849	-3.11338	7.93619	YS_p2	E10.5	YS
845	Cell_2871	4.87441	3.54296	YS_a1	E10.5	YS
846	Cell_2882	0.638898	1.83133	YS_b2	E9.5	YS
847	Cell_2893	0.0384847	4.93879	YS_b3	E10.5	YS
848	Cell_2904	0.758349	0.922787	YS_b2	E10.5	YS
849	Cell_2915	-0.20066	3.70744	YS_b2	E9.5	YS
850	Cell_2937	-0.0142112	-1.22249	YS_b1	E10.5	YS
851	Cell_2938	-1.12845	5.2929	YS_b3	E9.0	YS
852	Cell_2940	-3.43572	8.10898	YS_p2	E9.0	YS
853	Cell_2941	2.15038	-0.200991	YS_b1	E9.5	YS
854	Cell_2943	-0.298534	5.81159	YS_b3	E10.5	YS
855	Cell_2944	-0.0698374	3.95389	YS_b2	E9.0	YS
856	Cell_2946	2.08493	-1.01655	YS_b1	E9.5	YS
857	Cell_2948	2.19179	3.25047	YS_a1	E10.5	YS
858	Cell_2949	-0.201498	-1.30422	YS_b1	E10.5	YS
859	Cell_2950	-0.212467	2.69173	YS_b2	E9.5	YS
860	Cell_2952	-2.1271	7.91161	YS_p2	E10.5	YS
861	Cell_2953	-3.95136	7.36146	YS_p2	E9.5	YS
862	Cell_2954	-1.69392	7.85448	YS_p2	E10.5	YS
863	Cell_2955	4.21105	3.22257	YS_a1	E10.5	YS
864	Cell_2956	4.19868	2.87957	YS_a1	E10.5	YS
865	Cell_2960	2.55887	6.5647	YS_a2	E10.5	YS
866	Cell_2961	1.00916	7.27379	YS_p1	E10.5	YS
867	Cell_2962	0.372554	1.33758	YS_b2	E9.0	YS
868	Cell_2963	0.607889	-0.156879	YS_b1	E9.0	YS
869	Cell_2964	-1.08257	7.79143	YS_p1	E10.5	YS
870	Cell_2966	-4.10053	6.46995	YS_p2	E9.5	YS
871	Cell_2967	-1.28279	7.52898	YS_p1	E10.5	YS
872	Cell_2968	0.675239	1.17016	YS_b2	E9.5	YS
873	Cell_2969	5.62823	0.631213	mix	E10.5	YS
874	Cell_2970	-0.333503	1.73561	YS_b2	E10.5	YS
875	Cell_2971	1.07514	3.37079	YS_b3	E10.5	YS
876	Cell_2972	0.20281	3.12137	YS_b2	E9.0	YS
877	Cell_2981	-3.65702	6.85381	YS_p2	E9.5	YS
878	Cell_2982	-1.12713	7.44189	YS_p1	E10.5	YS
879	Cell_2984	0.635445	-1.72723	YS_b1	E10.5	YS
880	Cell_2985	-0.818413	5.04704	YS_b3	E9.5	YS
881	Cell_2986	3.94696	4.70024	YS_a2	E10.5	YS
882	Cell_2988	-1.00962	4.07193	YS_b3	E9.0	YS
883	Cell_2990	-2.92995	7.23927	YS_p2	E9.5	YS
884	Cell_2991	5.00475	1.02227	mix	E10.5	YS
885	Cell_2992	2.14759	-1.3412	YS_b1	E9.0	YS
886	Cell_2993	1.20273	0.606248	YS_b1	E9.0	YS
887	Cell_2994	-2.63216	6.69289	YS_p2	E9.5	YS
888	Cell_2995	0.470212	-0.519551	YS_b1	E9.5	YS
889	Cell_2997	6.14376	0.811627	AGM_1	E10.5	AGM
890	Cell_2998	2.25928	-1.48678	YS_b1	E9.0	YS
891	Cell_2999	1.33912	0.0840686	YS_b1	E9.0	YS
892	Cell_3000	2.26492	0.0265635	YS_b1	E9.0	YS
893	Cell_3005	-2.40532	8.0237	YS_p2	E10.5	YS
894	Cell_3007	2.68198	4.27321	YS_a2	E10.5	YS
895	Cell_3010	1.73061	-1.57142	YS_b1	E9.5	YS
896	Cell_3011	1.75866	7.08888	YS_a2	E10.5	YS
897	Cell_3012	-2.5445	8.21057	YS_p2	E10.5	YS
898	Cell_3013	-2.07036	7.11815	YS_p1	E9.5	YS
899	Cell_3014	5.51541	0.844325	mix	E10.5	YS
900	Cell_3016	-0.0698413	0.336089	YS_b2	E10.5	YS
901	Cell_3018	-2.61976	7.43271	YS_p2	E9.5	YS
902	Cell_3020	3.03554	3.99135	YS_a2	E10.5	YS
903	Cell_3021	3.82104	0.484446	mix	E9.0	YS
904	Cell_3025	0.206428	2.68129	YS_b2	E9.5	YS
905	Cell_3026	1.10729	1.55133	YS_b2	E10.5	YS
906	Cell_3027	3.3395	5.73023	YS_a2	E10.5	YS
907	Cell_3028	0.0027079	5.47879	YS_b3	E9.0	YS
908	Cell_3029	1.62726	-0.0941528	YS_b1	E9.0	YS
909	Cell_3032	5.28464	2.39757	mix	E10.5	YS
910	Cell_3036	-1.88157	6.20477	YS_p2	E10.5	YS
911	Cell_3038	-3.28136	6.58742	YS_p2	E9.5	YS
912	Cell_3040	3.53831	4.98283	YS_a2	E10.5	YS
913	Cell_3041	0.0173647	4.2407	YS_b3	E10.5	YS
914	Cell_3042	1.65357	-0.544265	YS_b1	E9.0	YS
915	Cell_3044	-0.481477	0.0852658	YS_b1	E10.5	YS
916	Cell_3046	3.80821	1.94858	YS_a1	E9.5	YS
917	Cell_3047	0.90795	4.1015	YS_b3	E9.5	YS
918	Cell_3048	1.819	6.70773	YS_a2	E10.5	YS
919	Cell_3050	-1.50557	6.72367	YS_p1	E10.5	YS
920	Cell_3054	0.189899	-0.796846	YS_b1	E10.5	YS
921	Cell_3055	-3.71353	6.96793	YS_p2	E9.5	YS
922	Cell_3056	3.14448	6.14774	YS_a2	E10.5	YS
923	Cell_3062	3.13988	0.0257456	mix	E9.0	YS
924	Cell_3063	4.05089	3.77526	YS_a1	E10.5	YS
925	Cell_3064	2.44654	-1.01803	YS_b1	E9.0	YS
926	Cell_3066	4.0282	3.17248	YS_a1	E10.5	YS
927	Cell_3067	-2.98269	6.12241	YS_p2	E9.5	YS
928	Cell_3068	1.20643	-1.8215	YS_b1	E9.0	YS
929	Cell_3069	3.23811	4.50793	YS_a2	E10.5	YS
930	Cell_3070	5.45997	2.03721	YS_a1	E10.5	YS
931	Cell_3071	0.891834	2.01141	YS_b2	E10.5	YS
932	Cell_3072	1.49912	-2.02015	YS_b1	E9.0	YS
933	Cell_3073	3.83388	5.06016	YS_a2	E10.5	YS
934	Cell_3079	1.50128	0.237721	YS_b1	E9.5	YS
935	Cell_3080	0.246528	-1.23379	YS_b1	E10.5	YS
936	Cell_3081	-3.04136	8.29754	YS_p2	E10.5	YS
937	Cell_3083	-4.08633	6.80939	YS_p2	E9.5	YS
938	Cell_3084	4.27276	0.466143	mix	E9.5	YS
939	Cell_3085	4.46348	2.05287	YS_a1	E9.0	YS
940	Cell_3087	-2.2023	8.29995	YS_p2	E10.5	YS
941	Cell_3088	-0.588262	2.29	YS_b2	E9.5	YS
942	Cell_3089	4.53371	3.37881	YS_a1	E9.5	YS
943	Cell_3090	1.97439	-1.62665	YS_b1	E9.5	YS
944	Cell_3091	3.68753	2.37443	YS_a1	E10.5	YS
945	Cell_3092	4.88203	3.35465	YS_a1	E10.5	YS
946	Cell_3093	1.56892	0.497695	YS_b1	E9.5	YS
947	Cell_3096	-2.38896	6.41039	YS_p2	E9.0	YS
948	Cell_3100	7.33847	1.45463	AGM_2	E10.5	AGM
949	Cell_3104	3.84517	4.38632	YS_a2	E10.5	YS
950	Cell_3105	-0.181362	2.22352	YS_b2	E10.5	YS
951	Cell_3107	1.14529	-1.30205	YS_b1	E10.5	YS
952	Cell_3108	-1.54119	8.13002	YS_p2	E10.5	YS
953	Cell_3109	-0.229886	1.05592	YS_b2	E10.5	YS
954	Cell_3110	-3.32825	7.1716	YS_p2	E9.0	YS
955	Cell_3111	3.41911	0.374107	mix	E10.5	YS
956	Cell_3114	-0.850114	4.19858	YS_b3	E9.0	YS
957	Cell_3115	-3.02129	6.02574	YS_p2	E9.5	YS
958	Cell_3119	0.134864	-1.12162	YS_b1	E9.5	YS
959	Cell_3120	-2.49863	5.89651	YS_p2	E9.0	YS
960	Cell_3122	4.51974	3.43835	YS_a1	E10.5	YS
961	Cell_3123	0.103162	3.30684	YS_b2	E9.0	YS
962	Cell_3124	4.45185	3.28167	YS_a1	E10.5	YS
963	Cell_3125	5.32698	1.17559	mix	E10.5	YS
964	Cell_3130	1.16366	-1.43275	YS_b1	E10.5	YS
965	Cell_3131	4.36972	2.15795	YS_a1	E9.5	YS
966	Cell_3132	1.64121	-0.188469	YS_b1	E9.0	YS
967	Cell_3134	-1.12187	5.18873	YS_b3	E9.5	YS
968	Cell_3135	-0.164742	3.87648	YS_b3	E9.5	YS
969	Cell_3136	-2.48816	5.60692	YS_b3	E9.5	YS
970	Cell_3137	-0.0484018	2.01515	YS_b2	E9.5	YS
971	Cell_3138	1.82763	6.90098	YS_a2	E10.5	YS
972	Cell_3140	-2.52236	8.49817	YS_p2	E10.5	YS
973	Cell_3141	-1.74819	8.22966	YS_p2	E10.5	YS
974	Cell_3142	-0.90606	6.87714	YS_p1	E10.5	YS
975	Cell_3144	-3.41849	7.27161	YS_p2	E9.5	YS
976	Cell_3150	5.23566	1.63741	mix	E10.5	YS
977	Cell_3151	1.04835	0.998243	YS_b2	E9.0	YS
978	Cell_3152	-2.81298	6.4441	YS_p2	E9.0	YS
979	Cell_3154	-0.292795	2.89109	YS_b2	E10.5	YS
980	Cell_3156	0.889719	-0.675468	YS_b1	E10.5	YS
981	Cell_3158	6.28473	1.87865	AGM_2	E10.5	AGM
982	Cell_3159	0.735645	2.89593	YS_b2	E9.5	YS
983	Cell_3163	-0.702592	4.25417	YS_b3	E9.5	YS
984	Cell_3164	0.608099	0.469952	YS_b1	E9.5	YS
985	Cell_3166	-2.38025	5.74181	YS_b3	E9.0	YS
986	Cell_3167	-3.75576	6.62027	YS_p2	E9.5	YS
987	Cell_3171	4.32738	3.72476	YS_a1	E10.5	YS
988	Cell_3173	1.44691	-0.596512	YS_b1	E9.0	YS
989	Cell_3174	-3.79338	6.39347	YS_p2	E9.5	YS
990	Cell_3180	-4.0822	7.06484	YS_p2	E9.5	YS
991	Cell_3181	-3.65505	7.82014	YS_p2	E9.5	YS
992	Cell_3182	-1.0702	4.28508	YS_b3	E9.5	YS
993	Cell_3183	2.13952	-0.0819955	YS_b1	E9.0	YS
994	Cell_3184	-0.790541	4.20959	YS_b3	E9.5	YS
995	Cell_3186	5.10669	3.26767	YS_a1	E10.5	YS
996	Cell_3189	0.303402	5.466	YS_b3	E9.5	YS
997	Cell_3191	1.34482	-0.194668	YS_b1	E9.0	YS
998	Cell_3192	1.59071	6.94485	YS_a2	E10.5	YS
999	Cell_3194	-0.381754	3.61955	YS_b2	E10.5	YS
1000	Cell_3196	-2.03136	8.09985	YS_p2	E10.5	YS
1001	Cell_3197	0.154829	0.889494	YS_b2	E9.5	YS
1002	Cell_3198	-1.31642	5.47253	YS_b3	E9.5	YS
1003	Cell_3199	2.05556	4.17662	YS_a2	E9.5	YS
1004	Cell_3200	2.15268	-1.23795	YS_b1	E9.0	YS
1005	Cell_3201	-0.102757	2.45501	YS_b2	E9.5	YS
1006	Cell_3204	-2.93099	8.02904	YS_p2	E10.5	YS
1007	Cell_3205	-3.15511	7.03768	YS_p2	E9.5	YS
1008	Cell_3206	-3.56432	7.76212	YS_p2	E9.5	YS
1009	Cell_3207	-4.23756	7.26937	YS_p2	E9.5	YS
1010	Cell_3209	3.88601	1.98541	YS_a1	E9.5	YS
1011	Cell_3210	0.220106	-1.43233	YS_b1	E9.5	YS
1012	Cell_3211	-0.0370734	-0.105179	YS_b1	E9.5	YS
1013	Cell_3212	-0.0657308	2.89712	YS_b2	E10.5	YS
1014	Cell_3213	-0.449394	5.23011	YS_b3	E9.5	YS
1015	Cell_3216	5.50583	1.10139	mix	E10.5	YS
1016	Cell_3217	4.28271	3.45262	YS_a1	E10.5	YS
1017	Cell_3219	-0.29986	-1.07025	YS_b1	E10.5	YS
1018	Cell_3222	6.32547	2.10637	YS_a1	E10.5	AGM
1019	Cell_3223	4.1254	1.68518	YS_a1	E9.0	YS
1020	Cell_3224	-3.80032	6.66543	YS_p2	E9.0	YS
1021	Cell_3225	-2.46803	7.14689	YS_p2	E9.5	YS
1022	Cell_3226	-1.52049	4.70526	YS_b3	E9.5	YS
1023	Cell_3229	3.85151	0.666177	mix	E10.5	YS
1024	Cell_3230	1.68723	0.0213622	YS_b1	E9.0	YS
1025	Cell_3231	-0.333447	5.17244	YS_b3	E10.5	YS
1026	Cell_3232	-3.42038	7.99844	YS_p2	E9.5	YS
1027	Cell_3235	0.299086	3.28492	YS_b2	E9.0	YS
1028	Cell_3236	-0.550905	6.44848	YS_p1	E10.5	YS
1029	Cell_3238	-1.84454	5.41874	YS_b3	E9.5	YS
1030	Cell_3240	-3.23167	6.41707	YS_p2	E9.0	YS
1031	Cell_3241	-0.0159122	-0.273163	YS_b2	E10.5	YS
1032	Cell_3242	1.47731	-1.1416	YS_b1	E9.0	YS
1033	Cell_3243	1.2213	-0.819797	YS_b1	E9.5	YS
1034	Cell_3244	-0.375669	0.703619	YS_b2	E10.5	YS
1035	Cell_3245	5.2354	3.56068	YS_a1	E10.5	YS
1036	Cell_3248	0.236794	-0.0918575	YS_b1	E10.5	YS
1037	Cell_3249	1.12838	2.80308	YS_b2	E9.0	YS
1038	Cell_3251	4.70822	0.347931	mix	E9.5	YS
1039	Cell_3252	2.47715	3.33741	YS_a1	E9.0	YS
1040	Cell_3255	2.12759	6.71557	YS_a2	E10.5	YS
1041	Cell_3258	-2.02628	5.85027	YS_p2	E9.0	YS
1042	Cell_3259	2.25044	6.87009	YS_a2	E10.5	YS
1043	Cell_3260	1.48704	-0.431343	YS_b1	E10.5	YS
1044	Cell_3264	2.48783	-0.789638	YS_b1	E9.0	YS
1045	Cell_3266	-3.23174	7.76136	YS_p2	E9.5	YS
1046	Cell_3272	-3.52978	6.22179	YS_p2	E9.5	YS
1047	Cell_3274	-3.04278	6.94199	YS_p2	E10.5	YS
1048	Cell_3276	-1.62457	8.27767	YS_p2	E10.5	YS
1049	Cell_3277	6.81622	1.6237	AGM_2	E10.5	AGM
1050	Cell_3278	-0.16828	4.24438	YS_b3	E10.5	YS
1051	Cell_3279	4.51501	1.46314	YS_a1	E9.0	YS
1052	Cell_3281	-0.743299	5.15582	YS_b3	E9.5	YS
1053	Cell_3282	0.498994	3.04616	YS_b2	E9.5	YS
1054	Cell_3283	-3.59826	6.86875	YS_p2	E9.5	YS
1055	Cell_3284	-2.30955	6.33512	YS_p2	E9.0	YS
1056	Cell_3286	-1.94146	5.43998	YS_b3	E9.0	YS
1057	Cell_3292	3.07348	0.0957203	mix	E9.5	YS
1058	Cell_3294	4.28787	4.0765	YS_a1	E10.5	YS
1059	Cell_3296	0.974611	-0.666393	YS_b1	E9.0	YS
1060	Cell_3297	4.87309	2.99615	YS_a1	E10.5	YS
1061	Cell_3298	-3.84903	6.52447	YS_p2	E9.5	YS
1062	Cell_3302	2.55532	-0.226585	YS_b1	E9.5	YS
1063	Cell_3303	6.2267	1.9594	AGM_2	E10.5	AGM
1064	Cell_3306	0.312518	5.22023	YS_b3	E10.5	YS
1065	Cell_3307	-2.37272	7.66628	YS_p2	E10.5	YS
1066	Cell_3309	-0.114763	3.52903	YS_b2	E9.5	YS
1067	Cell_3310	-3.92038	6.56237	YS_p2	E9.5	YS
1068	Cell_3312	-4.1818	7.15418	YS_p2	E9.0	YS
1069	Cell_3313	-3.35025	6.83048	YS_p2	E9.0	YS
1070	Cell_3314	6.1472	0.965259	mix	E10.5	AGM
1071	Cell_3315	1.95338	-0.167312	YS_b1	E9.0	YS
1072	Cell_3316	1.5653	-1.7586	YS_b1	E9.0	YS
1073	Cell_3317	0.995277	1.21724	YS_b2	E9.0	YS
1074	Cell_3318	4.09764	0.754852	mix	E9.5	YS
1075	Cell_3319	0.0463241	5.57088	YS_b3	E10.5	YS
1076	Cell_3320	0.676914	1.59582	YS_b2	E9.0	YS
1077	Cell_3321	-3.43423	7.47588	YS_p2	E9.5	YS
1078	Cell_3322	3.14674	4.21646	YS_a2	E10.5	YS
1079	Cell_3324	-0.122448	3.03391	YS_b2	E9.0	YS
1080	Cell_3328	-3.03565	6.88869	YS_p2	E9.5	YS
1081	Cell_3329	0.908582	3.27561	YS_b2	E10.5	YS
1082	Cell_3330	-1.34858	4.47242	YS_b3	E9.5	YS
1083	Cell_3337	-2.59574	8.29837	YS_p2	E10.5	YS
1084	Cell_3343	-3.42075	7.6192	YS_p2	E9.0	YS
1085	Cell_3345	-3.85625	7.62071	YS_p2	E10.5	YS
1086	Cell_3346	0.875425	1.01738	YS_b2	E9.0	YS
1087	Cell_3347	-0.280116	0.640743	YS_b2	E10.5	YS
1088	Cell_3349	-1.88246	6.88309	YS_p1	E9.5	YS
1089	Cell_3352	-2.83437	6.49974	YS_p2	E9.0	YS
1090	Cell_3355	4.51564	0.919671	mix	E10.5	YS
1091	Cell_3356	-0.813671	4.50929	YS_b3	E9.0	YS
1092	Cell_3358	3.13825	5.01751	YS_a2	E10.5	YS
1093	Cell_3360	0.191978	-1.05748	YS_b1	E9.5	YS
1094	Cell_3363	7.91877	-0.228506	AGM_1	E10.5	AGM
1095	Cell_3364	-0.371209	5.15305	YS_b3	E9.5	YS
1096	Cell_3369	-2.69939	7.74455	YS_p2	E9.5	YS
1097	Cell_3370	-0.623738	3.5375	YS_b2	E9.5	YS
1098	Cell_3371	-3.32419	6.6618	YS_p2	E9.5	YS
1099	Cell_3372	-1.90413	5.00454	YS_b3	E9.5	YS
1100	Cell_3377	2.45853	-1.07448	YS_b1	E9.0	YS
1101	Cell_3379	1.35708	-1.38588	YS_b1	E9.0	YS
1102	Cell_3381	-2.21447	5.25958	YS_b3	E9.5	YS
1103	Cell_3382	0.673762	0.183588	YS_b1	E10.5	YS
1104	Cell_3383	-2.07746	6.78063	YS_p2	E10.5	YS
1105	Cell_3385	1.83576	-0.953724	YS_b1	E9.5	YS
1106	Cell_3386	-2.4126	7.94868	YS_p2	E9.5	YS
1107	Cell_3388	-1.11415	6.27575	YS_p1	E9.5	YS
1108	Cell_3389	2.14777	-0.991804	YS_b1	E9.0	YS
1109	Cell_3390	7.3523	1.84081	AGM_2	E10.5	AGM
1110	Cell_3391	0.953292	-0.80634	YS_b1	E9.5	YS
1111	Cell_3392	4.93424	2.30581	YS_a1	E10.5	YS
1112	Cell_3394	5.96594	1.20567	mix	E10.5	AGM
1113	Cell_3399	0.159324	2.71819	YS_b2	E10.5	YS
1114	Cell_3401	0.102905	2.50316	YS_b2	E9.0	YS
1115	Cell_3402	-3.05395	6.13333	YS_p2	E9.0	YS
1116	Cell_3404	7.29189	1.58551	AGM_2	E10.5	AGM
1117	Cell_3405	-0.408862	-1.00174	YS_b1	E10.5	YS
1118	Cell_3406	-2.09171	7.8191	YS_p2	E10.5	YS
1119	Cell_3407	0.285856	1.86921	YS_b2	E10.5	YS
1120	Cell_3408	1.68433	-0.595008	YS_b1	E9.0	YS
1121	Cell_3409	-3.11414	6.23165	YS_p2	E9.0	YS
1122	Cell_3410	-0.390496	4.56154	YS_b3	E9.5	YS
1123	Cell_3411	-0.0918007	2.23954	YS_b2	E10.5	YS
1124	Cell_3413	-3.06867	7.63325	YS_p2	E9.5	YS
1125	Cell_3415	-0.900371	4.00531	YS_b3	E9.0	YS
1126	Cell_3417	3.83124	0.348648	mix	E10.5	YS
1127	Cell_3418	-3.1128	6.44522	YS_p2	E9.5	YS
1128	Cell_3419	-0.454141	2.85595	YS_b2	E9.5	YS
1129	Cell_3420	3.75365	4.76346	YS_a2	E10.5	YS
1130	Cell_3423	0.231737	1.61511	YS_b2	E9.0	YS
1131	Cell_3424	0.845872	3.75614	YS_b3	E10.5	YS
1132	Cell_3427	5.5101	0.993367	mix	E10.5	YS
1133	Cell_3429	2.99008	6.02469	YS_a2	E10.5	YS
1134	Cell_3432	0.38313	5.41088	YS_b3	E9.5	YS
1135	Cell_3433	-2.55451	8.15482	YS_p2	E10.5	YS
1136	Cell_3434	1.09714	-0.700602	YS_b1	E9.5	YS
1137	Cell_3436	-1.03631	7.553	YS_p1	E10.5	YS
1138	Cell_3438	-4.27036	7.34501	YS_p2	E9.5	YS
1139	Cell_3443	-1.57972	7.85601	YS_p1	E10.5	YS
1140	Cell_3444	-3.94052	6.49855	YS_p2	E9.5	YS
1141	Cell_3446	1.99982	2.54285	YS_b2	E10.5	YS
1142	Cell_3447	4.20544	1.17074	YS_a1	E9.5	YS
1143	Cell_3448	-1.79851	5.67917	YS_b3	E9.0	YS
1144	Cell_3449	0.393545	5.45556	YS_b3	E9.0	YS
1145	Cell_3451	-0.398177	3.04807	YS_b2	E9.5	YS
1146	Cell_3452	-3.11385	6.94704	YS_p2	E9.0	YS
1147	Cell_3453	3.0668	5.4588	YS_a2	E10.5	YS
1148	Cell_3457	3.53586	4.50648	YS_a2	E10.5	YS
1149	Cell_3459	1.32182	-0.941938	YS_b1	E9.0	YS
1150	Cell_3460	1.10494	0.521215	YS_b1	E9.0	YS
1151	Cell_3462	3.77939	2.6745	YS_a1	E10.5	YS
1152	Cell_3463	-0.0672343	2.35252	YS_b2	E10.5	YS
1153	Cell_3465	-1.74784	6.77049	YS_p1	E9.5	YS
1154	Cell_3466	3.86068	3.08497	YS_a1	E10.5	YS
1155	Cell_3467	-0.292831	1.86886	YS_b2	E10.5	YS
1156	Cell_3468	6.42616	0.892889	mix	E10.5	AGM
1157	Cell_3471	0.114592	3.8908	YS_b2	E10.5	YS
1158	Cell_3472	-0.00442076	3.45391	YS_b2	E10.5	YS
1159	Cell_3473	0.738634	0.0380349	YS_b1	E10.5	YS
1160	Cell_3477	2.42619	4.13681	YS_a2	E10.5	YS
1161	Cell_3479	1.35051	-1.90678	YS_b1	E9.0	YS
1162	Cell_3480	-2.8699	6.8831	YS_p2	E9.5	YS
1163	Cell_3481	0.403742	-1.4403	YS_b1	E10.5	YS
1164	Cell_3482	1.17312	-1.48064	YS_b1	E9.0	YS
1165	Cell_3483	-1.41884	5.30847	YS_b3	E9.5	YS
1166	Cell_3484	0.857037	0.863908	YS_b1	E10.5	YS
1167	Cell_3485	-3.4856	7.64894	YS_p2	E9.5	YS
1168	Cell_3487	-0.116956	5.26176	YS_b3	E9.5	YS
1169	Cell_3491	0.0411434	0.962519	YS_b2	E10.5	YS
1170	Cell_3495	2.09732	-0.724107	YS_b1	E9.0	YS
1171	Cell_3496	5.45941	2.6765	YS_a1	E10.5	YS
1172	Cell_3497	5.8799	1.48461	mix	E10.5	AGM
1173	Cell_3498	1.65254	5.32692	YS_a2	E10.5	YS
1174	Cell_3499	-1.13024	4.41689	YS_b3	E9.0	YS
1175	Cell_3500	1.40898	0.349159	YS_b1	E9.0	YS
1176	Cell_3503	1.02354	-1.45275	YS_b1	E9.0	YS
1177	Cell_3504	-1.98571	8.24612	YS_p2	E10.5	YS

## Sheet: Figure 2e
		Cell Numbers/Cluster
			YS a1	YS a2	YS p1	YS p2	YS b3	YS b2	HE total	Prog total	total cell number
		E10.5	48	51	41	41	21	49	169	82	251
		E9.5	35	42	8	59	50	24	151	67	218
		E9.0	10	6	0	22	21	23	60	22	82

## Sheet: Figure 2f
	Cluster	Arterial	Venous	YS_endo
1	AGM_VE	0	0.225917	0.0215111
2	AGM_VE	0.234767	0	0
3	AGM_VE	0.0384667	0.163917	0.0177556
4	AGM_VE	0.180317	0	0.0507667
5	AGM_VE	0.0420667	0.338167	0
6	AGM_1	0.259117	0	0.0236
7	AGM_VE	0	0.0941667	0.0343333
8	AGM_VE	0.0148833	0.282333	0.0134333
9	AGM_VE	0.0136833	0.490667	0.0425
10	AGM_VE	0	0.372833	0.0545778
11	AGM_VE	0.0371333	0.11725	0.0328333
12	AGM_VE	0.01875	0.288333	0
13	AGM_1	0.409883	0	0.0390333
14	AGM_VE	0	0.226333	0.0326111
15	AGM_VE	0	0.27725	0.0127556
16	AGM_VE	0	0.245583	0.0434667
17	AGM_VE	0.0787667	0.138667	0.0148778
18	AGM_VE	0	0.382083	0.0593556
19	AGM_VE	0.0545	0.176167	0.0414333
20	AGM_1	0.443183	0	0.0239333
21	AGM_VE	0.0847333	0.170833	0
22	AGM_VE	0.0276333	0.301	0.0246778
23	AGM_VE	0.0636333	0.0166667	0.0387667
24	AGM_VE	0.0730333	0.096	0.0142667
25	AGM_2	0.41025	0	0
26	AGM_2	0.37005	0	0
27	AGM_VE	0.0500667	0.359583	0.0490333
28	AGM_VE	0.0256167	0.623333	0.0380222
29	AGM_VE	0.0732667	0	0.0343
30	AGM_2	0.3776	0	0.0156111
31	AGM_1	0.461967	0	0
32	AGM_1	0.46345	0	0.0422889
33	AGM_VE	0.0212333	0.244	0.0270111
34	AGM_VE	0	0.021	0.0510556
35	AGM_VE	0.10115	0.345	0.0250333
36	AGM_VE	0.0149333	0.229667	0.0280111
37	AGM_VE	0	0	0
38	AGM_3	0.0711833	0	0
39	YS_m1	0.100283	0	0
40	AGM_3	0.13395	0	0
41	AGM_3	0.116133	0	0
42	AGM_2	0.440517	0	0.126822
43	AGM_3	0.257883	0	0
44	AGM_3	0.2381	0	0.034
45	AGM_4	0.0121667	0	0
46	AGM_2	0.32815	0	0.0212
47	AGM_4	0.0291333	0	0
48	AGM_2	0.411717	0	0
49	AGM_3	0.0964167	0	0
50	AGM_2	0.2883	0.01375	0.0318667
51	AGM_2	0.3915	0	0
52	AGM_3	0.189167	0	0
53	AGM_3	0.1767	0	0.0228778
54	AGM_3	0.303317	0	0.0340222
55	AGM_2	0.299317	0	0
56	AGM_2	0.226683	0	0.0330333
57	AGM_2	0.287917	0	0.0252889
58	AGM_3	0.207917	0	0
59	AGM_2	0.274417	0	0.0197667
60	AGM_2	0.385533	0	0.0345111
61	AGM_3	0.266733	0	0
62	AGM_VE	0.155	0	0.0185333
63	AGM_3	0.233767	0.212583	0
64	AGM_3	0.16515	0	0
65	AGM_3	0.20565	0	0.0232667
66	AGM_3	0.1329	0	0
67	AGM_3	0.22775	0	0.0176
68	AGM_2	0.31445	0	0.0360667
69	AGM_3	0.0717167	0	0
70	AGM_2	0.3294	0	0
71	AGM_3	0.13965	0	0.0197111
72	AGM_3	0.359617	0.0135	0.0145444
73	AGM_3	0.14125	0	0
74	AGM_2	0.301067	0	0
75	AGM_3	0.1827	0	0
76	AGM_4	0	0	0
77	AGM_3	0.396783	0	0.0284778
78	AGM_2	0.5007	0	0.0261556
79	AGM_4	0	0	0
80	AGM_4	0.0459333	0	0
81	AGM_4	0.0576333	0	0.0204222
82	AGM_3	0.152783	0	0
83	AGM_4	0.0610167	0	0
84	AGM_5	0	0	0.0102778
85	AGM_3	0.09715	0	0
86	AGM_2	0.35435	0	0
87	AGM_5	0.0351833	0	0
88	AGM_5	0	0	0
89	AGM_4	0.0290167	0	0
90	AGM_4	0.0286167	0	0
91	AGM_4	0	0	0
92	AGM_5	0.03265	0	0
93	AGM_4	0.0267333	0	0
94	AGM_4	0	0	0
95	AGM_3	0.226017	0	0
96	AGM_4	0.0319333	0	0
97	AGM_5	0	0	0
98	AGM_4	0.0358667	0	0
99	AGM_3	0.119933	0	0
100	AGM_5	0	0	0
101	AGM_3	0.11735	0	0
102	AGM_5	0	0	0
103	AGM_3	0.07155	0	0
104	AGM_4	0	0	0
105	AGM_5	0	0	0
106	AGM_4	0.035	0	0
107	AGM_5	0	0	0.0304667
108	AGM_5	0	0	0
109	AGM_5	0.0298333	0	0
110	AGM_VE	0.2136	0	0
111	AGM_5	0.0208833	0	0
112	AGM_5	0	0	0
113	AGM_3	0.0333667	0	0
114	AGM_4	0	0	0
115	AGM_4	0.0410833	0	0
116	AGM_4	0.0809333	0	0
117	AGM_5	0	0	0
118	AGM_3	0.29045	0	0
119	AGM_4	0.0851	0	0
120	YS_m2	0.0480333	0	0
121	AGM_5	0	0	0
122	AGM_5	0	0	0
123	AGM_5	0	0	0
124	AGM_5	0	0	0
125	AGM_5	0	0	0
126	AGM_4	0	0.031	0
127	AGM_5	0	0	0.0121111
128	AGM_5	0	0	0
129	AGM_5	0	0	0
130	AGM_5	0	0	0
131	AGM_5	0	0	0.0112667
132	AGM_5	0	0	0.0100667
133	AGM_5	0	0	0
134	AGM_5	0.03945	0	0
135	AGM_5	0	0	0
136	AGM_5	0.0251667	0	0
137	AGM_5	0	0	0.0112667
138	AGM_5	0.0202	0	0.0149
139	AGM_5	0	0	0
140	AGM_5	0	0	0
141	AGM_5	0	0	0
142	AGM_5	0	0	0
143	AGM_5	0	0	0
144	AGM_5	0	0	0
145	AGM_5	0	0	0.0131556
146	AGM_5	0	0	0
147	AGM_5	0	0	0
148	AGM_5	0.0167667	0	0
149	AGM_5	0	0	0
150	AGM_5	0	0	0
151	AGM_5	0	0	0
152	AGM_5	0	0	0
153	AGM_4	0.0410167	0	0.0285444
154	AGM_5	0.0306333	0	0
155	AGM_5	0	0	0
156	AGM_5	0.0489333	0	0
157	AGM_5	0	0	0
158	AGM_5	0	0	0
159	AGM_3	0.0532167	0	0
160	AGM_5	0	0	0
161	AGM_5	0.0068	0	0.0186333
162	AGM_2	0.426517	0	0.0278889
163	AGM_2	0.379033	0	0
164	AGM_2	0.361783	0	0.0152222
165	AGM_2	0.481917	0	0.0529
166	AGM_2	0.428117	0	0.0298667
167	AGM_2	0.384883	0.148167	0.129489
168	AGM_2	0.338133	0	0
169	AGM_2	0.457733	0	0.0539778
170	AGM_2	0.419267	0	0.0876556
171	AGM_3	0.201617	0	0.0295889
172	AGM_3	0.275267	0	0.0252222
173	AGM_2	0.310883	0.142083	0.0133222
174	AGM_2	0.55785	0	0.0363111
175	AGM_2	0.46755	0	0.0285889
176	AGM_2	0.400217	0	0
177	AGM_2	0.411417	0	0
178	AGM_2	0.384833	0	0.0511667
179	AGM_2	0.416883	0.199	0.0565667
180	AGM_2	0.420233	0	0.0226444
181	AGM_2	0.45125	0	0.0408222
182	AGM_2	0.392	0	0.0392333
183	AGM_2	0.459967	0.119833	0.0147
184	AGM_1	0.295217	0	0
185	AGM_2	0.320467	0	0.0221333
186	AGM_2	0.412033	0.104417	0.0110111
187	AGM_2	0.32	0	0.0657333
188	AGM_2	0.408467	0.0996667	0.0266556
189	AGM_2	0.410733	0	0.0264444
190	AGM_2	0.337033	0	0.0371222
191	AGM_2	0.432017	0	0.0244556
192	AGM_2	0.504167	0	0.0591
193	AGM_2	0.3067	0	0.0250333
194	AGM_2	0.41165	0	0.0331778
195	AGM_2	0.403783	0	0.0165444
196	AGM_2	0.381667	0	0.0131556
197	AGM_2	0.344283	0	0.0179111
198	AGM_2	0.3398	0	0.0379889
199	AGM_2	0.43195	0	0.0341444
200	AGM_2	0.19305	0	0.0320889
201	AGM_2	0.44075	0	0
202	AGM_2	0.428867	0	0.0161444
203	AGM_2	0.4743	0	0
204	AGM_2	0.385633	0	0.0310111
205	AGM_2	0.467917	0	0.0102
206	AGM_2	0.330817	0	0.0448556
207	AGM_2	0.45045	0	0
208	AGM_2	0.40755	0	0.0300111
209	AGM_2	0.39475	0.0429167	0
210	AGM_2	0.37875	0	0.0270778
211	AGM_2	0.35315	0	0.0297
212	AGM_2	0.478167	0	0.0335111
213	AGM_2	0.421667	0	0.0318778
214	AGM_2	0.272183	0	0.0239222
215	AGM_2	0.333983	0	0
216	AGM_2	0.3705	0	0
217	AGM_2	0.385317	0	0.0241556
218	AGM_2	0.4496	0	0
219	AGM_2	0.499567	0	0.0200556
220	AGM_VE	0.208083	0.12325	0
221	AGM_VE	0	0.635333	0.0143556
222	AGM_VE	0	0.274083	0
223	AGM_VE	0.08235	0.175333	0
224	AGM_VE	0	0.44975	0.0175222
225	AGM_VE	0	0.37775	0.0151889
226	AGM_VE	0.255017	0.163167	0.0206889
227	AGM_VE	0	0.506333	0.0276556
228	AGM_VE	0	0.34875	0.0350444
229	AGM_VE	0.07095	0.224667	0
230	AGM_VE	0	0.294083	0
231	AGM_VE	0.08875	0.35825	0
232	AGM_VE	0.048	0.238667	0.0324111
233	AGM_VE	0	0.237833	0
234	AGM_1	0.3622	0	0.0219111
235	AGM_VE	0.025	0.336083	0
236	AGM_VE	0.0448167	0.353583	0
237	AGM_VE	0.0548333	0.5215	0.0219889
238	AGM_VE	0.00915	0.711	0
239	AGM_VE	0.0780833	0.457083	0.0452333
240	AGM_VE	0.0204333	0.609083	0.0412667
241	AGM_2	0.31385	0	0.0171111
242	AGM_2	0.451833	0	0.0506444
243	AGM_2	0.335867	0	0
244	AGM_2	0.3118	0	0.0272667
245	AGM_2	0.415433	0	0.0343778
246	YS_m1	0.140317	0	0
247	AGM_2	0.47315	0	0.0437333
248	YS_m1	0.230983	0	0
249	AGM_2	0.493883	0	0.0338111
250	AGM_2	0.292767	0	0
251	mix	0.315983	0	0.0386111
252	AGM_2	0.296383	0	0.0393889
253	AGM_2	0.330333	0	0.0627444
254	AGM_2	0.34785	0	0.0569444
255	AGM_2	0.317617	0	0.0514333
256	AGM_VE	0.0229667	0.34125	0
257	AGM_VE	0	0.262583	0
258	AGM_VE	0	0.245167	0.0605556
259	AGM_VE	0	0.234	0
260	AGM_VE	0.00895	0.564	0.0361333
261	AGM_VE	0.0312167	0.239583	0
262	AGM_VE	0.0315	0.525917	0.0258333
263	AGM_VE	0.0503333	0.43975	0.0149778
264	AGM_VE	0.0241333	0.258667	0.0246778
265	AGM_VE	0	0.219667	0
266	AGM_VE	0.03565	0.305583	0.0110556
267	AGM_VE	0.0403333	0.49875	0.0392778
268	AGM_2	0.3691	0	0
269	AGM_2	0.526267	0	0
270	AGM_2	0.4752	0	0.0235444
271	AGM_3	0.186517	0	0
272	AGM_2	0.351833	0	0
273	AGM_3	0.317933	0	0
274	AGM_2	0.325433	0	0.0177
275	AGM_2	0.3816	0	0
276	AGM_2	0.399767	0	0.0242111
277	AGM_2	0.48505	0	0.0205111
278	AGM_2	0.37005	0	0.0143889
279	AGM_2	0.509717	0	0.0203
280	AGM_2	0.478383	0	0.0689889
281	AGM_2	0.54325	0	0.0314111
282	AGM_2	0.437467	0.199583	0.0323556
283	AGM_2	0.343483	0	0.0153778
284	AGM_VE	0.0349167	0.245167	0
285	AGM_VE	0.0518	0.464833	0.0182
286	AGM_VE	0	0.337333	0.0205
287	AGM_VE	0.0446333	0.466917	0
288	AGM_VE	0	0.230583	0
289	AGM_VE	0.0406167	0.304667	0.0345889
290	AGM_VE	0.0461667	0.245667	0.0154556
291	AGM_2	0.33115	0	0.0301556
292	AGM_2	0.423033	0	0
293	AGM_2	0.475217	0	0.0351556
294	AGM_VE	0.26325	0	0.0140556
295	AGM_2	0.400567	0	0.0250111
296	AGM_2	0.43165	0	0.0372889
297	mix	0.35155	0	0
298	AGM_2	0.48015	0	0
299	mix	0.392767	0	0.0129444
300	AGM_2	0.561833	0	0.0323889
301	YS_m1	0.523217	0	0.0349667
302	AGM_VE	0.31375	0.0551667	0.0116111
303	AGM_2	0.390267	0	0.0213667
304	AGM_2	0.4189	0	0.0154333
305	AGM_2	0.363083	0	0.0347333
306	AGM_2	0.307717	0	0.0384222
307	AGM_2	0.48145	0	0.0178556
308	AGM_2	0.272283	0	0.0254444
309	AGM_2	0.37695	0	0.0462667
310	AGM_2	0.426867	0.0473333	0
311	AGM_VE	0.0582333	0.166083	0
312	AGM_2	0.503717	0	0
313	AGM_3	0.261483	0	0
314	AGM_2	0.33085	0.11025	0
315	AGM_VE	0.0227833	0	0.0521556
316	AGM_3	0.100383	0	0
317	AGM_VE	0.0282333	0.587083	0.0235222
318	AGM_VE	0.10055	0.233333	0.0284333
319	AGM_VE	0.0757	0.207167	0.0401889
320	AGM_VE	0.09385	0.349083	0
321	AGM_VE	0.01985	0.67725	0.0230111
322	AGM_2	0.4323	0	0.0423778
323	AGM_2	0.337767	0	0.0357556
324	AGM_2	0.3662	0	0.0171
325	AGM_2	0.319033	0	0.0215444
326	AGM_2	0.228367	0	0
327	AGM_2	0.348617	0	0.0788556
328	AGM_VE	0.219283	0	0.0181222
329	AGM_2	0.437217	0	0.0305444
330	AGM_2	0.410383	0	0.0491556
331	AGM_2	0.401467	0	0.0142556
332	AGM_2	0.379017	0	0.0376
333	AGM_2	0.414883	0	0.0439
334	AGM_2	0.332417	0	0.0252556
335	AGM_2	0.375383	0	0.0237333
336	AGM_2	0.357467	0	0.0331556
337	AGM_VE	0.110583	0.209	0.0359222
338	AGM_VE	0.122083	0.23925	0
339	AGM_VE	0	0.236333	0
340	AGM_VE	0.0455	0.29275	0
341	AGM_VE	0.00921667	0.26425	0.0137111
342	AGM_VE	0.0527167	0.212	0
343	AGM_VE	0	0.526417	0
344	AGM_VE	0	0.248583	0.00974444
345	YS_m1	0.348133	0	0.0311111
346	AGM_2	0.435017	0	0.0261111
347	AGM_2	0.394117	0	0.0171
348	AGM_VE	0.0206167	0.394	0
349	AGM_3	0.181733	0	0.0106556
350	AGM_2	0.371767	0	0.0284889
351	AGM_2	0.299283	0	0
352	AGM_2	0.2625	0.1155	0.0303222
353	AGM_2	0.446	0	0.0518444
354	AGM_2	0.386867	0	0.0352333
355	AGM_3	0.238433	0	0.0180778
356	AGM_2	0.26235	0	0.0349667
357	AGM_2	0.40255	0	0.0592778
358	AGM_2	0.437917	0	0
359	AGM_2	0.176817	0	0.0177556
360	AGM_VE	0.0268667	0.587917	0.0284333
361	AGM_VE	0.102267	0.252667	0.0376778
362	AGM_VE	0.158183	0	0.0391111
363	AGM_VE	0.0840667	0.241333	0.0236222
364	AGM_VE	0	0.259	0
365	AGM_VE	0.2117	0	0
366	AGM_VE	0.0945667	0.233583	0.0333556
367	AGM_VE	0.0314167	0.291583	0
368	AGM_VE	0.2517	0.1925	0.0570222
369	AGM_2	0.419833	0	0.0606111
370	AGM_2	0.5036	0	0.0105556
371	AGM_2	0.461	0	0.0151333
372	AGM_2	0.423167	0	0.0129778
373	AGM_2	0.4758	0	0
374	AGM_2	0.512067	0	0
375	AGM_2	0.526333	0	0.0124444
376	AGM_2	0.358817	0	0.0116889
377	AGM_2	0.478017	0	0.0556667
378	AGM_2	0.376117	0	0.0382
379	AGM_2	0.392467	0	0
380	AGM_2	0.40495	0	0.0428778
381	AGM_VE	0.275017	0	0.0388333
382	AGM_2	0.526417	0	0.0311778
383	AGM_2	0.489	0	0.0221778
384	AGM_2	0.367683	0	0
385	AGM_2	0.512933	0	0.0249222
386	AGM_2	0.508983	0	0.0204889
387	AGM_2	0.4429	0	0.0469778
388	AGM_2	0.47	0	0.0421333
389	mix	0.47975	0	0.0606778
390	AGM_2	0.501783	0	0.0414
391	YS_m1	0.16065	0	0
392	YS_b1	0.1004	0.43525	0.586933
393	YS_b1	0.0694667	0.302833	0.338456
394	YS_b1	0.0537	0.245833	0.522467
395	YS_b1	0	0.318667	0.525067
396	YS_m2	0.0253167	0.396667	0.0704889
397	YS_b3	0.0419333	0.0453333	0.126411
398	YS_b1	0.0309	0.414333	0.437111
399	YS_b3	0	0.0815833	0.0771778
400	YS_p2	0	0	0
401	YS_b3	0.02535	0.0379167	0.0863444
402	YS_b2	0.0525	0	0.3428
403	YS_b2	0.04845	0.00125	0.199611
404	YS_b2	0.0297333	0.234	0.367944
405	YS_m1	0.175033	0	0.0297889
406	YS_EMP	0.0378167	0	0
407	YS_p1	0	0	0.0212889
408	YS_b1	0.0286167	0.00366667	0.460722
409	YS_b1	0.01715	0.367667	0.521111
410	YS_p2	0	0	0.0316444
411	YS_p2	0	0	0.0458
412	YS_b2	0.07665	0	0.241978
413	YS_b3	0.0300167	0	0.149778
414	YS_b3	0.0372167	0	0.0688
415	YS_p1	0.0369333	0	0.0200444
416	YS_b1	0	0.263667	0.287
417	YS_b2	0.0897167	0	0.385244
418	YS_p1	0	0	0.0445222
419	YS_p2	0	0	0
420	YS_p1	0	0	0
421	YS_b1	0	0.171	0.3902
422	YS_b3	0.0241	0.0878333	0.123156
423	YS_b2	0	0.342417	0.214144
424	mix	0.263283	0.06575	0.268256
425	YS_m1	0.204483	0	0.0178889
426	YS_b2	0.0425333	0	0.236589
427	YS_p1	0	0	0.0246556
428	AGM_1	0.380967	0	0.0321
429	YS_m1	0.23705	0	0.108078
430	YS_p2	0	0	0
431	YS_m1	0.35205	0	0.0786333
432	YS_b3	0.0446667	0.20125	0.0979778
433	YS_m1	0.0921667	0	0.0412556
434	mix	0.232867	0	0.0263444
435	mix	0.168967	0	0.0789333
436	YS_p1	0.0322667	0	0.0247444
437	YS_m1	0.338817	0	0.0118333
438	YS_m1	0.42015	0	0.0440667
439	AGM_VE	0.1037	0.469917	0.0330556
440	YS_b2	0	0	0.153556
441	YS_b1	0.0602833	0.190417	0.5271
442	YS_b1	0.0871	0.23625	0.550522
443	YS_p2	0	0	0.0509778
444	YS_b1	0.08965	0.431	0.567144
445	YS_b1	0	0.454667	0.345022
446	YS_p2	0.0262	0	0
447	YS_b1	0	0.2415	0.209089
448	YS_p2	0	0	0
449	YS_b1	0	0.2435	0.483233
450	YS_p2	0	0	0.0251222
451	YS_b1	0	0.679833	0.266489
452	AGM_1	0.2852	0	0.0989556
453	YS_b1	0.0400167	0.792083	0.305344
454	YS_b1	0.0149667	0.41	0.320622
455	YS_b1	0.0835667	0.243167	0.554844
456	YS_p1	0.0357	0	0.0516222
457	YS_p2	0	0	0
458	YS_b3	0	0	0.0973889
459	YS_b1	0.177417	0.442833	0.533333
460	AGM_VE	0.125467	0.00733333	0
461	YS_p1	0	0	0.0371444
462	YS_b2	0.0473167	0.1835	0.308511
463	YS_b1	0.225767	0	0.328611
464	YS_b1	0.101883	0	0.438667
465	YS_b1	0.0174667	0.426583	0.522667
466	YS_p2	0	0	0.0322333
467	YS_m1	0.25575	0	0.0446222
468	YS_p2	0	0	0
469	YS_b1	0.188267	0	0.562178
470	YS_p2	0	0	0
471	YS_p2	0	0	0
472	YS_b1	0.0442333	0	0.365667
473	YS_b3	0	0.170833	0.0299667
474	YS_b1	0	0.236167	0.277389
475	YS_b3	0	0	0.0336556
476	YS_m1	0.24865	0	0.0293111
477	YS_m2	0.0713167	0	0
478	YS_b1	0.0806167	0.136583	0.539756
479	YS_b1	0.0323333	0.177	0.509056
480	YS_p2	0	0	0.0517444
481	YS_p2	0	0	0
482	YS_p1	0.0247	0	0.0892444
483	YS_m1	0.239683	0	0.0170778
484	YS_p1	0	0	0.0280889
485	YS_m1	0.150133	0	0.0275444
486	YS_p2	0	0.20675	0.0874778
487	YS_b3	0.0452833	0.05025	0.0434
488	YS_p2	0	0	0
489	YS_p1	0	0	0.0585444
490	YS_b1	0	0.160083	0.523178
491	YS_m1	0.05995	0.104917	0.0576778
492	YS_m2	0.028	0	0
493	mix	0.2615	0	0.0696667
494	YS_m1	0.184783	0	0
495	YS_b2	0.0771833	0	0.204622
496	YS_b2	0	0.101833	0.277356
497	YS_b1	0.138683	0.15575	0.500222
498	YS_m2	0.0781833	0.105083	0
499	YS_p1	0	0	0.101544
500	YS_EMP	0.0123167	0	0.0470778
501	YS_m2	0.134	0	0.0142667
502	YS_m1	0.342717	0	0.0754
503	YS_b3	0.0458	0	0.0659667
504	YS_b1	0.0580667	0.532917	0.364322
505	YS_b2	0.06505	0.07375	0.112567
506	YS_p2	0	0	0.0346556
507	YS_b1	0	0.183333	0.362311
508	YS_m2	0.04505	0	0
509	mix	0.212283	0	0.178122
510	YS_p1	0.0183	0.051	0.0553333
511	mix	0.217	0.00366667	0.0247
512	YS_m1	0.1637	0	0.0362667
513	YS_b1	0.05595	0.236	0.465311
514	YS_b1	0.204883	0	0.329156
515	YS_m2	0	0	0
516	YS_p1	0	0	0.0333
517	YS_b1	0	0.174333	0.510367
518	YS_b2	0.0998167	0.273583	0.388389
519	YS_b2	0.148733	0	0.0843889
520	YS_b2	0.200267	0	0.354956
521	mix	0.33585	0	0.0354222
522	YS_p2	0	0	0
523	YS_b2	0.12765	0	0.332911
524	YS_p1	0	0	0.0614222
525	YS_p2	0	0	0
526	YS_p1	0	0	0.0198778
527	YS_p1	0	0	0.0793778
528	YS_m1	0.23775	0	0.0165444
529	YS_b1	0.05085	0.0838333	0.5271
530	YS_p1	0	0	0.0215444
531	YS_b2	0	0.085	0.301044
532	YS_b1	0.117133	0.0129167	0.488344
533	YS_b1	0	0.321	0.352856
534	YS_b1	0	0	0.434689
535	mix	0.348483	0	0.0407667
536	YS_b2	0.134583	0	0.265156
537	YS_b2	0.07925	0.0173333	0.125056
538	YS_b2	0.008	0	0.166044
539	YS_b2	0.120217	0.168333	0.328678
540	YS_m2	0.0526333	0	0.0257
541	mix	0.43785	0	0.0294667
542	YS_p1	0	0	0.0669222
543	YS_b3	0.0125167	0	0.0859556
544	YS_b3	0.0309667	0.0263333	0.0984333
545	AGM_VE	0.0121167	0.335667	0.0703556
546	YS_b1	0.02925	0.330333	0.310911
547	YS_b2	0.0552333	0	0.0113667
548	YS_p2	0	0	0
549	YS_b1	0.0212167	0.245833	0.507222
550	YS_p2	0	0	0
551	mix	0.351717	0	0.0607111
552	YS_m2	0.0818333	0	0.0290778
553	YS_b1	0.0372667	0.303	0.374111
554	YS_b1	0	0.339	0.447867
555	YS_b1	0.16025	0.265	0.482822
556	YS_b1	0.0295833	0.181333	0.463022
557	YS_p1	0	0	0.0801333
558	YS_p2	0	0	0
559	YS_m2	0.0171333	0	0
560	YS_b2	0.0200833	0	0.141289
561	YS_b1	0.0993	0.228333	0.488611
562	YS_b1	0.0687333	0.18575	0.339456
563	YS_b2	0.1181	0.148333	0.126544
564	YS_p1	0	0	0.0751778
565	YS_b2	0.0543167	0.122667	0.261522
566	YS_b2	0.0998	0	0.229
567	YS_b1	0.212983	0.164583	0.385056
568	YS_b1	0.100733	0.1075	0.356611
569	YS_b1	0.0821333	0.351333	0.438644
570	YS_b2	0.0769333	0.0781667	0.0476
571	mix	0.445333	0	0.1073
572	YS_p2	0	0	0.0167778
573	YS_b1	0.02005	0.572167	0.525189
574	YS_p2	0	0	0
575	AGM_1	0.469683	0	0.0636
576	AGM_1	0.392833	0	0.059
577	YS_b1	0	0.00266667	0.295167
578	YS_b3	0	0	0.0464444
579	YS_m1	0.217233	0	0.0246111
580	YS_p2	0	0	0.0186778
581	YS_b1	0.0120167	0.0313333	0.234933
582	YS_b2	0.0358833	0.386167	0.270322
583	YS_p2	0	0	0
584	mix	0.467517	0	0.0757111
585	YS_b1	0.0793833	0.11	0.544467
586	YS_b3	0.00771667	0	0.0645333
587	YS_b3	0.1196	0	0.0808222
588	YS_m1	0.244967	0	0.1459
589	YS_b2	0.0396	0	0.192544
590	YS_p1	0.0170167	0	0.0444111
591	YS_b1	0.0237833	0.44575	0.450267
592	YS_p2	0	0	0
593	YS_b3	0.0389333	0	0.0467
594	YS_b2	0.122967	0	0.133322
595	YS_b1	0.3559	0	0.386911
596	YS_p1	0.00956667	0	0.0885889
597	YS_p1	0.0395	0	0.133833
598	YS_b2	0.05295	0.102417	0.413289
599	YS_p1	0.00885	0	0.0394333
600	YS_b1	0.0695667	0.202083	0.496411
601	YS_p1	0.0281667	0	0.0520778
602	YS_b1	0.0518667	0.383	0.393289
603	YS_b2	0.12325	0	0.205022
604	mix	0.449033	0	0.0225778
605	YS_b1	0.0474667	0.274833	0.4469
606	mix	0.362783	0	0.0551889
607	YS_p2	0	0	0
608	YS_m2	0.09735	0	0
609	YS_p1	0	0	0.0165222
610	YS_p2	0	0	0
611	YS_m2	0.0924167	0	0.0237667
612	YS_b1	0.00668333	0.244167	0.462089
613	YS_b2	0.0393167	0.221167	0.502811
614	YS_p1	0	0	0
615	YS_m1	0.2647	0	0.0909444
616	YS_m2	0.0236833	0	0.0192667
617	YS_m2	0.129067	0	0.0181333
618	YS_m2	0.1624	0	0.0157222
619	YS_b3	0.0123333	0	0
620	YS_b1	0.01245	0.159333	0.3637
621	YS_p2	0	0	0
622	YS_p2	0	0	0
623	YS_b1	0.0660333	0.446583	0.348933
624	YS_b2	0.0593167	0	0.0557444
625	YS_m2	0.0405833	0	0.0631111
626	YS_b3	0.0438167	0	0.144689
627	YS_b3	0.0160167	0.08575	0.164989
628	YS_b1	0.0686667	0.15925	0.422156
629	YS_b1	0.117683	0.22425	0.457211
630	YS_m2	0.0399833	0	0
631	AGM_1	0.432917	0	0.0315667
632	YS_b3	0.0141667	0	0.0375556
633	YS_b3	0.0145167	0.244333	0.113167
634	YS_b1	0.0805833	0	0.605167
635	YS_b2	0.0231333	0.228583	0.0884889
636	YS_b2	0.0308667	0.07575	0.197589
637	YS_b2	0.0305167	0	0.4282
638	YS_p2	0	0	0.0201
639	mix	0.4379	0	0.0625333
640	YS_m2	0.0655833	0	0
641	YS_b1	0.0485	0.0846667	0.4576
642	YS_b1	0.108517	0.205583	0.473022
643	YS_b1	0.104417	0.419917	0.467367
644	YS_m1	0.172233	0	0
645	YS_m1	0.1527	0	0.0323667
646	YS_b3	0	0.2065	0.0750667
647	YS_m1	0.1728	0	0.0370222
648	YS_m2	0.0475833	0	0.0135778
649	YS_b1	0.1364	0	0.328389
650	YS_m1	0.133217	0.092	0.0817556
651	YS_m2	0	0	0
652	YS_b3	0.00753333	0	0.116678
653	YS_b3	0.0498833	0	0.0579
654	YS_m1	0.201033	0	0.0245
655	YS_m1	0.0812667	0	0
656	YS_m1	0.212667	0	0.0425889
657	YS_b3	0.07595	0	0.0710222
658	YS_m2	0.0699333	0	0.0302444
659	YS_b3	0.0373667	0	0.0590667
660	mix	0.36465	0	0.0708222
661	YS_m1	0.106983	0.350833	0.0156111
662	YS_m1	0.332933	0	0.0891333
663	YS_m1	0.171817	0	0.0308111
664	YS_m1	0.255133	0	0.0319333
665	YS_b3	0.0274833	0.210333	0.0946444
666	YS_b3	0	0	0.0685333
667	YS_p2	0	0	0.0605556
668	YS_b3	0.0650667	0.27725	0.127722
669	YS_b3	0.0441	0	0.124889
670	YS_p2	0	0	0.0170889
671	YS_m1	0.0903833	0	0.0232
672	YS_b3	0.0418	0.198083	0.153144
673	YS_p1	0.0281333	0	0.0574444
674	YS_b2	0.0539667	0	0.122489
675	YS_p1	0	0	0.108311
676	YS_b3	0.0497333	0	0.171456
677	YS_b2	0.04925	0.311083	0.0690667
678	YS_b2	0.0572	0.13725	0.134011
679	YS_b3	0.03245	0.121833	0.081
680	YS_m1	0.164633	0	0.0234778
681	YS_m1	0.232367	0	0.0355333
682	YS_b3	0.0425	0	0.165789
683	YS_b3	0.0237167	0	0.0924111
684	YS_b3	0.0345833	0	0.0402333
685	YS_m1	0.136083	0	0.0136667
686	YS_b3	0.0346833	0	0.1065
687	YS_m2	0.0368333	0.00216667	0.0120667
688	YS_b3	0	0	0.125289
689	YS_m1	0.251133	0	0.0468111
690	YS_m2	0.0163833	0	0.0171222
691	YS_m2	0.0417667	0	0
692	YS_m2	0.0806667	0	0.0293222
693	YS_m2	0.0335	0	0.0328111
694	YS_m2	0.0537	0	0.0339
695	YS_m1	0.150517	0	0.0111111
696	YS_m2	0.0805833	0	0.0354778
697	YS_m2	0.0488333	0	0
698	YS_m2	0.042	0.1935	0.0371889
699	YS_b1	0.0392667	0.332917	0.439578
700	YS_m2	0	0.208333	0
701	YS_m2	0.0440833	0.0256667	0
702	YS_m2	0.01875	0	0
703	YS_m2	0.0840333	0.0428333	0.0126778
704	YS_m2	0.04745	0	0.0188
705	YS_b2	0.0383833	0.117167	0.2523
706	YS_m2	0.0216167	0	0
707	YS_m2	0.0438167	0	0
708	AGM_5	0	0	0
709	YS_b1	0.0567333	0	0.390144
710	YS_m2	0	0	0.0186778
711	YS_b3	0.0421167	0.180417	0.170322
712	YS_m2	0.0389167	0	0
713	YS_m2	0.0532167	0	0.0366111
714	YS_m2	0	0	0
715	YS_m2	0.0607333	0	0
716	YS_m2	0.14705	0	0.0306
717	YS_m2	0.04775	0	0.0181444
718	YS_m2	0	0	0
719	YS_p1	0.0147167	0	0.0448778
720	YS_m2	0.0767667	0	0.0142
721	YS_m1	0.1307	0	0.0441
722	YS_m2	0.01865	0	0.0355222
723	YS_m2	0.0279667	0	0.0315333
724	YS_p2	0	0	0
725	YS_b3	0.0437	0	0.0330556
726	YS_m2	0.0364167	0	0
727	YS_m1	0.2111	0.138833	0.0144667
728	YS_b2	0.0521167	0.15225	0.225489
729	YS_b2	0.0275167	0.18225	0.338756
730	YS_m2	0.0114833	0	0.0422667
731	YS_m2	0.0378	0	0
732	YS_m1	0.05865	0	0.0257111
733	YS_m2	0.0415333	0	0
734	YS_m2	0.0597333	0	0.0662778
735	YS_m1	0.0528	0	0.0249556
736	YS_p1	0	0	0.0528667
737	YS_m2	0.0299667	0	0.0234222
738	YS_m1	0.194083	0	0.136533
739	YS_m2	0.0649	0	0
740	YS_p2	0	0	0.0281111
741	YS_m2	0.0379167	0.218083	0.0263667
742	YS_m2	0.0672333	0	0
743	AGM_4	0.01535	0	0
744	YS_m2	0	0	0
745	YS_m1	0.194633	0	0.0157
746	YS_m2	0.0592333	0.286333	0.0717444
747	YS_m1	0.19785	0	0.0626889
748	YS_m1	0.104517	0	0
749	AGM_VE	0	0.588083	0.0213222
750	YS_p2	0.02225	0	0.0118111
751	AGM_VE	0.134033	0.671917	0.0862667
752	AGM_VE	0.0898167	0.5915	0.0888222
753	AGM_VE	0	0.246	0
754	AGM_VE	0.0555167	0.242167	0
755	AGM_VE	0	0.68825	0.0790111
756	AGM_VE	0.0402167	0.232	0.0248
757	AGM_VE	0.01575	0.351	0
758	AGM_VE	0	0.421583	0.0276667
759	AGM_VE	0.0924333	0.243833	0.0188222
760	AGM_VE	0.290783	0.0906667	0
761	AGM_VE	0	0.52225	0
762	YS_m1	0.367767	0	0.0174333
763	mix	0.287917	0	0.04
764	AGM_1	0.38305	0	0.0408111
765	AGM_1	0.561083	0	0.0339889
766	AGM_1	0.378633	0	0.0451556
767	mix	0.292783	0	0.0362333
768	AGM_1	0.40675	0	0
769	YS_p2	0	0.0426667	0
770	AGM_1	0.300333	0.153	0.0354667
771	AGM_1	0.377	0	0.0571
772	AGM_1	0.4939	0.0693333	0.0643778
773	mix	0.46455	0	0.0153
774	AGM_1	0.4703	0	0.0309333
775	mix	0.3433	0	0.0206
776	AGM_1	0.460017	0	0
777	mix	0.275917	0	0.0249667
778	mix	0.378917	0	0.0324333
779	AGM_1	0.373417	0	0.0377778
780	mix	0.236317	0	0.0491444
781	AGM_1	0.31685	0	0.0524333
782	mix	0.200767	0	0.0263222
783	AGM_1	0.455083	0	0.0216444
784	AGM_1	0.3787	0	0.0413222
785	YS_m1	0.433383	0	0
786	AGM_1	0.4961	0	0
787	AGM_1	0.383267	0	0.0583778
788	YS_m1	0.365383	0	0
789	AGM_1	0.4671	0	0
790	AGM_1	0.41725	0	0.0316222
791	mix	0.27535	0	0.0234111
792	AGM_1	0.3926	0	0.0456889
793	mix	0.475933	0	0.0549333
794	AGM_1	0.489783	0.1245	0.0384889
795	YS_m2	0.122917	0	0
796	AGM_1	0.460417	0	0
797	AGM_1	0.4766	0	0.0281556
798	mix	0.4685	0	0.0413444
799	AGM_1	0.28645	0	0.0372222
800	AGM_1	0.26175	0	0.0362667
801	YS_b1	0.11015	0.100333	0.2447
802	AGM_1	0.35265	0	0.0505778
803	AGM_1	0.4547	0	0.0112222
804	AGM_1	0.353	0	0.0379222
805	AGM_1	0.445	0	0.0280778
806	AGM_1	0.6061	0	0.0359556
807	AGM_1	0.3913	0	0.0329444
808	AGM_1	0.474333	0	0.0295333
809	AGM_1	0.451	0	0.0129444
810	AGM_1	0.54635	0	0.0330556
811	YS_p2	0	0.0125833	0.0473222
812	AGM_1	0.37625	0	0.0564333
813	AGM_1	0.446783	0	0.0473778
814	AGM_1	0.512417	0	0.0494222
815	AGM_1	0.582433	0	0.0385
816	AGM_1	0.482133	0	0.0318778
817	AGM_1	0.352617	0	0.0551667
818	YS_m2	0.0301	0	0.018
819	AGM_1	0.576633	0	0.0553333
820	AGM_1	0.460783	0	0.0283333
821	AGM_1	0.4485	0	0.0426
822	AGM_VE	0	0.225833	0.0273
823	AGM_1	0.450317	0	0.0327444
824	AGM_1	0.54845	0	0.0355333
825	AGM_1	0.275717	0	0
826	YS_m1	0.372683	0	0.0317778
827	YS_b1	0.03685	0.3065	0.437122
828	AGM_1	0.496317	0	0.0345
829	AGM_1	0.366933	0	0.0596889
830	AGM_1	0.4945	0	0.0272
831	AGM_1	0.317867	0	0.03
832	AGM_1	0.514333	0	0.0579222
833	AGM_1	0.4365	0	0.0179333
834	AGM_1	0.591733	0	0.0545889
835	YS_b1	0.0707333	0	0.478544
836	AGM_1	0.453917	0	0.0604333
837	AGM_1	0.406083	0	0.0611556
838	AGM_1	0.275583	0	0.0173222
839	AGM_1	0.35445	0	0.0414556
840	AGM_1	0.425867	0	0.0325444
841	AGM_1	0.389917	0	0
842	AGM_1	0.435017	0	0.0635889
843	AGM_1	0.44425	0	0.0260111
844	AGM_1	0.397433	0	0.0190556
845	AGM_1	0.3801	0	0.0359333
846	mix	0.4587	0	0.0475111
847	AGM_1	0.51525	0	0.0813889
848	AGM_1	0.433583	0	0.0333556
849	AGM_1	0.3996	0	0.0356333
850	AGM_1	0.468067	0	0.0694889
851	AGM_1	0.558983	0	0.0561556
852	AGM_1	0.35325	0	0.0131889
853	AGM_1	0.440983	0.00458333	0.0535111
854	YS_m1	0.283033	0	0.0400667
855	AGM_1	0.3329	0	0.0169333
856	YS_m1	0.193667	0.132417	0.0337444
857	AGM_1	0.552217	0	0.0609333
858	AGM_1	0.452	0	0.0549556
859	AGM_1	0.387017	0	0.0261556
860	AGM_1	0.5468	0	0.0140778
861	AGM_1	0.484067	0	0.0211556
862	AGM_1	0.561167	0	0.0539889
863	AGM_1	0.476817	0	0.0412778
864	AGM_1	0.508533	0	0.0382556
865	AGM_1	0.4854	0	0.0354889
866	AGM_1	0.4789	0	0.0612444
867	AGM_VE	0.0980333	0.206	0.0392333
868	AGM_1	0.6208	0	0.0361444
869	AGM_1	0.322883	0	0.0160333
870	mix	0.294	0	0.0111889
871	AGM_1	0.420883	0	0.0500444
872	AGM_1	0.564217	0	0.0584778
873	AGM_1	0.295967	0	0.0684222
874	AGM_1	0.4659	0	0.0488
875	AGM_1	0.46305	0	0.0479
876	YS_p2	0.0115	0	0
877	AGM_1	0.613133	0	0.0526667
878	AGM_1	0.460217	0	0.0241667
879	AGM_1	0.406733	0	0.0388333
880	AGM_1	0.490417	0	0.0497222
881	AGM_1	0.464417	0	0.0398556
882	AGM_1	0.478233	0	0.0120444
883	YS_p2	0	0	0.0388222
884	AGM_1	0.389567	0	0.0480667
885	AGM_1	0.496867	0	0.0316111
886	AGM_1	0.456067	0	0.0594111
887	YS_b3	0	0	0
888	AGM_1	0.354917	0	0.0379556
889	AGM_1	0.420017	0.02375	0.0272333
890	AGM_1	0.36485	0.029	0.0300333
891	AGM_1	0.52515	0	0.0323667
892	AGM_1	0.33045	0	0.0570667
893	AGM_1	0.337767	0	0.0365778
894	AGM_1	0.543967	0	0.0536111
895	AGM_1	0.47115	0	0.0476444
896	YS_p1	0	0	0.0319111
897	AGM_1	0.409467	0	0.0644667
898	YS_b1	0.207917	0.25275	0.3943
899	YS_b1	0.124933	0.1265	0.259167
900	YS_b1	0.30425	0.0633333	0.389756
901	YS_b1	0.177567	0.172417	0.265233
902	YS_m2	0.0261	0	0.0255111
903	YS_m2	0.0306167	0	0
904	YS_m2	0	0	0
905	YS_b3	0	0	0.150411
906	YS_m2	0.07405	0	0.0242111
907	YS_m2	0	0.112417	0
908	YS_b3	0.04525	0	0.0961667
909	YS_b1	0	0	0.360711
910	YS_m1	0.269617	0.0894167	0
911	YS_m2	0	0	0
912	AGM_VE	0	0.2495	0.0319
913	AGM_VE	0.0295333	0.247167	0.0421778
914	AGM_2	0.3307	0	0.0294333
915	YS_b1	0.0381667	0.081	0.411522
916	YS_b3	0.0465167	0.110833	0.0609889
917	YS_p2	0	0	0
918	YS_p1	0	0	0.0248556
919	YS_b1	0.0445167	0.21425	0.509833
920	YS_b3	0.07375	0.21975	0.0848444
921	YS_m1	0.168617	0	0
922	YS_b1	0.0144333	0.0810833	0.454444
923	YS_m1	0.288183	0	0.111656
924	YS_m1	0.146483	0.00608333	0.0753333
925	YS_b1	0.0543333	0	0.462656
926	YS_m2	0.0448	0	0
927	YS_m2	0.0465667	0	0.0307444
928	YS_m2	0.0974833	0	0
929	YS_m2	0.114733	0	0.0638778
930	AGM_3	0.0839333	0	0
931	YS_m1	0.1841	0	0.0265
932	AGM_3	0.232183	0	0.0161556
933	YS_m1	0.1821	0	0.0667556
934	YS_b3	0.0452667	0	0.180722
935	YS_m1	0.216	0	0.0512444
936	YS_EMP	0	0	0
937	YS_LMP	0	0	0
938	YS_LMP	0	0	0.0137222
939	YS_EMP	0	0	0
940	YS_LMP	0	0	0.0235
941	YS_LMP	0	0	0
942	YS_m1	0.18305	0	0.0199222
943	AGM_VE	0.0206333	0.393583	0.0277333
944	YS_EMP	0	0	0
945	YS_LMP	0	0	0.0239556
946	YS_EMP	0	0	0
947	YS_LMP	0	0	0.0566889
948	YS_EMP	0	0	0
949	YS_LMP	0	0.00383333	0
950	YS_EMP	0	0	0
951	YS_EMP	0	0	0
952	YS_b2	0.0866667	0.296333	0.371767
953	YS_LMP	0	0	0.0167222
954	YS_LMP	0	0	0
955	YS_EMP	0	0	0.0121111
956	YS_LMP	0	0	0
957	YS_EMP	0	0	0
958	YS_LMP	0	0	0
959	YS_m2	0.0320167	0	0
960	YS_EMP	0	0	0
961	YS_LMP	0	0	0
962	YS_LMP	0	0	0.0269333
963	YS_EMP	0	0	0
964	YS_EMP	0	0	0
965	YS_LMP	0	0	0
966	YS_EMP	0	0	0
967	YS_EMP	0	0	0
968	YS_LMP	0	0	0
969	YS_EMP	0	0	0
970	YS_LMP	0	0	0
971	YS_EMP	0.0169667	0	0
972	YS_m1	0.237333	0	0.0282
973	YS_EMP	0	0	0
974	YS_b1	0.0715667	0	0.414544
975	YS_EMP	0	0	0
976	YS_LMP	0	0	0
977	YS_LMP	0	0	0
978	YS_p2	0	0	0.0299222
979	YS_LMP	0	0	0
980	YS_LMP	0	0	0
981	YS_LMP	0	0	0
982	YS_EMP	0	0	0
983	YS_LMP	0	0	0
984	YS_LMP	0	0	0
985	YS_EMP	0	0	0.0097
986	YS_LMP	0	0	0
987	mix	0.401467	0	0.2876
988	YS_EMP	0	0	0
989	YS_LMP	0	0	0
990	YS_EMP	0	0	0.0253556
991	YS_LMP	0	0	0
992	YS_p1	0	0	0.0219111
993	YS_LMP	0	0	0
994	YS_LMP	0	0	0
995	YS_EMP	0	0	0
996	AGM_VE	0.0229833	0.2445	0.0294
997	YS_EMP	0	0	0
998	YS_LMP	0	0	0
999	YS_EMP	0	0	0
1000	YS_LMP	0	0	0.0188444
1001	YS_EMP	0	0	0
1002	YS_LMP	0	0	0
1003	YS_EMP	0	0	0
1004	YS_p1	0	0	0.112444
1005	YS_b1	0.03815	0.238667	0.404522
1006	YS_EMP	0	0	0
1007	YS_LMP	0	0	0
1008	YS_EMP	0	0	0
1009	YS_EMP	0	0	0
1010	YS_m1	0.132417	0	0
1011	YS_EMP	0	0	0
1012	YS_EMP	0	0	0
1013	YS_m2	0.0384	0	0.0123111
1014	YS_b1	0.0369333	0	0.449056
1015	YS_EMP	0	0	0
1016	YS_LMP	0	0	0
1017	YS_EMP	0	0	0
1018	YS_LMP	0	0	0
1019	YS_LMP	0	0	0
1020	YS_EMP	0.0385167	0	0.0177222
1021	YS_LMP	0	0	0
1022	YS_b1	0.0761833	0.315917	0.520544
1023	YS_EMP	0	0	0
1024	YS_LMP	0	0	0
1025	YS_b1	0.164767	0.200917	0.467011
1026	YS_EMP	0	0	0
1027	YS_LMP	0	0	0
1028	YS_EMP	0	0	0
1029	YS_b1	0.211017	0	0.565978
1030	YS_LMP	0	0	0.0278778
1031	YS_EMP	0	0	0
1032	YS_EMP	0	0	0
1033	YS_LMP	0	0	0
1034	YS_EMP	0	0	0
1035	YS_LMP	0	0	0
1036	YS_b1	0	0.5645	0.464333
1037	AGM_VE	0.0505667	0.3945	0
1038	YS_EMP	0	0	0.0275111
1039	YS_EMP	0	0	0
1040	YS_EMP	0	0	0
1041	YS_EMP	0	0	0.0322444
1042	YS_EMP	0	0	0
1043	YS_b1	0.0724667	0	0.420267
1044	YS_EMP	0	0	0
1045	YS_LMP	0	0	0.0132111
1046	YS_b1	0.0376833	0.0974167	0.568633
1047	YS_p2	0	0	0
1048	YS_LMP	0	0	0
1049	YS_EMP	0	0	0.0116222
1050	YS_EMP	0	0	0
1051	YS_EMP	0	0	0
1052	YS_LMP	0	0	0
1053	YS_LMP	0	0	0
1054	YS_EMP	0	0	0
1055	YS_LMP	0	0	0
1056	mix	0.346133	0	0.0452778
1057	YS_EMP	0	0	0
1058	YS_EMP	0	0	0.0205333
1059	YS_LMP	0	0	0
1060	YS_EMP	0	0	0
1061	YS_LMP	0	0	0
1062	YS_LMP	0	0	0
1063	YS_EMP	0.0279333	0	0
1064	YS_LMP	0	0	0
1065	YS_EMP	0	0	0
1066	YS_EMP	0	0	0.0370556
1067	YS_LMP	0	0	0
1068	YS_b3	0.00993333	0.32975	0.0243778
1069	YS_EMP	0	0	0
1070	YS_LMP	0	0	0
1071	YS_EMP	0	0	0
1072	YS_EMP	0	0	0.0125667
1073	YS_LMP	0	0	0
1074	YS_EMP	0	0	0
1075	YS_EMP	0	0	0
1076	YS_EMP	0	0	0
1077	YS_LMP	0	0.0845	0
1078	YS_LMP	0	0	0.0179
1079	YS_EMP	0	0	0.0268556
1080	YS_LMP	0	0	0
1081	YS_EMP	0	0	0
1082	YS_EMP	0	0	0
1083	YS_LMP	0	0	0.0306667
1084	YS_EMP	0	0	0
1085	YS_EMP	0	0	0
1086	YS_EMP	0.0435	0	0.218944
1087	YS_EMP	0	0	0.0120667
1088	YS_b2	0.07155	0.172	0.194456
1089	YS_EMP	0	0	0
1090	YS_EMP	0	0	0
1091	YS_LMP	0	0	0
1092	YS_EMP	0	0	0
1093	YS_EMP	0	0	0.0256444
1094	YS_b3	0.0372833	0.2005	0.129667
1095	YS_LMP	0	0	0
1096	YS_EMP	0	0	0
1097	YS_EMP	0	0	0
1098	mix	0.315617	0	0
1099	YS_LMP	0	0	0
1100	YS_EMP	0	0	0
1101	YS_EMP	0	0	0
1102	YS_LMP	0	0	0
1103	YS_EMP	0	0	0
1104	YS_EMP	0	0	0
1105	YS_LMP	0	0	0
1106	YS_EMP	0	0	0.0248556
1107	YS_EMP	0	0	0
1108	YS_LMP	0	0	0
1109	YS_m2	0.1268	0	0
1110	YS_EMP	0	0	0
1111	YS_EMP	0	0	0.0120889
1112	YS_LMP	0	0	0
1113	YS_m1	0.27025	0	0.0152111
1114	YS_EMP	0	0	0
1115	YS_EMP	0	0	0
1116	YS_EMP	0	0	0
1117	YS_LMP	0	0	0
1118	YS_p2	0.0091	0	0
1119	YS_EMP	0	0	0
1120	YS_EMP	0	0	0
1121	YS_LMP	0	0	0
1122	YS_EMP	0	0	0
1123	YS_LMP	0	0	0.0132222
1124	YS_EMP	0	0	0
1125	YS_EMP	0	0	0
1126	YS_EMP	0.0233667	0	0
1127	YS_EMP	0.0282167	0	0
1128	YS_LMP	0	0	0.0171
1129	YS_m1	0.1858	0	0.0138333
1130	YS_EMP	0	0	0
1131	YS_LMP	0	0	0
1132	YS_EMP	0	0	0
1133	YS_LMP	0	0	0
1134	YS_b2	0.1115	0.16625	0.0423778
1135	YS_LMP	0	0	0
1136	YS_LMP	0.0145833	0	0.0293111
1137	YS_EMP	0	0	0
1138	YS_LMP	0.0214833	0	0.0317111
1139	YS_LMP	0	0	0
1140	YS_EMP	0.0419	0	0.0172889
1141	YS_LMP	0	0	0
1142	YS_b3	0	0.148333	0.156089
1143	YS_EMP	0	0	0
1144	YS_LMP	0	0	0
1145	YS_EMP	0	0	0
1146	YS_LMP	0	0	0
1147	YS_b2	0.11555	0.214	0.208311
1148	YS_LMP	0	0	0.0290667
1149	YS_LMP	0	0	0.0114889
1150	YS_LMP	0	0	0.0278222
1151	YS_EMP	0	0	0.0134222
1152	YS_LMP	0	0	0
1153	YS_b2	0	0.120333	0.0515667
1154	YS_EMP	0	0	0
1155	YS_LMP	0	0	0
1156	YS_LMP	0	0	0.0197444
1157	YS_LMP	0.0172833	0	0
1158	YS_EMP	0	0	0
1159	YS_LMP	0	0	0.0101444
1160	YS_EMP	0	0	0
1161	YS_LMP	0	0	0
1162	YS_LMP	0	0	0
1163	YS_b1	0.0915833	0.123083	0.272089
1164	YS_b3	0	0	0.0371111
1165	YS_p2	0	0	0
1166	YS_b1	0.149233	0	0.445667
1167	YS_b3	0.0396167	0.169167	0.146456
1168	YS_b2	0.0525667	0.14525	0.116622
1169	YS_b1	0.0331333	0.157583	0.384411
1170	YS_m1	0.27775	0.187333	0.180356
1171	YS_b1	0.0925833	0	0.492133
1172	YS_b2	0.0206667	0	0.246578
1173	YS_p2	0	0	0.0200556
1174	YS_p2	0	0	0
1175	YS_p2	0	0	0.0153444
1176	YS_m1	0.276167	0	0.0492444
1177	YS_m1	0.229767	0	0.0144889
1178	YS_m2	0.0103833	0	0
1179	YS_p1	0	0	0.0327333
1180	YS_b2	0.0888	0.0796667	0.360144
1181	YS_b1	0.0368167	0.37525	0.259578
1182	YS_p1	0	0	0.0310111
1183	YS_p2	0	0	0.0311667
1184	YS_p1	0	0	0
1185	YS_b2	0.07475	0.244583	0.3507
1186	mix	0.47365	0	0.0247889
1187	YS_b2	0.0566833	0.20925	0.373133
1188	YS_b3	0.01885	0.00125	0.143467
1189	YS_b2	0.0455833	0.14	0.174067
1190	YS_p2	0	0	0.0159889
1191	YS_p1	0	0	0
1192	YS_b1	0	0.139167	0.376811
1193	YS_b3	0.0273833	0	0.0328
1194	YS_m2	0.102883	0.110083	0.0282778
1195	YS_b3	0.0281667	0.149583	0.140678
1196	YS_p2	0	0	0.0552222
1197	mix	0.358317	0	0.0824222
1198	YS_b1	0.0183167	0.180583	0.472822
1199	YS_b1	0	0	0.321411
1200	YS_p2	0.0197	0	0
1201	YS_b1	0.0682333	0.11425	0.531367
1202	AGM_1	0.330283	0	0
1203	YS_b1	0.170067	0	0.442267
1204	YS_b1	0.0226667	0.242667	0.472556
1205	YS_b1	0.0859	0	0.410678
1206	YS_p2	0	0	0
1207	YS_m2	0.0431667	0	0
1208	YS_b1	0.0174	0.443167	0.2916
1209	YS_m2	0	0	0
1210	YS_p2	0	0	0
1211	YS_p1	0	0	0
1212	mix	0.2766	0	0.0373667
1213	YS_b2	0.0502167	0.39	0.345067
1214	YS_p2	0	0	0
1215	YS_m2	0.113117	0	0.0572222
1216	mix	0.245767	0	0.224933
1217	YS_b2	0.109067	0.39925	0.194033
1218	YS_b2	0.0155833	0.111417	0.180689
1219	YS_m2	0.0448	0	0
1220	YS_b3	0	0	0.0334111
1221	YS_b1	0.124633	0.187667	0.4933
1222	mix	0.428283	0	0.0332
1223	YS_p2	0.03855	0	0.0312556
1224	YS_p2	0	0	0.0315556
1225	YS_m2	0.11095	0	0
1226	YS_b3	0.0326833	0.0635833	0.2261
1227	YS_b1	0	0.27175	0.408789
1228	YS_b1	0.24075	0	0.356244
1229	YS_m1	0.1373	0	0.0372
1230	YS_b3	0.0413333	0.156083	0.0880889
1231	YS_m2	0	0	0
1232	YS_p1	0	0	0.0287333
1233	YS_b1	0.17545	0.2315	0.553589
1234	YS_p2	0	0	0
1235	YS_m2	0.0358333	0	0.0137778
1236	mix	0.31585	0	0.209444
1237	YS_m1	0.186583	0	0
1238	YS_b1	0.2525	0	0.539078
1239	YS_m1	0.124583	0	0.0105667
1240	YS_p2	0	0	0.0127778
1241	YS_b1	0.07715	0.195333	0.388622
1242	YS_m2	0.140533	0	0.0258111
1243	YS_m1	0.391483	0	0.0295556
1244	YS_b2	0.0436	0	0.0841889
1245	YS_b1	0.118567	0.241	0.476133
1246	YS_m2	0.0877	0	0
1247	YS_b1	0.132533	0.239667	0.374867
1248	YS_b1	0.115217	0.117667	0.374956
1249	YS_EMP	0	0	0
1250	YS_p2	0	0	0.0359667
1251	mix	0.310367	0	0.0945778
1252	YS_m1	0.23695	0.1295	0.0276333
1253	YS_p2	0	0	0
1254	YS_b2	0.0249167	0.198167	0.371444
1255	YS_m1	0.2671	0.131333	0.0778111
1256	YS_b1	0.06345	0	0.429389
1257	YS_m1	0.247217	0	0.0384667
1258	YS_m1	0.182567	0	0.0275556
1259	YS_b1	0.11875	0.01925	0.289467
1260	YS_p2	0	0	0.029
1261	AGM_2	0.306283	0	0.0427778
1262	YS_m2	0.145717	0	0.0280889
1263	YS_b2	0.00676667	0.141333	0.3224
1264	AGM_VE	0.142817	0	0.0250444
1265	YS_b1	0.0711	0.228	0.4467
1266	YS_p2	0	0	0.0184667
1267	YS_b2	0.10975	0.213667	0.315089
1268	YS_p2	0	0	0.0361222
1269	mix	0.153017	0	0.198944
1270	AGM_VE	0.0510333	0.193167	0.0832444
1271	YS_b3	0.02015	0	0.0667667
1272	YS_p2	0	0	0.0551333
1273	YS_b1	0.0665833	0.459583	0.527278
1274	YS_p2	0	0	0.0516222
1275	YS_m1	0.139067	0	0
1276	YS_b2	0.0405333	0.0975833	0.0352889
1277	YS_m1	0.245633	0	0.0139778
1278	mix	0.390017	0	0.0547667
1279	YS_b1	0	0.384667	0.342344
1280	YS_m1	0.2419	0	0.0417111
1281	YS_b1	0.0699333	0.263167	0.408267
1282	YS_b3	0	0	0.0571889
1283	YS_b3	0.0340833	0	0.0771778
1284	YS_b3	0	0	0.0199778
1285	YS_b2	0.119233	0.267667	0.204978
1286	YS_m2	0.0487167	0	0
1287	YS_EMP	0	0	0
1288	YS_p2	0	0	0
1289	YS_p1	0	0	0.0459333
1290	YS_p2	0	0	0
1291	mix	0.2729	0	0
1292	YS_b2	0.049	0	0.326133
1293	YS_p2	0	0	0
1294	YS_b2	0.0608833	0.2155	0.261067
1295	YS_b1	0.0673667	0.12175	0.274389
1296	AGM_2	0.339083	0	0
1297	YS_b2	0.0314833	0	0.0537556
1298	YS_b3	0.03005	0.156	0.0857667
1299	YS_b1	0.0761667	0	0.345067
1300	YS_b3	0.0137167	0	0.0795222
1301	YS_p2	0	0	0
1302	YS_m1	0.2234	0.0955	0
1303	YS_b1	0.0539167	0.216667	0.435789
1304	YS_p2	0	0	0.0201333
1305	YS_p2	0	0	0
1306	YS_p2	0	0	0
1307	YS_b3	0	0	0.065
1308	YS_b1	0.135267	0.144583	0.335456
1309	YS_b3	0.0566667	0	0.110578
1310	YS_m1	0.174017	0	0
1311	YS_b3	0.02675	0	0.109178
1312	YS_b1	0	0.282333	0.463822
1313	YS_m2	0.0317333	0	0.0159889
1314	YS_b2	0.114433	0.01425	0.404522
1315	YS_p2	0	0	0
1316	YS_b2	0.0608833	0.366417	0.390422
1317	YS_b3	0.0464167	0	0.0373667
1318	YS_m2	0.145133	0.142583	0.0849
1319	YS_b1	0.128433	0.155583	0.512467
1320	YS_b2	0.0352333	0	0.105156
1321	YS_p2	0	0	0.0244889
1322	YS_p2	0	0	0.0299778
1323	YS_p2	0	0	0.0298444
1324	YS_p2	0	0	0
1325	YS_m1	0.162583	0	0.0248556
1326	YS_b1	0	0	0.467944
1327	YS_b1	0.09635	0.0844167	0.370978
1328	YS_b2	0.02685	0	0.196311
1329	YS_b3	0	0	0.0453667
1330	mix	0.477533	0	0.0132444
1331	YS_m1	0.186517	0	0.0202889
1332	YS_b1	0.0659667	0.333333	0.480911
1333	YS_m1	0.286933	0	0.0717222
1334	YS_m1	0.3103	0.22025	0.0993222
1335	YS_p2	0	0	0
1336	YS_p2	0.0087	0	0.0353
1337	YS_b3	0.05645	0.05775	0.0828222
1338	mix	0.337067	0	0.121367
1339	YS_b1	0.0495333	0.209083	0.256778
1340	YS_b3	0.01705	0	0.151422
1341	YS_p2	0	0	0
1342	YS_b2	0.0404833	0.0661667	0.128422
1343	YS_p1	0	0	0.0839111
1344	YS_b3	0	0	0.0192333
1345	YS_p2	0	0	0.0323667
1346	YS_b2	0.0328667	0	0.270433
1347	YS_b1	0.0514833	0.395083	0.552256
1348	YS_b1	0.03885	0.547417	0.318478
1349	YS_b2	0.0388833	0.124333	0.284122
1350	YS_m1	0.269767	0	0
1351	YS_b1	0.0992167	0.287167	0.286578
1352	YS_b2	0.1903	0	0.0566778
1353	mix	0.365917	0	0.153956
1354	YS_m1	0.1775	0	0.0968556
1355	YS_m2	0.0239167	0	0
1356	YS_p2	0	0	0.0122889
1357	YS_m2	0.0723833	0	0
1358	YS_b1	0.0314167	0.0848333	0.445833
1359	YS_b1	0.0826167	0	0.383556
1360	YS_p2	0	0	0.0290444
1361	YS_p2	0	0	0.0318222
1362	YS_p2	0	0	0.0306222
1363	YS_p2	0	0	0
1364	AGM_2	0.488883	0	0.0174778
1365	YS_b3	0.0263667	0.104333	0.173811
1366	YS_m1	0.262683	0	0.0846333
1367	YS_b3	0	0	0.0902778
1368	YS_b2	0.0843667	0	0.145111
1369	YS_p2	0.0180167	0	0.0270667
1370	YS_p2	0	0	0.0601889
1371	YS_b3	0.0116333	0	0.0629111
1372	mix	0.339383	0	0.315322
1373	YS_m1	0.108483	0	0.0218889
1374	YS_b1	0.0541	0	0.293278
1375	YS_m1	0.219567	0	0.0351889
1376	YS_p2	0	0	0
1377	AGM_VE	0.0332333	0.0779167	0
1378	YS_b1	0.365533	0	0.439033
1379	AGM_2	0.180483	0	0
1380	YS_b3	0	0.1555	0.136289
1381	YS_p2	0	0	0
1382	YS_b2	0.0428667	0.150417	0.0679333
1383	YS_p2	0	0	0
1384	YS_p2	0	0	0
1385	YS_p2	0	0	0.0193889
1386	mix	0.391633	0	0.1075
1387	YS_b1	0.21505	0.158417	0.402089
1388	YS_b1	0	0.6675	0.347089
1389	YS_b2	0.0203667	0	0.249611
1390	mix	0.3586	0	0.188233
1391	YS_b3	0.0264333	0	0.0595778
1392	YS_b2	0.0129	0.22425	0.2497
1393	YS_p2	0	0	0.0537222
1394	YS_m2	0.0613167	0	0.0245889
1395	YS_b2	0.0949	0.193833	0.100567
1396	YS_p2	0	0	0.0405
1397	YS_b2	0.06125	0	0.163878
1398	YS_b3	0.0186333	0.1485	0.0992
1399	YS_p2	0	0	0
1400	YS_p2	0	0	0
1401	YS_p2	0	0	0.0192889
1402	YS_b2	0	0.0495	0.433711
1403	YS_b2	0.0902667	0.045	0.391478
1404	YS_p1	0.0289833	0	0.118989
1405	YS_p2	0	0	0.0319889
1406	mix	0.417767	0	0.0740111
1407	YS_b3	0.0221333	0	0.0963222
1408	YS_m2	0.1027	0	0.0179667
1409	YS_b1	0.0466167	0.416167	0.483233
1410	AGM_1	0.478717	0	0.0162111
1411	YS_b3	0.0483833	0	0.0906333
1412	YS_p2	0	0	0.0452333
1413	YS_b2	0	0.122167	0.153156
1414	YS_p2	0	0	0
1415	YS_b3	0.0324333	0	0.0437889
1416	YS_b1	0.214867	0	0.454122
1417	YS_b1	0.0634333	0	0.5292
1418	YS_b3	0	0	0.0801556
1419	YS_b1	0.0303167	0	0.409889
1420	YS_p2	0	0	0.0221111
1421	AGM_VE	0	0.23275	0.0360889
1422	YS_b1	0.0412	0.253083	0.309522
1423	YS_p2	0	0	0
1424	YS_p1	0.0195833	0	0.0443444
1425	YS_b1	0.0611667	0	0.473978
1426	AGM_2	0.441967	0	0.0312444
1427	YS_b1	0.0798	0.329667	0.278822
1428	YS_m1	0.193417	0.0109167	0.0776667
1429	mix	0.523017	0	0.0386111
1430	YS_b2	0.0339167	0.101083	0.0674444
1431	YS_b2	0.0355	0.0470833	0.130022
1432	YS_p2	0	0	0.0151
1433	AGM_2	0.287683	0	0.0234444
1434	YS_b1	0.07375	0	0.3915
1435	YS_p2	0	0	0.0398333
1436	YS_b2	0.0493667	0.13125	0.378944
1437	YS_b1	0.0166833	0.144	0.518178
1438	YS_p2	0	0	0.0702111
1439	YS_b3	0.0468667	0	0.0979889
1440	YS_b2	0.0440667	0	0.322033
1441	YS_p2	0	0	0.0185778
1442	YS_b3	0.04825	0	0.0923556
1443	mix	0.341417	0	0.162756
1444	YS_p2	0	0	0.05
1445	YS_b2	0.0147667	0.239	0.286544
1446	YS_m2	0.127183	0	0
1447	YS_b2	0.0504667	0.137417	0.273489
1448	YS_b3	0.00656667	0	0.187189
1449	mix	0.3247	0	0.0845444
1450	YS_m2	0.033	0	0
1451	YS_b3	0	0.21525	0.0842333
1452	YS_p2	0	0	0
1453	YS_b1	0.0175667	0.201667	0.485856
1454	YS_p1	0	0	0.0291444
1455	YS_p2	0	0	0
1456	YS_p1	0	0	0.0316778
1457	YS_p2	0	0	0.0331222
1458	YS_b2	0.206833	0	0.0275667
1459	YS_m1	0.303333	0	0.104867
1460	YS_b3	0	0	0.058
1461	YS_b3	0	0	0.0615444
1462	YS_b2	0.0432333	0.26325	0.251222
1463	YS_p2	0	0	0.0304111
1464	YS_m2	0.0537333	0	0.0346444
1465	YS_m2	0	0	0.0132222
1466	YS_b1	0.0176667	0	0.461278
1467	YS_b1	0	0.133	0.309178
1468	YS_m1	0.171167	0	0.0255778
1469	YS_b2	0.0288	0.147	0.277311
1470	YS_p1	0	0	0.0442778
1471	YS_m1	0.119083	0	0.0180111
1472	YS_b2	0.0235167	0.196667	0.361278
1473	mix	0.508283	0	0.112178
1474	YS_b2	0.0362833	0.188417	0.0522889
1475	YS_b2	0.0145833	0.0243333	0.141456
1476	YS_b1	0.0583167	0.154583	0.306689
1477	YS_m2	0.177733	0	0
1478	YS_b1	0.0339667	0.474	0.502211
1479	YS_p2	0	0	0
1480	YS_b1	0.05335	0.147	0.2852
1481	YS_b1	0.0519833	0.118917	0.476033
1482	YS_b3	0	0	0.0433222
1483	YS_b1	0.03505	0	0.427844
1484	YS_p2	0	0	0.0147111
1485	YS_b3	0.02015	0	0.0565556
1486	YS_b2	0.0367	0.019	0.408644
1487	YS_b1	0.0388	0	0.418911
1488	YS_m1	0.26065	0	0.0394556
1489	mix	0.499833	0	0.0276
1490	YS_m2	0	0	0.0102667
1491	YS_b3	0.0410833	0	0.0999778
1492	YS_b1	0.0390667	0	0.3374
1493	YS_b1	0	0.368417	0.379967
1494	YS_p2	0	0	0

## Sheet: Figure 3b
		The ratio of Vwf-associated mean fluorescence intensity (MFI) to LYVE1-associated MFI
			Time point	YS 1	YS 2	YS 3
		Large artery	E9.5	1.17557	0.656368	1.95761
		Large vein	E9.5	0.562776	0.066513	0.168052
		arterial plexus	E9.5	0.279872	0.114042	0.148846
		venous plexus	E9.5	0.452985	0.074626	0.215232
		E10.5
			Time point	YS 1	YS 2	YS 3	YS 4
		Large artery	E10.5	1.46488	1.06512	1.17017	0.661066
		Large vein	E10.5	0.518242	0.276337	0.056245	0.101755
		arterial plexus	E10.5	0.269426	0.106827	0.090922	0.372984
		venous plexus	E10.5	0.304719	0.100831	0.074914	0.111788

## Sheet: Figure 3d
	x = not done		% Runx-vWF/Runx (listed value x100)
			YS 1	YS2	YS3	YS4
		Large artery	0.67742	0.88667	x	1
		Large vein	0	0.32258	x	0.14286
		arterial plexus	0	0.04403	0.01667	0.01351
		venous plexus	0.00499	0.03604	0.0625	0.04255
			% Runx-Lyve1/Runx
			YS1	YS2	YS3	YS4
		Large artery	0	0.00667	x	0
		Large vein	0.375	0.06452	x	0.71429
		arterial plexus	0.15	0.43396	0.51667	0.59459
		venous plexus	0.15212	0.44144	0.3125	0.52128

## Sheet: Figure 3e
	x = not done		% Runx-vWF/Runx (listed value x100)
			YS 1	YS2	YS3	YS4	YS5
		Large artery	0.42979	0.71951	0.68657	0.60656	x
		Large vein	0.08333	x	0.02778	x	0.15385
		arterial plexus	0.15232	0.0315	0.06989	0.07143	x
		venous plexus	0.11892	0.07333	0.06726	0.08392	x
			% Runx-Lyve1/Runx
			YS 1	YS2	YS3	YS4	YS5
		Large artery	0.00851	0.02439	0	0.02459	x
		Large vein	0	x	0.97222	x	0.69231
		arterial plexus	0.43709	0.74016	0.57353	0.57143	x
		venous plexus	0.18378	0.68	0.8565	0.57343	x

## Sheet: Figure 4a
extra-embryonic CD45negCD41negTER119neg (Lineage negative) CD31posKITpos cells from Runx1:RFP reporter embryos.		Percentage of
MCAM, LYVE1 and CD24a antibodies were used to analyze the proportion of Runx1 (RFP) expressing cells in different sub-populations.			YS 1	YS 2	YS 3	YS 4	YS 5	YS 6	YS 7	YS 8
x = not done		C4 (a1_9.5) mcam cd24a	70	25	62.5	1.37	0	0.7	1.69	x
		C4 (a1_10.5) mcam cd24a	6.98	3.56	8	12.5	32	17.86	12.16	9.09
		C5 (a2_9.5) cd24a	80	66.67	33.33	66.67	100	16.67	33.33	100
		C5 (a2_10.5) cd24a	50	26.67	54.55	100	100	66.67	92	42.35
			YS 1	YS 2	YS 3	YS 4	YS 5	YS 6	YS 7	YS 8
		C6 (b1_9.5) mcam lyve1	11.11	0.64	19.05	3.85	9.09	3.45	12.05	0
		C6 (b1_10.5) mcam lyve1	0.53	1.59	1.7	1.14	2.27	1.85	0.81	1.99
		C7 (b2/b3_9.5) lyve1	100	92.86	100	70.83	86.21	100	75	75
		C7 (b2/b3_10.5) lyve1	100	33.33	100	100	100	0	x	x

## Sheet: Figure 4e_4f
Single cell hematopoietic lineage commitment of YSA and YSB populations
determined by quantifying the number of cells giving rise to proliferating hematopoietic cells								Lineage output
lineage commitment was determined by flow cytometry		Sample	Populations	Populations	single cells analysed	Proliferating wells	%	B	Ery	Myeloid	LM	EM	Non-hemato
		E9.5 YS	cd24 mcam	a1	227	9	3.96476	0	0	6	3	0	0
		E9.5 YS	cd24a	a2	125	6	4.8	1	0	4	1	0	4
		E9.5 YS	lyve1 mcam	B1	227	3	1.32159	0	0	2	0	1	0
		E9.5 YS	lyve1	B3/4	311	44	14.1479	0	1	37	0	3	17
								Lineage output
		Sample		Populations	single cells analysed	Proliferating wells	%	B	Ery	Myeloid	LM	EM	Non-hemato
		E10.5 YS	cd24 mcam	a1	143	1	0.699301	0	0	0	1	0	0
		E10.5 YS	cd24a	a2	174	49	28.1609	11	0	27	11	0	7
		E10.5 YS	lyve1 mcam	B1	144	0	0	0	0	0	0	0	0
		E10.5 YS	lyve1	B3/4	130	28	21.5385	0	0	26	1	1	11
	lineage commitment as percentage to of the total hematopoietic output
		Sample	Populations	Populations		B	Ery	Myeloid	LM	EM
		E9.5 YS	cd24 mcam	a1	96.0352	0	0	66.6667	33.3333	0
		E9.5 YS	cd24a	a2	95.2	16.6667	0	66.6667	16.6667	0
		E9.5 YS	lyve1 mcam	B1	98.6784	0	0	66.6667	0	33.3333
		E9.5 YS	lyve1	B3/4	85.8521	0	2.27273	84.0909	0	6.81818
						Percentage of lineage output
		Sample		Populations		B	Ery	Myeloid	LM	EM
		E10.5 YS	cd24 mcam	a1	99.3007	0	0	0	100	0
		E10.5 YS	cd24a	a2	71.8391	22.449	0	55.102	22.449	0
		E10.5 YS	lyve1 mcam	B1
		E10.5 YS	lyve1	B3/4	78.4615	0	0	92.8571	3.57143	3.57143

[truncated: 7 more sheets: Figure 4g_4h, Figure 5e, Figure 6d_6e, Figure 7c, Figure 7d, Figure 7e, Figure 7f_7g]
