# Supplementary material for: Single-cell profiling reveals three endothelial-to-hematopoietic transitions with divergent isoform expression landscapes
Source: Nat Cardiovasc Res. 2025 Nov 11;4(12):1642–61. doi: 10.1038/s44161-025-00740-z (PMC12708354; doi:10.1038/s44161-025-00740-z)
Supplement: Supplementary file 4 — Statistical source data. [file 44161_2025_740_MOESM4_ESM.xlsx]

## Sheet: ext_Figure_2a
	Hematopoietic colony counts / 500 cells seeded
			CFU / GM	CFU-mix	CFU-E / Mk
		E9.5 exp1_direct	7	0	0
		E9.5 exp1_op9	255	5	49
			CFU / GM	CFU-mix	CFU-E / Mk
		E9.5 exp2_dish1_direct	8	0	6
		E9.5 exp2_dish2_direct	8	0	0
		E9.5 exp2_dish1_op9	369	31	223
		E9.5 exp2_dish2_op9	462	12	223
			CFU / GM	CFU-mix	CFU-E / Mk
		E10.5 exp1_direct	24	0	0
		E10.5 exp1_op9	500	0	16
			CFU / GM	CFU-mix	CFU-E / Mk
		E10.5 exp2_direct	43	0	0
		E10.5 exp2_op9	882	59	205

## Sheet: ext_Figure_2e
Distrubition of different FACS sorted populations across clusters 1-6		Population sorted	Population sorted	Population sorted	Population sorted
	Cluster assignment of sorted populations	FACS ENDO	FACS AGM HE marker panel	FACS Yolk-sac HE marker panel	FACS EMP	FACS LMP
	k1	47	64.3478	4.54545
	k2	52	31.3043	18.6364	0.847458
	k3	1	1.73913	20.6061
	k4	0	0	32.4242	1.69492
	k5	0	0	23.0303	0.847458
	k6	0	2.6087	0.757576	96.6102	100

## Sheet: ext_Figure_3d_3e
Single cell hematopoietic lineage commitment of YSA and YSB populations
determined by quantifying the number of cells giving rise to proliferating hematopoietic cells
lineage commitment was determined by flow cytometry
		stage	sorted population	total wells sorted	EM	LM	percentage M	percentage LM	percentage hemato
		E9.5 YS	MCAM+CD24+LYVE1-Runx1+	10	1	0	10	0	10
		E10.5 YS	MCAM+CD24+LYVE1-Runx1+	85	4	2	4.70588	2.35294	7.05882
		E9.5 YS	MCAM+CD24-LYVE1+Runx1+	131	6	0	4.58015	0	4.58015
		E10.5 YS	MCAM+CD24-LYVE1+Runx1+	163	1	0	0.613497	0	0.613497

## Sheet: ext_Figure_7a
isoform fractions Rpl34
	ENSMUST00000062601.14	ENSMUST00000079085.11	ENSMUST00000135691.2	ENSMUST00000196202.5	ENSMUST00000199001.2	ENSMUST00000200517.2
HE_agm	0.219378	0.712837	0.001787	0.032867	0.021882	0.011249
HE_YSA	0.32611	0.489147	0.022312	0.103483	0.019367	0.03958
HE_YSP	0.351188	0.486074	0.038271	0.063149	0.020365	0.040952

## Sheet: ext_Figure_7b
isoform fractions Arglu1
	ENSMUST00000048545.10	ENSMUST00000207070.2	ENSMUST00000207817.2	ENSMUST00000208252.2
HE_agm	0.916812	0	0.008074	0.075114
HE_YSA	0.674246	0.035014	0.088425	0.202315
HE_YSP	0.695448	0.020953	0.047378	0.23622

## Sheet: ext_Figure_7c
isoform fractions Ythdf2
	ENSMUST00000085181.5	ENSMUST00000102570.5	ENSMUST00000152796.8	ENSMUST00000165072.2
HE_agm	0.084662	0.117412	0.74636	0.051566
HE_YSA	0.040934	0.603866	0.231214	0.123986
HE_YSP	0.042172	0.536612	0.259337	0.161878

## Sheet: ext_Figure_7d
isoform fractions Pfn1
	ENSMUST00000018437.3	ENSMUST00000178254.2
HE_agm	0.475212	0.524788
HE_YSA	0.781105	0.218895
HE_YSP	0.761593	0.238407

## Sheet: ext_Figure_7e
isoform fractions Runx1
	ENSMUST00000023673.14	ENSMUST00000186296.2	ENSMUST00000189679.2	ENSMUST00000187242.3	ENSMUST00000189126.2	ENSMUST00000168195.8	ENSMUST00000113956.10
HE_agm	0.536067	0.144924	0.0514381	0.0193475	0.0448073	0.10308	0.100336
HE_YSA	0.144385	0.428173	0.148123	0.0199314	0.0729714	0.0761253	0.110291
HE_YSP	0.0497679	0.551593	0.27042	0.0139047	0.0292996	0.031252	0.053763

## Sheet: ext_Figure_7f
% KITposCD45pos
	RxD6_E115_AGM_CD45
	stage	organ	WT	KO
	E11.5	AGM 1	0.89	1.23
	E11.5	AGM 2	1.84	0.83
	E11.5	AGM 3	1.51	0.31
	E11.5	AGM 4	1.88	0.54
	E11.5	AGM 5	1.69	1.09
	E11.5	AGM 6	1.9	0.43
	E11.5	AGM 7	1.95	0.65
	E11.5	AGM 8	2.65
	E11.5	AGM 9	1.75
	E11.5	AGM 10	1.47
	E11.5	AGM 11	0.19
	E11.5	AGM 12	0.68
	RxD6_E115_YS_CD45
	stage	organ	WT	KO
	E11.5	YS 1	2.27	1.09
	E11.5	YS 2	2.36	1.91
	E11.5	YS 3	2.8	3.27
	E11.5	YS 4	3.74	5.47
	E11.5	YS 5	4.23	0.4
	E11.5	YS 6	2.96	1.08
	E11.5	YS 7	1.75	1.24
	E11.5	YS 8	2.62
	E11.5	YS 9	1.88
	E11.5	YS 10	3.24
	E11.5	YS 11	0.82
	E11.5	YS 12	2.78
